# Supplementary material for: Morus alba L. Leaves – Integration of Their Transcriptome and Metabolomics Dataset: Investigating Potential Genes Involved in Flavonoid Biosynthesis at Different Harvest Times
Source: Front Plant Sci. 2021 Nov 16;12:736332. doi: 10.3389/fpls.2021.736332 (PMC8637763; doi:10.3389/fpls.2021.736332)
Supplement: Supplementary file 2 [file Data_Sheet_1.XLSX]

## Sheet: ALL
#ID	T1-1	T1-2	T1-3	1 mean	SD	T2-1	T2-2	T2-3	2 mean	SD	T3-1	T3-2	T3-3	3 mean	SD	T4-1	T4-2	T4-3	4 mean	SD	T5-1	T5-2	T5-3	5 mean	SD
Morus_notabilis_newGene_2749	16.38	0	0.085821	5.4886	9.43231	0.034489	0	0	0.0114963	0.0199122	0.036621	0.015952	0	0.0175243	0.0183611	0	0.135058	0	0.0450193	0.0779758	0.065833	0.05733	0	0.0410543	0.0358074
gene15460	31.621	10.8181	50.6933	31.0441	19.9439	0	0.050156	0.148568	0.0662413	0.0755789	40.2478	14.7435	0.178429	18.3899	20.282	0.163653	0.245321	11.9441	4.11769	6.77799	52.4966	0	11.9102	21.4689	27.5227
gene10000	0.322576	0.317389	0.711695	0.450553	0.22617	0.120185	0.076422	0.146977	0.114528	0.0356161	0.132458	0.152841	0.243237	0.176179	0.0589617	0.114046	0.143559	0.10761	0.121738	0.0191693	0.219371	0	0.258172	0.159181	0.139213
gene10001	24.1808	22.3254	23.8025	23.4362	0.980458	24.0701	27.1074	26.7929	25.9901	1.67021	18.3172	26.01	22.0792	22.1354	3.8467	38.2974	24.6396	21.3039	28.0803	9.00404	23.3624	18.0164	25.4454	22.2747	3.83211
gene10002	0	0	0.025895	0.00863167	0.0149505	0.020052	0.017684	0.01347	0.0170687	0.00333387	0	0	0	0	0	0.017771	0.019019	0.016889	0.017893	0.00107023	0	0	0	0	0
gene10003	54.9686	52.2963	94.6514	67.3054	23.72	53.615	57.4907	39.2772	50.1276	9.59447	92.2687	70.5464	101.323	88.0459	15.8167	69.0185	58.1684	72.6175	66.6015	7.52167	90.944	45.8218	99.4442	78.7367	28.8202
gene10005	18.9373	26.0682	9.60338	18.203	8.25694	21.5763	18.9698	16.0894	18.8785	2.74457	15.1889	22.6941	29.681	22.5213	7.2476	15.9021	17.0578	12.0926	15.0175	2.59813	8.06964	18.8469	6.24606	11.0542	6.80999
gene10006	11.4316	10.7411	5.75976	9.31082	3.09463	13.6802	17.8282	6.89462	12.801	5.51957	12.9248	12.4633	16.1771	13.855	2.02415	16.7235	15.1096	21.3374	17.7235	3.23209	4.1419	13.5436	6.22166	7.96906	4.93843
gene10007	75.7615	116.007	107.729	99.8328	21.2532	110.633	104.077	185.568	133.426	45.275	71.9756	125.918	91.0848	96.3263	27.3507	122.448	167.945	120.881	137.091	26.7312	117.223	114.976	99.4593	110.553	9.67281
gene10008	0.723706	0.345643	0	0.35645	0.361974	0	0.279459	0	0.093153	0.161346	0	0	0.329418	0.109806	0.19019	0	0	0	0	0	0	0.177372	0	0.059124	0.102406
gene10009	0	0.406306	0	0.135435	0.234581	0	0.061447	0	0.0204823	0.0354764	0	0.056905	0.051831	0.0362453	0.0314917	0	0	0.030172	0.0100573	0.0174198	0	0	0	0	0
gene1001	19.4473	21.5719	8.11902	16.3794	7.23215	24.4985	21.3641	6.62257	17.4951	9.54539	13.6313	16.0849	15.5644	15.0935	1.2928	14.3647	15.2694	14.8164	14.8168	0.452369	6.33518	20.4862	7.33498	11.3854	7.8973
gene10010	0.058216	0.076414	0	0.0448767	0.0399153	0	0.248597	0	0.0828657	0.143528	0.13543	0.051468	0.24948	0.145459	0.0993863	0	0	0.096816	0.032272	0.0558967	0	0	0	0	0
gene10011	2.79936	1.23564	0.011015	1.34867	1.39761	1.06486	0.701325	0.173732	0.646639	0.448074	0.10591	0.208931	0.558081	0.290974	0.236987	0.326152	0.059843	0.275353	0.220449	0.141389	0.054213	1.67495	0.014351	0.581172	0.94745
gene10012	0.743816	0.421464	0	0.388427	0.373007	0.466423	0.33993	0	0.268784	0.241213	0.159262	0.088991	0.363731	0.203995	0.142728	0.127286	0	0.019555	0.048947	0.0685445	0.052517	0.303715	0	0.118744	0.162327
gene10013	0.592072	0.163358	0	0.25181	0.305786	0.529257	0.187917	0	0.239058	0.268309	0	0	0	0	0	0	0	0	0	0	0	0	0	0	0
gene10014	13.9666	16.272	6.77887	12.3392	4.95139	14.2952	17.7701	13.3727	15.146	2.3189	11.5073	15.8013	9.91656	12.4084	3.04409	13.2349	18.3192	13.6469	15.067	2.82401	9.11228	14.064	16.8087	13.3284	3.90061
gene10015	0.135329	0.083366	0.232921	0.150539	0.0759287	1.79739	0.284774	1.29695	1.12637	0.7706	0.101823	0.055524	0.204764	0.120704	0.0763905	1.34555	0.452055	0.229974	0.67586	0.590503	0.472928	0.194748	0.112651	0.260109	0.188822
gene10016	44.7082	58.0228	52.1725	51.6345	6.67356	47.8076	64.6141	59.5462	57.3226	8.62107	73.4513	134.057	106.052	104.52	30.3321	60.6281	83.5268	58.9871	67.714	13.7188	54.2746	61.2112	55.1571	56.881	3.77594
gene10017	21.0283	21.331	12.7035	18.3543	4.89606	24.7002	27.2346	16.2096	22.7148	5.77442	22.0241	21.2868	19.9262	21.079	1.06424	18.4016	16.7095	20.9844	18.6985	2.15288	14.5768	17.9925	20.4582	17.6758	2.9535
gene12805	0	0	220.127	73.3756	127.09	0	0.653424	0	0.217808	0.377255	1.65262	0	0	0.550875	0.954143	11.6647	15.8838	20.3428	15.9637	4.33961	13.5585	0.407064	0	4.65518	7.71316
gene10019	1.29932	1.58499	0.099114	0.994474	0.78845	0.958816	1.94768	0.397134	1.10121	0.785021	1.19759	0.537686	0.60103	0.778768	0.364088	1.64167	1.16309	2.53254	1.7791	0.694989	0.080447	1.74682	0	0.609089	0.986124
gene1002	14.5878	4.05575	0.930114	6.52456	7.15572	14.4362	6.96271	3.55026	8.3164	5.5678	3.68024	1.05797	2.14078	2.29299	1.31775	4.35222	4.46339	5.40083	4.73881	0.576015	1.14657	3.61967	7.5649	4.11038	3.23718
gene10020	15.2184	2.33357	0	5.85065	8.19617	10.1051	11.5124	0.505771	7.37445	5.98993	2.6757	0.126871	0.972825	1.25846	1.2982	1.40187	2.34546	2.2007	1.98268	0.508171	0	4.73665	0	1.57888	2.7347
gene10021	0	1.08953	0	0.363176	0.62904	0.110976	1.97504	1.44282	1.17628	0.960192	0.539496	5.00574	4.18598	3.24374	2.37754	0.909573	7.23304	3.37373	3.83878	3.18728	0	1.56394	0.069584	0.544508	0.883539
gene10022	35.8775	35.2752	235.85	102.334	115.628	62.8525	53.8594	213.464	110.059	89.6646	143.067	91.0401	86.7811	106.963	31.3397	217.729	232.977	206.975	219.227	13.0657	234.426	40.0976	129.696	134.74	97.2625
gene10023	1.95164	0.910014	1.10579	1.32248	0.553592	2.46012	1.77638	22.1174	8.78463	11.5516	2.4921	1.49407	3.72566	2.57061	1.11787	4.17875	1.42771	6.82805	4.14483	2.70033	1.55727	1.49631	1.39962	1.4844	0.0794969
gene10024	0	0	1.16166	0.387221	0.670686	0	0	9.44099	3.147	5.45076	0.109904	0.169261	0.148765	0.142643	0.0301483	0.330824	1.24237	0.448519	0.673905	0.495812	0.594338	0	1.7812	0.791845	0.906875
gene10025	8.40382	5.08753	1.36955	4.95363	3.51905	7.15093	6.1312	0.836433	4.70619	3.38987	3.81955	1.25707	2.12515	2.40059	1.30326	6.36585	5.05747	3.91808	5.1138	1.22485	1.18495	5.72459	0.50669	2.47208	2.8371
gene10026	2.57975	1.54024	0.023487	1.38116	1.28553	1.52287	1.15865	0.267787	0.983105	0.645696	0.916097	0.073162	0.171844	0.387034	0.460831	0.451678	0	0.321704	0.257794	0.232522	0.051907	1.14517	0	0.399027	0.646703
gene10027	147.899	34.5179	0.490607	60.9692	77.1821	38.0905	21.2929	0.316097	19.8998	18.9257	58.594	0	0.379349	19.6578	33.7203	18.7204	0.676357	7.83622	9.07766	9.08586	0.375816	44.6456	0	15.0072	25.6684
gene10028	22.2564	19.7441	23.2697	21.7567	1.81517	20.766	18.4997	32.9941	24.0866	7.79687	28.4234	31.4774	24.1226	28.0078	3.69497	37.8348	33.6523	33.1515	34.8795	2.57155	23.4793	21.9119	26.8118	24.0677	2.50234
gene10029	0	0.109478	0.41096	0.173479	0.212824	0.16794	0.073802	0.345656	0.195799	0.138052	0.16857	0.188126	0.04178	0.132825	0.0794516	0.830445	0.255294	0.120874	0.402204	0.376908	0.287083	0.188102	0.038584	0.171256	0.125103
gene1003	0.050469	0.095435	0	0.0486347	0.0477439	0.032692	0.141323	0	0.058005	0.0739838	0	0.029105	0	0.00970167	0.0168038	0.110967	0	0.027757	0.0462413	0.0577466	0	0.061336	0	0.0204453	0.0354124
gene10030	0.044335	1.78767	0.647705	0.826568	0.885321	0.202028	0.91152	1.2934	0.802317	0.553822	0	0.818701	0.600012	0.472904	0.423893	0.14439	0.968288	0.767445	0.626708	0.429601	0.719604	1.19286	1.12418	1.01221	0.255723
gene10031	0	0	0.254416	0.0848053	0.146887	0	0	0	0	0	0	0	0	0	0	0	0	0	0	0	0.256629	0	0.070376	0.109002	0.132603
gene10032	11.0693	5.29317	1.50552	5.95599	4.81621	7.53211	6.73884	1.78321	5.35138	3.11548	2.13709	2.62471	2.27053	2.34411	0.252001	3.91511	3.31302	3.42001	3.54938	0.321214	1.54701	6.18428	1.10062	2.94397	2.81505
gene10033	0.089052	0.078264	0.139182	0.102166	0.0325074	0.202898	0.215845	0.338635	0.252459	0.0749105	0.133182	0.11219	0.195558	0.146977	0.0433621	0.702461	0.9081	0.175831	0.595464	0.377678	0.096602	0.078283	0.02782	0.0675683	0.0356208
gene10034	260.45	223.705	126.957	203.704	68.9577	149.751	147.649	149.317	148.906	1.10999	163.804	169.229	185.765	172.933	11.4394	116.191	138.735	106.746	120.557	16.4349	136.552	230.917	135.675	167.715	54.7365
gene10035	65.018	98.8965	95.7226	86.5457	18.711	52.6672	91.5402	91.5654	78.5909	22.4506	72.7786	112.659	87.5743	91.0038	20.16	87.3923	116.245	73.0132	92.2167	22.0158	100.124	100.093	110.939	103.719	6.2533
gene10036	15.5859	25.2742	16.6937	19.1846	5.30276	20.1607	19.8186	19.2812	19.7535	0.443372	19.4072	30.6349	26.0984	25.3802	5.64822	18.8922	23.1812	20.0528	20.7087	2.21847	17.411	26.1056	13.1397	18.8855	6.60751
gene10037	2.96753	0	3.21496	2.06083	1.78902	3.88382	3.24696	3.23148	3.45409	0.372242	4.58576	3.72866	7.77459	5.363	2.13201	3.45149	2.44298	4.49678	3.46375	1.02695	3.30787	2.21339	1.38837	2.30321	0.962897
gene10039	4.30304	4.40912	3.64221	4.11812	0.415556	3.96952	4.14523	5.17484	4.42986	0.651123	6.68876	4.1275	4.73591	5.18406	1.33815	4.89571	4.71263	4.64399	4.75078	0.130124	3.77048	3.48158	6.85733	4.70313	1.87118
gene1004	22.8945	29.1133	22.7491	24.919	3.63314	31.3855	30.593	20.9861	27.6549	5.78889	20.9881	22.0937	24.053	22.3783	1.55216	30.8782	24.2221	28.4324	27.8443	3.36679	21.4775	31.1624	14.9783	22.5394	8.14415
gene10040	37.1113	39.5793	30.3865	35.6924	4.75782	35.6088	33.5734	23.9677	31.05	6.2173	21.8502	25.9837	16.0559	21.2966	4.987	30.8641	35.4664	19.4743	28.6016	8.23263	31.1268	40.589	16.981	29.5656	11.8811
gene10041	22.497	13.9333	12.9426	16.4576	5.25366	26.259	15.0979	11.2193	17.5254	7.80818	16.5702	22.5075	16.9701	18.6826	3.31848	24.1106	16.1561	14.643	18.3032	5.08593	14.6736	12.8911	12.2175	13.2607	1.26908
gene10042	22.926	50.1857	75.8209	49.6442	26.4516	59.3777	84.659	109.27	84.4355	24.9467	157.19	162.345	140.225	153.253	11.5734	148.721	183.462	239.605	190.596	45.86	73.5853	61.8361	155.341	96.9207	50.9331
gene10043	9.61643	11.8718	1.42253	7.63692	5.4987	3.51823	14.1775	1.92722	6.54098	6.66109	2.16493	4.91747	1.96249	3.01497	1.65073	2.09024	3.37621	3.52843	2.99829	0.790073	1.71624	6.33051	0	2.68225	3.27395
gene10044	0.547205	0.217399	1.71813	0.827578	0.788673	0.18379	0.239757	1.26438	0.562641	0.608365	0.665357	0.487642	0.417914	0.523638	0.127588	0.387125	0.348921	0.654546	0.463531	0.166523	1.54238	0.246856	2.70211	1.49711	1.22825
gene10045	1.53424	0.619763	0.16862	0.774208	0.695788	1.37685	0.400473	0.352672	0.709998	0.578004	0.55548	0.191255	0.274283	0.340339	0.190886	0.511962	0.282566	0.75711	0.517213	0.237316	0.105074	1.11523	0.435505	0.551937	0.515046
gene10047	1.21446	0.273989	0	0.49615	0.636982	0.968404	0.123343	0	0.363916	0.527122	0.223083	0	0	0.074361	0.128797	0.278067	0.026962	0.096026	0.133685	0.129719	0	0.105919	0	0.0353063	0.0611524
gene10048	3.99684	5.12433	0.89678	3.33932	2.18913	5.73903	6.77689	1.26581	4.59391	2.92856	2.55398	2.01251	3.71883	2.76177	0.87193	3.53101	3.90137	5.8773	4.43656	1.26139	0.412111	5.57461	1.08654	2.35775	2.80622
gene10049	0.085711	4.776	0.129487	1.66373	2.69539	0.11683	4.12042	10.5539	4.93039	5.26547	0.019847	8.2676	7.58505	5.29083	4.57755	0.077586	7.74087	5.41367	4.41071	3.92886	0.014805	4.39417	9.25633	4.5551	4.62286
gene1005	7.55814	6.46839	0.794915	4.94048	3.63128	6.6339	5.73077	2.45479	4.93982	2.19896	4.47669	4.20348	4.78861	4.48959	0.292778	2.79007	3.14894	3.07178	3.0036	0.188902	0.920407	7.97839	0.656454	3.18508	4.15322
gene10050	3.48093	7.46989	1.62924	4.19336	2.98479	3.5962	1.79555	2.31886	2.57021	0.926265	3.73028	5.43038	3.62713	4.2626	1.01264	2.31953	7.76738	1.66332	3.91674	3.35086	1.09173	7.61984	0.467948	3.05984	3.96138
gene10051	1.27023	1.67164	9.94235	4.29474	4.89509	5.51225	1.50297	15.874	7.62975	7.41584	2.70385	7.12674	2.06146	3.96402	2.75777	3.89708	5.06272	1.75885	3.57288	1.67563	10.676	2.56193	4.11734	5.7851	4.30647
gene10052	39.7207	47.4522	11.7591	32.9774	18.7778	45.3093	52.1896	11.1978	36.2323	21.9517	34.2558	22.0056	23.0157	26.4257	6.79987	33.0023	23.3456	38.1965	31.5148	7.53638	10.2335	42.7269	8.26112	20.4072	19.3546
gene10053	54.6259	76.5225	65.6218	65.5901	10.9483	79.6104	95.3446	99.4724	91.4758	10.481	33.9479	79.2288	61.7391	58.3053	22.8349	78.6811	95.2679	73.0829	82.344	11.5372	81.0466	91.7157	42.0804	71.6142	26.1275
gene10054	25.4705	35.9674	5.60731	22.3484	15.419	27.366	25.0618	3.90009	18.776	12.9343	13.6462	6.36603	6.96246	8.99155	4.04203	13.7393	12.8238	13.2009	13.2547	0.460132	6.61787	25.5499	3.7091	11.959	11.8596
gene10055	6.36318	10.3878	2.6094	6.45346	3.88999	7.61331	6.08638	1.37766	5.02578	3.2503	5.5908	2.40062	3.17665	3.72269	1.66371	6.82832	4.82583	5.39114	5.68176	1.0324	2.48612	7.86508	1.70359	4.01826	3.35434
gene10056	1.29053	0.846368	0.1563	0.764398	0.571539	1.14008	1.20455	0.31692	0.887184	0.494914	0.60582	0.22858	0.579788	0.471396	0.210687	0.411501	0.731238	1.01678	0.71984	0.3028	0.042318	1.08117	0.598255	0.573915	0.519855
gene10058	28.9745	30.7706	44.8481	34.8644	8.69264	32.3366	41.4009	32.6608	35.4661	5.14222	50.2605	39.9761	50.0965	46.7777	5.89091	41.7322	51.7436	50.7319	48.0692	5.51133	43.0345	33.3715	58.3688	44.9249	12.6054
gene10059	11.8591	11.0649	1.12737	8.01712	5.9799	8.37336	11.4529	1.42142	7.08255	5.13878	5.42454	1.53255	2.66507	3.20739	2.00187	6.52325	3.37768	4.32517	4.74204	1.61369	1.11946	8.35622	0.663963	3.37988	4.31565
gene1006	32.7147	22.3864	7.92696	21.0094	12.4511	29.7178	28.1134	6.43377	21.4217	13.0047	21.0845	9.15765	13.0905	14.4442	6.0776	16.058	11.1213	17.4067	14.862	3.309	8.94631	20.5528	5.02787	11.509	8.07348
gene10060	16.0018	17.4691	10.5558	14.6756	3.64246	14.7104	18.7395	13.7423	15.7307	2.65024	24.3843	10.9041	18.2303	17.8396	6.74858	15.3599	9.83638	18.5883	14.5948	4.42581	10.097	15.2189	16.0311	13.7823	3.21731
gene10061	16.1926	3.63851	0.087908	6.63969	8.46144	7.25327	3.89505	0.852451	4.00026	3.2017	4.04772	2.5249	3.82109	3.46457	0.82163	3.14545	3.88316	2.67462	3.23441	0.609162	0.783212	3.11467	0.674386	1.52409	1.37856
gene10062	34.0138	30.0268	20.5787	28.2064	6.90006	28.037	38.5703	19.9536	28.8536	9.33516	90.6549	39.546	68.9293	66.3767	25.6499	35.5853	19.9345	30.2444	28.5881	7.95578	19.3836	29.0334	18.5965	22.3378	5.81188
gene10063	7.79352	15.0559	10.6101	11.1532	3.6615	7.55295	23.3688	15.4952	15.4723	7.90795	9.12844	18.0094	16.8729	14.6702	4.83285	11.0112	8.39184	17.1737	12.1923	4.5085	8.87745	13.5286	18.1719	13.526	4.64723
gene10065	17.9073	18.6248	122.449	52.9938	60.1514	22.2333	28.4642	132.339	61.0122	61.8494	71.5749	79.2531	68.0159	72.948	5.74309	80.5805	108.702	92.1749	93.819	14.1324	115.602	19.6155	136.506	90.5742	62.3346
gene10069	0.038787	0.02741	0.054706	0.040301	0.0137108	0.056599	0.090799	0	0.0491327	0.0458577	0.057462	0.019781	0.010061	0.0291013	0.0250373	0.057673	0	0.125676	0.0611163	0.0629087	0.076031	0.066301	0.03919	0.0605073	0.0190916
gene1007	38.1333	37.5398	62.4641	46.0457	14.2218	38.1708	35.1967	80.5486	51.3054	25.369	84.7528	84.3177	93.8055	87.6253	5.35658	68.7275	75.5948	70.0748	71.4657	3.63881	59.7264	34.4804	71.0972	55.1013	18.7414
gene10070	7.39146	3.85639	4.94169	5.39652	1.81089	6.26649	3.12118	4.48018	4.62262	1.57748	6.45971	2.54277	4.28923	4.43057	1.96229	7.77543	4.08309	4.95849	5.60567	1.92938	5.46802	4.77064	2.60948	4.28271	1.49042
gene10071	2.84438	1.3665	0.664627	1.62517	1.11266	2.60652	4.08813	3.52458	3.40641	0.747841	0.759913	1.08588	0.896879	0.914225	0.163676	1.34771	0.601144	1.39187	1.11358	0.444329	0.775499	1.62249	0.993523	1.1305	0.439795
gene10072	1.41355	3.06883	0.818772	1.76705	1.16594	0.46583	3.64422	1.64009	1.91671	1.60715	1.54453	2.31442	0.614206	1.49105	0.851367	2.04806	2.8782	1.04707	1.99111	0.916893	0.23239	3.28085	1.60664	1.70663	1.52669
gene10073	13.5453	16.3546	16.5303	15.4767	1.67493	13.6925	15.2703	11.8202	13.5943	1.72715	12.8059	12.0392	14.2417	13.0289	1.11803	16.7636	15.7311	13.5898	15.3615	1.61884	16.8515	13.6244	12.6033	14.3597	2.21753
gene10074	51.5439	41.4299	33.5744	42.1827	9.00838	36.5857	44.7533	31.6893	37.6761	6.59993	45.5679	37.8646	40.4688	41.3004	3.91838	54.8157	42.1496	47.4175	48.1276	6.36283	27.4439	35.6749	28.0476	30.3888	4.58784
gene10075	14.438	12.7164	33.4079	20.1874	11.4816	18.6713	16.046	12.2171	15.6448	3.24571	52.6442	42.9828	55.9152	50.5141	6.7242	40.3614	31.7409	42.8948	38.3324	5.84726	32.9921	11.4572	9.8404	18.0966	12.9252
gene10077	7.3549	6.85459	7.78753	7.33234	0.466879	12.5481	7.9373	7.61506	9.36682	2.75979	8.34373	12.6009	8.53752	9.8274	2.40391	9.99472	16.1722	14.9755	13.7141	3.27619	8.11791	12.0652	8.13228	9.43848	2.27485
gene10078	4.55018	7.1387	0.84835	4.17908	3.16155	1.96808	4.19466	3.75084	3.30453	1.17848	4.43701	3.75057	4.29139	4.15966	0.361684	5.57842	3.52066	5.32588	4.80832	1.12227	2.68249	4.81572	1.62288	3.04036	1.62623
gene2371	0	0	1.16602	0.388674	0.673203	0.826017	0.000733	0.003857	0.276869	0.475579	1.71048	0	0	0.570161	0.987548	0.486498	0	0	0.162166	0.28088	0.001072	0	0.000608	0.00056	0.00053761
gene1008	64.3903	58.8161	6.28175	43.1627	32.0612	47.6025	52.558	6.55872	35.5731	25.249	43.6459	19.5786	27.5639	30.2628	12.2585	34.1996	22.6751	30.2582	29.0443	5.85735	5.50129	58.8944	5.91622	23.4373	30.7074
gene10080	0	0.079109	0	0.0263697	0.0456736	0	0	0.126434	0.0421447	0.0729967	0	0	0.173135	0.0577117	0.0999595	0	0	0	0	0	0	0	0	0	0
gene10081	18.4539	16.1956	4.3	12.9831	7.60412	17.8224	16.349	4.55608	12.9092	7.2714	11.4607	8.55814	7.29837	9.10574	2.13451	15.2394	12.7272	11.6755	13.214	1.83116	4.296	15.3084	2.24071	7.2817	7.02687
gene10082	6.41258	8.37923	1.42934	5.40705	3.5824	16.7129	20.9974	4.31401	14.0081	8.66436	4.09096	3.30903	12.0413	6.48042	4.83167	15.6589	4.89703	24.0309	14.8623	9.59179	2.17335	10.167	2.53116	4.95716	4.51537
gene10083	43.5687	51.1697	7.2316	33.99	23.483	60.0501	72.4107	17.643	50.0346	28.7247	31.415	28.7223	32.0841	30.7405	1.77951	47.5228	30.8489	59.8104	46.0607	14.536	6.85982	51.5067	7.52888	21.9651	25.5859
gene10084	3.78079	2.60266	0.807027	2.39683	1.49753	3.66314	3.19773	1.24924	2.70337	1.28064	3.26945	0.976292	1.37982	1.87519	1.22421	3.62535	1.74936	2.93015	2.76829	0.948412	0.464678	2.36229	0.233004	1.01999	1.16822
gene10085	15.427	18.6161	29.864	21.3024	7.58411	15.2268	16.6884	51.5832	27.8328	20.5814	23.6021	42.4183	37.3597	34.46	9.7375	26.7539	31.8111	26.2524	28.2725	3.07481	31.4345	17.2603	34.489	27.7279	9.19301
gene10086	17.8702	19.1051	23.9702	20.3151	3.22501	18.7284	21.8607	31.9984	24.1958	6.93635	49.0242	40.6227	54.4703	48.0391	6.97618	32.366	27.4602	36.5871	32.1378	4.56777	23.6078	19.2103	34.54	25.786	7.89354
gene10089	9.53768	9.59845	4.2801	7.80541	3.05316	9.99274	10.6332	4.41601	8.34731	3.41964	8.72918	6.1024	6.41291	7.0815	1.43536	10.8187	5.21878	8.56991	8.20247	2.81799	3.4821	8.26624	2.08021	4.60952	3.24346
gene1009	57.1344	45.7837	9.07253	37.3302	25.1213	46.9181	38.1848	10.0716	31.7248	19.2539	51.5773	39.1673	37.6487	42.7978	7.64108	30.6908	26.0569	26.1391	27.6289	2.65198	11.0661	43.5496	6.97994	20.5319	20.0384
gene29	0.401107	0.121862	0.874371	0.46578	0.3804	0	0.0098	0	0.00326667	0.00565803	0	0	0	0	0	0	0	0.075591	0.025197	0.0436425	0	0.019415	0	0.00647167	0.0112093
gene10092	2.79854	0.519329	0.241229	1.18637	1.40309	2.03969	1.7152	0.392213	1.38237	0.872714	2.09319	0.487119	1.09357	1.22463	0.811019	2.21431	0.553475	2.02034	1.59604	0.908083	0.207439	0.388085	0.039651	0.211725	0.174257
gene10094	0.404218	0	0	0.134739	0.233375	0.091713	0.066261	0.025991	0.0613217	0.0331382	0.055207	0	0.07197	0.0423923	0.0376574	0.140417	0.061645	0.085765	0.0959423	0.0403601	0.03841	0.131249	0	0.056553	0.0674793
gene10095	0	0.015704	0	0.00523467	0.00906671	0	0.042417	0	0.014139	0.0244895	0	0	0.023615	0.00787167	0.0136341	0.028418	0.015412	0.02777	0.0238667	0.00732912	0.060539	0	0.102799	0.054446	0.0516696
gene10099	34.1481	18.5581	1.20684	17.971	16.4785	24.2449	17.3014	2.24097	14.5958	11.2487	18.0199	12.8454	15.05	15.3051	2.59666	12.2505	12.333	11.0463	11.8766	0.720258	0.819701	19.6805	1.11213	7.2041	10.8058
gene1010	12.3697	11.5703	0.370631	8.10353	6.7088	9.34093	11.5337	0.596502	7.15704	5.78641	8.56398	6.03736	8.19922	7.60019	1.36568	6.09456	3.29972	4.22759	4.54062	1.42347	0.254277	12.9643	0.14738	4.45533	7.36921
gene10104	17.1526	21.5336	10.9282	16.5382	5.32934	17.0588	20.8761	18.0245	18.6532	1.9848	26.0153	15.4429	17.7205	19.7262	5.56429	26.8458	18.1912	20.9468	21.9946	4.42139	10.9268	16.7287	10.0567	12.5707	3.62706
gene10105	34.3902	54.1012	23.4606	37.3173	15.5286	61.7531	87.5684	42.3305	63.884	22.6941	29.7267	34.6349	35.8453	33.4023	3.24019	60.3168	40.8959	53.3606	51.5244	9.83977	24.7292	49.6764	34.0191	36.1416	12.6083
gene10108	76.6088	138.046	4.92417	73.193	66.6266	105.432	163.893	25.9061	98.4104	69.2611	43.0622	40.3877	52.8664	45.4388	6.57009	69.0494	45.1751	92.4485	68.891	23.6371	5.59114	110.037	4.4431	40.0238	60.6361
gene1011	0.096667	0	0	0.0322223	0.0558107	0	0	0	0	0	0	0	0	0	0	0	0	0	0	0	0	0	0	0	0
gene10115	27.5469	30.8183	24.7332	27.6995	3.04544	32.8144	29.6327	25.1523	29.1998	3.84935	36.5534	34.487	33.5724	34.871	1.52712	33.2599	35.3669	31.7451	33.4573	1.81893	23.9289	29.2314	21.8106	24.9903	3.82255
gene10119	0.429901	0.117296	1.44135	0.66285	0.692085	0.793643	0.321177	0.597202	0.570674	0.237347	0.850715	0.372043	0.251137	0.491298	0.31708	1.04189	0.356697	0.319245	0.572611	0.40684	1.58573	0.065685	1.52722	1.05954	0.861204
gene1012	5.5093	3.3552	0.654876	3.17313	2.43233	4.83573	4.51312	0.78964	3.3795	2.24868	2.55855	1.32967	2.14882	2.01235	0.625704	3.57654	1.73902	3.58716	2.96757	1.06397	0.13035	4.4845	0.213354	1.6094	2.49026
gene10121	19.229	20.6152	23.5613	21.1351	2.21248	26.9878	31.3599	26.9936	28.4471	2.52258	23.745	24.1297	31.6975	26.5241	4.48447	32.2066	26.5437	27.366	28.7055	3.05985	22.7963	22.0162	36.5234	27.112	8.15987
gene10122	10.9412	13.4576	13.0553	12.4847	1.35176	12.8251	12.1488	24.523	16.499	6.95726	17.4503	25.2838	20.0709	20.935	3.9876	17.2588	15.6815	15.5128	16.151	0.963071	12.9747	14.7866	11.5919	13.1177	1.60213
gene10126	101.967	139.498	74.2331	105.233	32.7549	153.146	178.477	133.105	154.909	22.7374	114.638	112.904	102.616	110.053	6.49841	162.97	145.994	136.25	148.405	13.5222	73.3106	126.331	38.0934	79.2451	44.4174
gene10128	2.43123	1.39547	0.255257	1.36065	1.08841	0.936308	4.11948	0.086782	1.71419	2.12591	0.894243	0.876386	0.815024	0.861884	0.0415528	1.37168	1.88898	2.23759	1.83275	0.435685	0.231824	2.30272	0.052458	0.862334	1.25063
gene10129	2.77858	1.63497	0.288358	1.5673	1.24649	2.15763	1.84804	0.515181	1.50695	0.872733	1.80574	0.602567	0.609625	1.00598	0.692621	1.66848	0.800046	1.66632	1.37828	0.500766	0.259928	1.98588	0	0.748604	1.07937
gene1013	16.3547	14.1264	4.37983	11.6203	6.36867	12.632	15.2871	8.30353	12.0742	3.52503	11.7407	9.16555	13.6985	11.5349	2.27346	15.9264	7.67962	20.7376	14.7812	6.60388	3.38634	12.5145	3.68554	6.52879	5.18593
gene10132	23.8261	26.3895	7.3601	19.1919	10.3265	27.3208	30.0519	12.0695	23.1474	9.69045	18.9458	16.665	14.6248	16.7452	2.16163	31.3263	28.4958	22.6895	27.5039	4.403	9.03458	29.5574	4.62432	14.4054	13.306
gene10135	1.03459	0.14099	1.55082	0.908797	0.713281	1.00433	0.773196	0.665372	0.814301	0.17318	1.38847	1.16481	2.69617	1.74982	0.827161	0.887996	1.65453	0.271346	0.937956	0.692942	0.836765	0.183396	2.4144	1.14486	1.14697
gene10136	15.5408	12.8957	3.08096	10.5058	6.56472	10.74	9.96711	5.3456	8.68423	2.91705	10.0632	5.8886	4.79673	6.91618	2.77955	13.015	7.56525	8.56635	9.71552	2.90091	2.93749	13.7064	0.667982	5.77062	6.96563
gene1014	25.6226	15.4649	21.7436	20.9437	5.12588	19.8554	20.6008	13.7803	18.0788	3.74124	17.249	7.48296	11.7113	12.1477	4.89762	18.3785	13.9266	14.0299	15.445	2.54101	18.0713	17.2545	40.3293	25.2183	13.0928
gene10140	10.0177	8.2777	3.37163	7.22234	3.44643	7.30589	1.22838	3.98289	4.17239	3.04318	6.1197	4.96265	5.30203	5.46146	0.594772	11.1116	10.7793	6.82101	9.57064	2.38703	2.26868	1.05639	1.61698	1.64735	0.606717
gene10142	3.98712	4.40904	4.31283	4.23633	0.221119	3.95383	1.48694	6.79399	4.07825	2.65571	1.73982	3.47037	2.03283	2.41434	0.926209	3.11421	2.20356	2.32516	2.54764	0.494412	4.49283	3.84497	7.22225	5.18668	1.79237
gene10143	24.8347	24.1472	22.9768	23.9863	0.939376	19.9052	24.0078	19.319	21.0773	2.55475	25.4623	18.0606	21.1999	21.5743	3.71505	28.2466	26.2615	21.3371	25.2817	3.55739	22.4982	23.7764	11.9203	19.3983	6.5076
gene10145	144.184	213.204	230.149	195.846	45.5356	158.898	192.745	225.572	192.405	33.3385	257.404	286.941	237.43	260.592	24.9087	296.551	352.576	321.834	323.653	28.0566	244.7	215.607	199.055	219.787	23.1079
gene10147	11.3899	5.97628	1.56393	6.31003	4.92147	10.2152	9.76973	2.35432	7.4464	4.41549	4.25449	3.4378	3.66291	3.78507	0.421823	6.42199	4.15172	4.02548	4.8664	1.34867	1.35708	5.13226	1.79088	2.76007	2.06579
gene10149	3.0622	1.71236	12.8763	5.88361	6.09332	4.18563	4.70385	5.87399	4.92116	0.864902	3.07012	2.59492	2.00012	2.55505	0.536118	8.00351	11.8319	7.17058	9.00201	2.48592	11.5116	1.88717	15.1842	9.52763	6.86691
gene1015	2.42257	4.11997	8.59629	5.04628	3.1894	8.74513	11.5191	12.6911	10.9851	2.02644	5.7783	5.82158	5.80147	5.80045	0.0216551	6.07314	4.5323	7.06279	5.88941	1.27521	8.53222	4.36171	4.64201	5.84531	2.33114
gene10150	11.5669	8.26247	6.42002	8.74981	2.60784	8.30196	8.16566	5.02139	7.163	1.85595	6.45359	5.78838	4.46309	5.56835	1.01333	5.11813	6.41238	5.02652	5.51901	0.775039	6.88698	6.68008	3.86925	5.8121	1.68574
gene10151	129.167	151.079	90.3434	123.53	30.7579	156.559	130.94	91.492	126.33	32.7774	119.854	135.47	107.933	121.085	13.8098	135.351	129.484	97.6149	120.816	20.3062	94.2504	150.829	38.5382	94.5393	56.146
gene10152	8.2353	8.37659	1.96281	6.19157	3.66289	8.06516	8.93943	11.2615	9.42204	1.65193	6.77152	3.86538	6.31775	5.65155	1.56342	12.8537	5.48426	10.8845	9.74084	3.81553	2.49256	9.02559	0.862362	4.12684	4.32004
gene10153	74.899	58.8676	10.9953	48.254	33.2477	37.4309	41.4975	19.6803	32.8696	11.6018	24.8566	40.0198	26.1428	30.3397	8.40784	33.1416	30.9377	24.5199	29.5331	4.47923	11.6605	52.1863	9.55596	24.4676	24.0282
gene10154	17.2246	20.4436	21.0692	19.5791	2.0629	21.4686	29.1467	20.7421	23.7858	4.65683	23.6582	34.4235	33.5361	30.5393	5.97569	28.6428	25.8646	35.8045	30.104	5.12848	17.207	20.9669	27.1605	21.7781	5.02606
gene10156	1.02845	0.547673	0.139927	0.572016	0.44476	1.37479	0.420632	0.066938	0.620786	0.676509	0.297213	0.084237	0.239334	0.206928	0.110124	0.863106	0.529373	0.869328	0.753936	0.194502	0.059961	0.52465	0.067023	0.217211	0.266273
gene10157	11.0107	13.2509	1.86169	8.70775	6.03375	14.6851	13.8517	4.02407	10.8536	5.92923	4.99449	4.34149	4.41228	4.58275	0.358328	10.966	7.40297	11.186	9.85167	2.12349	2.26341	16.3391	0.682198	6.42822	8.61937
gene10159	33.8416	31.6226	12.3606	25.9416	11.8137	39.1699	39.9985	17.4351	32.2012	12.7945	23.2994	19.464	15.8397	19.5344	3.73033	33.3353	34.7272	33.7959	33.9528	0.70909	14.0494	38.1992	22.215	24.8212	12.284
gene1016	0.061333	0.081285	0.071444	0.071354	0.0099763	0.220628	0.091481	0	0.104036	0.110849	0.213236	0	0.059279	0.0908383	0.110065	0.183009	0.131844	0.174481	0.163111	0.027412	0	0.078613	0	0.0262043	0.0453872
gene10160	8.97655	8.51629	2.60934	6.70072	3.55071	7.3047	7.47555	1.39251	5.39092	3.46377	4.96715	4.3641	6.52592	5.28572	1.11556	5.51995	6.89522	7.80227	6.73915	1.14914	2.30678	7.42036	1.98388	3.90367	3.04982
gene10162	0	0.035005	1.02992	0.354977	0.584784	0	0	0.446562	0.148854	0.257823	0.227049	0.253315	0.316888	0.265751	0.0461925	0.248102	0.820622	0.290106	0.452943	0.319111	0.427399	0	3.05529	1.1609	1.65445
gene10164	29.3118	24.7617	52.6977	35.5904	14.9891	41.17	27.3999	36.4251	34.9983	6.99506	25.0824	56.5055	33.7931	38.4603	16.2231	31.7224	45.3349	19.3907	32.1493	12.9774	82.2276	36.1988	58.7896	59.072	23.0157
gene10167	3.84014	3.92301	0.19632	2.65316	2.12809	2.78282	2.66869	1.05442	2.16864	0.966633	1.548	0.752384	0.919221	1.0732	0.419561	2.93471	1.4682	1.61716	2.00669	0.807133	0.241823	3.45133	0.043223	1.24546	1.91292
gene10169	27.7768	53.9706	5.56572	29.1044	24.2298	61.0133	58.9834	35.8829	51.9598	13.96	24.9364	57.3866	51.9033	44.7421	17.37	41.6007	42.2802	43.34	42.407	0.876564	6.96757	52.4753	4.77386	21.4056	26.9295
gene1017	28.3004	21.9172	0.213891	16.8105	14.7232	26.5556	21.2161	0.777397	16.183	13.6062	3.76637	1.98964	2.40121	2.71907	0.930037	4.95079	4.09638	3.01706	4.02141	0.969046	0.119405	24.8303	0.282124	8.4106	14.2201
gene10170	16.9974	22.3816	22.0183	20.4658	3.00914	37.6837	22.109	16.0297	25.2741	11.1686	12.1714	15.8919	10.4985	12.8539	2.76071	20.249	26.5158	17.7734	21.5127	4.50614	18.0957	21.9311	8.6851	16.2373	6.81576
gene10172	0	0.023983	0.05313	0.0257043	0.0266068	0.022546	0.020737	0.030998	0.0247603	0.00547718	0	0	0	0	0	0	0	0	0	0	0	0	0.04763	0.0158767	0.0274992
gene10173	41.3627	30.3184	1.29999	24.327	20.6925	72.5105	31.0953	13.6174	39.0744	30.2464	18.1147	10.4859	15.9908	14.8638	3.93729	14.8826	7.75683	25.1135	15.9177	8.72452	0.961311	25.4049	1.25002	9.20542	14.0299
gene10174	66.4634	59.7841	22.5027	49.5834	23.6892	67.2656	47.9074	26.0152	47.0627	20.6382	36.0886	33.0351	31.5535	33.5591	2.31252	50.8422	40.6575	42.9657	44.8218	5.34003	25.9513	61.2538	10.7844	32.6632	25.8955
gene10175	0	0	0.091622	0.0305407	0.052898	0	0	0.193054	0.0643513	0.11146	0.058007	0	0	0.0193357	0.0334904	0	0	0	0	0	0.143485	0	0.090778	0.0780877	0.0725794
gene10176	0.181457	0.25363	0.03335	0.156146	0.1123	0	0.278976	0.569304	0.28276	0.284671	0.415306	0.035867	0.030319	0.160497	0.220688	0.6061	0.311552	0.118425	0.345359	0.245589	0.058827	0.192353	0.109043	0.120074	0.0674431
gene10177	21.2711	17.8466	17.593	18.9036	2.05427	17.4094	15.5938	13.7881	15.5971	1.81069	16.7698	11.6545	12.3012	13.5752	2.78543	19.6724	13.2587	17.2915	16.7409	3.2421	15.9135	19.1888	13.6617	16.2547	2.77928
gene10179	58.4177	28.6887	214.888	100.665	100.031	117.961	53.2406	97.9322	89.7111	33.1339	56.9608	43.9616	58.7969	53.2398	8.0874	45.3585	45.0244	49.6193	46.6674	2.56188	218.245	38.7324	265.212	174.063	119.529
gene1018	13.0103	18.9647	0.482186	10.8191	9.43409	14.132	15.8533	2.02994	10.6718	7.53335	4.04708	3.07666	3.93512	3.68629	0.530911	4.95004	3.18065	4.89483	4.34184	1.006	0.256363	18.025	0.261425	6.18095	10.2573
gene10180	32.7316	35.4354	3.08738	23.7514	17.9466	39.4184	48.1174	6.52923	31.355	21.9353	32.7262	20.5132	14.8034	22.6809	9.15593	38.0881	32.227	52.6781	40.9977	10.5314	2.91309	41.9265	1.85902	15.5662	22.8348
gene10181	2.03779	0.293236	0.530428	0.953819	0.946211	1.65618	0.261438	0.249039	0.72222	0.808859	0.894294	0.162734	0.093867	0.383632	0.443585	1.27784	0.417575	0.298053	0.66449	0.53453	0.346262	0.291827	0.027459	0.221849	0.170533
gene10183	0.022842	14.3318	0	4.78487	8.26786	1.68826	19.9984	3.75985	8.48218	10.027	0.014947	21.069	0	7.02797	12.1599	17.0973	0	16.6776	11.2583	9.75223	0.013354	13.5933	32.9746	15.5271	16.5655
gene10184	14.4016	25.4581	14.5108	18.1235	6.35213	19.6181	27.3743	29.3866	25.4597	5.15804	16.9619	26.0035	20.5763	21.1806	4.55098	18.384	27.6948	24.714	23.5976	4.75476	15.6762	29.7535	20.851	22.0936	7.12043
gene10185	18.906	13.6368	4.92455	12.4891	7.06104	19.5023	15.7383	5.78821	13.6763	7.08576	11.6862	8.01468	10.1806	9.96047	1.84561	15.0903	11.8994	14.025	13.6716	1.62457	5.66373	14.5196	4.54485	8.24272	5.46463
gene10186	10.3441	4.20784	1.93875	5.4969	4.34842	7.83097	4.85477	1.61969	4.76848	3.10654	4.07201	1.02188	1.52264	2.20551	1.63572	5.69021	2.57011	3.08469	3.78167	1.67275	2.16322	3.05122	0.999346	2.07126	1.02902
gene10187	21.2644	29.0857	6.74796	19.0327	11.3348	17.4604	25.1231	7.1944	16.5926	8.99579	6.83912	10.9531	10.0126	9.26825	2.1556	9.44392	9.96194	11.0055	10.1371	0.79541	7.18889	29.535	10.6134	15.7791	12.0354
gene10188	24.3877	25.8552	7.60274	19.2819	10.141	26.4005	22.4449	6.37445	18.4066	10.6062	11.914	10.5008	10.494	10.9696	0.817865	15.4613	14.5887	13.0928	14.3809	1.19784	8.57021	25.1412	3.64609	12.4525	11.2612
gene10189	24.1522	29.1205	33.9256	29.0661	4.88692	19.8876	16.6595	27.5066	21.3512	5.56968	28.6176	17.748	27.6087	24.6581	6.00559	24.8195	22.3787	13.7044	20.3009	5.84161	36.2253	26.3597	36.0792	32.8881	5.65422
gene1019	141.488	102.178	51.2887	98.318	45.2232	80.8023	92.9368	51.5731	75.1041	21.2624	118.576	64.0543	74.4094	85.68	28.9557	71.119	72.9842	87.7305	77.2779	9.10013	52.6722	85.4079	69.3238	69.1347	16.3687
gene10191	1.61501	1.51828	1.12091	1.41807	0.261852	1.43386	3.65706	1.73297	2.27463	1.20653	0.818513	0.642392	0.652405	0.704437	0.0989198	9.66899	4.36212	1.8577	5.29627	3.98855	0.727428	0.899461	0.140761	0.589217	0.397785
gene10192	13.6412	1.326	16.5565	10.5079	8.08426	15.8391	2.82823	10.9543	9.87388	6.5724	4.07528	0.740613	2.18749	2.33446	1.67219	13.9391	9.63475	8.81146	10.7951	2.75374	18.8547	2.82814	6.44463	9.37584	8.40577
gene10193	9.54436	9.15051	6.43519	8.37669	1.69288	9.27669	10.5741	3.77987	7.87687	3.60692	7.39314	8.75352	10.1104	8.75235	1.35862	11.1244	8.77117	9.73797	9.87785	1.18284	5.97709	6.76096	4.96204	5.90003	0.901934
gene10194	5.56294	7.92318	15.8921	9.79273	5.41241	6.68983	7.96729	17.4237	10.6936	5.86333	6.58933	16.2849	8.07726	10.3171	5.22146	8.8302	9.22308	8.30451	8.78593	0.460887	18.262	8.20376	23.2635	16.5764	7.67008
gene10195	22.726	28.846	40.5539	30.7086	9.05871	30.51	30.2302	30.1757	30.3053	0.1794	26.5184	28.2789	27.5235	27.4403	0.883199	34.3196	35.726	29.5271	33.1909	3.24994	41.561	32.9181	51.3218	41.9336	9.20748
gene10198	34.9549	5.27745	12.9613	17.7312	15.403	33.1647	29.2026	13.6257	25.331	10.3288	39.3562	30.0271	12.1812	27.1882	13.8082	31.9323	8.34665	35.453	25.244	14.739	12.8114	27.7076	10.7021	17.0737	9.26945
gene10199	23.7693	13.3924	1.27067	12.8108	11.2606	13.6672	17.3602	2.86856	11.2987	7.53057	4.00911	3.97451	4.53837	4.174	0.316028	6.58364	7.34446	9.31955	7.74922	1.41215	2.03772	14.3777	2.93487	6.4501	6.88015
gene102	3.15662	2.33315	1.96366	2.48447	0.610705	1.06298	2.99354	6.574	3.5435	2.79637	1.18288	3.03441	2.5475	2.25493	0.959813	1.32194	3.41567	3.68824	2.80862	1.2947	2.44223	1.35625	4.59352	2.79733	1.64759
gene1020	0.666383	0.091544	0	0.252642	0.361222	0.212713	0.047595	0	0.0867693	0.111636	0.491226	0	0	0.163742	0.283609	0.262319	0	0.053111	0.105143	0.138684	0.083759	0.094083	0	0.0592807	0.0515974
gene10200	51.8375	55.2466	63.5419	56.8753	6.01978	50.648	52.5948	55.1019	52.7816	2.23282	45.5047	53.3714	49.4769	49.451	3.93339	49.5222	50.3105	46.4673	48.7667	2.02995	62.2332	50.262	58.5629	57.0194	6.13309
gene10201	35.3364	53.541	51.7571	46.8782	10.0351	61.8627	83.395	77.9884	74.4154	11.202	58.0645	76.4513	87.3405	73.9521	14.7971	75.7771	66.0034	100.987	80.9225	18.0505	51.2234	46.9264	58.1512	52.1004	5.66355
gene10202	7.52665	4.01261	1.13462	4.22463	3.20128	4.89317	4.8327	3.276	4.33396	0.916714	3.30567	0.810488	1.47106	1.86241	1.29281	4.92853	2.9926	3.84609	3.92241	0.970216	1.26419	3.90409	0.961337	2.04321	1.61867
gene10203	0	0	0.137133	0.045711	0.0791738	0	0.036186	0.192234	0.07614	0.102155	0	0.103283	0	0.0344277	0.0596305	0.071033	0.077837	0.096893	0.081921	0.013405	0.077468	0.075646	0.417372	0.190162	0.196772
gene14020	1.05362	0.174719	0	0.409447	0.564671	0	0	0.01439	0.00479667	0.00830807	0.106441	0	0.12861	0.0783503	0.0687528	0	0.010599	0.018951	0.00985	0.00949768	0	0.002033	0.004443	0.00215867	0.00222416
gene10205	2.80697	1.37596	1.06279	1.74857	0.929874	1.98752	2.29243	0.390643	1.55686	1.02142	1.20149	0.225901	1.01914	0.815511	0.518694	1.53313	0.747008	1.4978	1.25931	0.444021	0.323613	0.652519	1.17259	0.716242	0.428063
gene5444	1.56913	0.001329	0.050034	0.540163	0.891441	0.001197	0.00327	0.015546	0.006671	0.00775555	0	0.114954	0.001671	0.038875	0.0658916	0.001638	0.000929	0.001089	0.00121867	0.000371861	0.141065	0.645787	0.062061	0.282971	0.316681
gene10207	22.2824	17.351	29.2793	22.9709	5.99388	25.007	22.7815	27.5868	25.1251	2.40486	33.7921	32.3703	37.8763	34.6796	2.85825	31.1331	28.1666	34.6698	31.3232	3.25577	29.6532	19.5072	33.3837	27.5147	7.18115
gene10208	3.87799	1.67037	0.105491	1.88462	1.89535	3.76517	3.32884	0	2.36467	2.05945	0.309356	0.07953	0.713253	0.36738	0.320821	0.505571	0.427222	1.50932	0.814036	0.603403	0	1.09288	0.105575	0.399486	0.602816
gene10209	1.1026	0.160532	2.60517	1.28943	1.23298	1.35551	0.319901	1.29948	0.991631	0.582409	0.279867	0.081826	0.238439	0.200044	0.104454	0.901589	0.615181	0.617309	0.71136	0.164747	2.26146	0.368896	4.03228	2.22088	1.83203
gene1021	15.7525	11.4589	0.073606	9.095	8.10234	14.8073	14.3118	0.254773	9.7913	8.26259	5.14801	1.01197	1.26798	2.47599	2.31757	7.25238	3.20361	5.81829	5.42476	2.05287	0.157087	12.0209	0	4.05933	6.89537
gene10210	121.383	136.351	59.7279	105.821	40.6132	144.193	142.212	58.5249	114.977	48.8987	91.0137	81.2055	78.8867	83.702	6.43744	105.991	90.1416	108.014	101.382	9.78707	60.6724	140.666	37.3717	79.5701	54.1781
gene10211	8.41626	10.4687	87.2615	35.3822	44.9406	4.88278	12.6466	29.7218	15.7504	12.7071	9.24959	15.3288	16.9842	13.8542	4.0727	5.97713	14.5099	6.1099	8.86563	4.8885	91.5402	5.24246	103.774	66.852	53.7049
gene10212	1.74929	2.54227	3.20897	2.50018	0.73075	4.02159	3.97664	8.5421	5.51344	2.62299	1.8601	3.41463	2.65476	2.64316	0.777331	2.17307	2.68676	2.73489	2.53157	0.3114	3.79366	3.99084	2.25985	3.34812	0.947608
gene10214	6.86923	8.05074	21.6141	12.178	8.1932	10.7094	10.008	12.9149	11.2108	1.51691	16.5553	18.8172	17.6693	17.6806	1.13098	14.9666	13.5417	13.5701	14.0261	0.814592	19.444	6.74934	22.0201	16.0711	8.17503
gene10216	0	0	0.115629	0.038543	0.0667584	0	0	0.048026	0.0160087	0.0277278	0	0	0.031986	0.010662	0.0184671	0.062149	0.35892	0.055605	0.158891	0.173261	0.150603	0	0.116725	0.0891093	0.0790081
gene10217	1.69963	0.468588	0	0.72274	0.877857	0.907899	0.935141	0.110309	0.651116	0.468551	0.651085	0	0.039333	0.230139	0.36508	0.522485	0	0.128965	0.21715	0.272177	0.050081	0.617466	0	0.222516	0.342952
gene10218	8.21951	5.5361	5.58095	6.44552	1.53649	6.7428	5.58083	6.51487	6.2795	0.615704	6.9219	3.28127	3.68857	4.63058	1.99476	8.89359	5.79662	6.92368	7.20463	1.56748	5.24948	4.84492	3.49935	4.53125	0.916258
gene10219	99.6525	160.391	32.3644	97.4693	64.0413	156.185	174.543	101.849	144.192	37.8019	66.8455	99.8797	88.5136	85.0796	16.7827	115.37	109.173	115.603	113.382	3.64681	33.7182	149.234	22.6308	68.5277	70.1133
gene1022	0.12784	0	0	0.0426133	0.0738085	0	0.148421	0	0.0494737	0.0856909	0	0	0.083463	0.027821	0.0481874	0.106591	0	0.603285	0.236625	0.321978	0	0.16915	0.079019	0.082723	0.0846358
gene10220	18.445	11.685	16.9069	15.6789	3.5433	19.1706	18.0336	13.9452	17.0498	2.74808	14.3584	12.3652	16.7984	14.5074	2.22036	16.9797	13.5796	17.4714	16.0102	2.11931	17.0418	11.8451	16.8726	15.2532	2.95272
gene10221	11.4951	7.80031	2.02862	7.108	4.77105	12.8788	7.80269	1.37537	7.3523	5.76493	8.6332	6.78193	8.11382	7.84298	0.954888	8.65379	6.0672	6.08475	6.93525	1.48833	1.87953	7.93592	1.09373	3.63639	3.74417
gene10222	70.9811	74.5258	39.5012	61.6694	19.2799	73.3147	65.8012	50.4596	63.1918	11.6488	62.3873	68.9786	61.782	64.3826	3.9917	73.6606	76.9907	58.6537	69.7683	9.7685	43.64	78.0576	39.8212	53.8396	21.0602
gene10223	28.6732	39.7897	25.1555	31.2061	7.6388	18.983	30.7821	15.1727	21.6459	8.13831	6.149	13.581	10.8331	10.1877	3.7578	10.348	14.9284	13.4735	12.9167	2.34041	23.0043	38.5155	13.7535	25.0911	12.5122
gene10224	3.86615	1.46224	0.366222	1.8982	1.79023	1.54645	1.55013	3.09634	2.06431	0.893767	1.02097	0.439068	1.62912	1.02972	0.595075	1.67491	1.99485	2.24757	1.97244	0.286986	0.478804	1.2053	1.05667	0.913591	0.383801
gene10225	19.3913	12.6954	5.40033	12.4957	6.99764	20.5859	17.219	5.33313	14.3794	8.01309	15.1383	10.2605	11.5644	12.3211	2.52539	20.9401	19.7124	19.2027	19.9517	0.893075	4.10534	13.7347	1.67167	6.50389	6.37917
gene10226	47.9139	25.1365	7.33632	26.7956	20.3396	29.756	28.815	5.86757	21.4795	13.5285	28.3452	3.85381	4.44131	12.2134	13.9736	20.676	12.4664	23.8746	19.0057	5.88464	6.02133	32.8354	0.821075	13.2259	17.1802
gene10228	110.968	56.5941	20.4729	62.6782	45.5532	24.2856	35.5047	15.0551	24.9484	10.2409	36.8974	31.4179	25.5754	31.2969	5.66194	15.9489	22.0407	14.0632	17.3509	4.16948	25.8471	65.6735	20.5806	37.3671	24.6551
gene10229	36.9452	39.5874	9.27132	28.6013	16.7923	46.3575	44.2065	5.5439	32.036	22.968	26.0462	20.9167	14.978	20.647	5.53906	33.7185	31.6645	29.5199	31.6343	2.09945	10.1888	45.3879	2.99457	19.5237	22.686
gene1023	20.1979	17.7824	16.746	18.2421	1.77127	28.4867	20.2666	15.0102	21.2545	6.79234	7.04652	9.96566	10.276	9.09606	1.78173	19.838	17.2434	16.364	17.8151	1.80623	19.7273	19.7915	15.1718	18.2302	2.64883
gene10231	0	0	0.090069	0.030023	0.0520014	0.048492	0.03648	0.14885	0.0779407	0.0617023	0.193604	0.056719	0.102381	0.117568	0.0696948	0.116516	0.343789	0.218816	0.226374	0.113825	0.073033	0.06211	0.109147	0.08143	0.0246171
gene10232	399.027	884.001	16.5384	433.189	434.739	257.314	563.514	38.2238	286.351	263.846	186.684	155.759	111.712	151.385	37.6772	193.025	459.676	267.487	306.729	137.589	28.7134	1208.8	10.1494	415.887	686.743
gene10233	200.29	248.434	50.6733	166.466	103.128	176.059	211.641	61.0207	149.574	78.7257	156.01	115.163	83.8496	118.341	36.1849	185.824	134.292	166.792	162.303	26.0578	49.0327	257.314	23.3369	109.895	128.314
gene10234	6.85341	3.24219	2.83011	4.30857	2.21351	5.0211	2.73246	2.45402	3.40253	1.40863	1.66692	5.60588	3.23987	3.50422	1.98275	3.5505	1.5533	1.3517	2.15183	1.21547	3.10615	2.03483	0.711591	1.95085	1.19948
gene10235	65.2569	59.1727	2.67811	42.3692	34.5079	26.1003	23.5787	2.33262	17.3372	13.0554	28.524	6.59217	7.46135	14.1925	12.4191	28.7167	20.7512	15.9229	21.7969	6.46066	3.20591	65.5854	1.57444	23.4552	36.4949
gene10236	2.07623	2.34005	0.06316	1.49315	1.24541	1.45389	1.92256	0.21422	1.19689	0.882692	1.03515	0.25639	0.51299	0.60151	0.396855	1.61237	0.856647	1.97576	1.48159	0.570905	0.083833	2.18356	0.070645	0.779345	1.2161
gene10237	0.055704	0.071254	0	0.0423193	0.0374653	0.084588	0.134014	0	0.0728673	0.0677714	0.031449	0	0.053583	0.028344	0.0269261	0.20428	0	0.165495	0.123258	0.108492	0	0.043491	0.163571	0.0690207	0.0847213
gene10238	34.697	30.1268	44.0982	36.3073	7.12354	30.8265	37.2955	47.8157	38.6459	8.57472	34.1528	39.1674	42.8685	38.7295	4.37434	43.5842	53.0134	49.6611	48.7529	4.77974	42.6335	27.7586	74.7385	48.3769	24.0108
gene10239	6.26207	8.51469	88.0991	34.2919	46.6119	10.3002	15.4556	51.6991	25.8183	22.5612	7.34404	13.0894	14.6742	11.7026	3.85686	38.4232	68.274	57.2907	54.6626	15.098	93.7009	7.67561	77.4737	59.6167	45.7082
gene1024	24.6009	15.9576	1.75632	14.1049	11.5344	24.2688	14.0015	4.13816	14.1362	10.066	7.54691	5.63232	6.7419	6.64038	0.961325	14.7738	12.0471	10.2156	12.3455	2.29371	1.13885	17.4799	1.73203	6.78358	9.268
gene10240	30.8463	27.9151	6.71233	21.8246	13.1694	27.6444	27.9526	13.4246	23.0072	8.30018	24.6644	15.7085	15.7607	18.7112	5.15571	24.7452	19.5266	20.0864	21.4527	2.86506	8.39576	27.1103	2.63349	12.7132	12.7968
gene10241	0.376954	0.690099	0.07911	0.382054	0.305526	0.991147	0.726581	0.957567	0.891765	0.144035	0	0.516935	0.303495	0.273477	0.259772	0.260607	0.784904	0.510215	0.518575	0.262248	0	0.531179	0	0.17706	0.306676
gene10242	24.6307	15.6969	74.3437	38.2238	31.5981	23.788	16.6167	101.95	47.4516	47.333	43.6735	70.9239	76.201	63.5995	17.4569	27.6584	41.925	33.382	34.3218	7.17958	72.3429	13.4426	85.0144	56.9333	38.1933
gene10243	25.308	28.4305	1.37032	18.3696	14.8044	25.3425	28.3116	3.55521	19.0698	13.5178	8.2816	11.2128	10.4527	9.98239	1.52116	8.74506	17.1319	14.9737	13.6169	4.35493	2.89507	39.1949	1.67866	14.5896	21.3176
gene10244	4.9078	1.57364	0	2.16048	2.50598	3.71704	1.05006	0	1.58903	1.91624	0.883826	0.632792	0.569154	0.695257	0.166376	0.788165	1.00852	0.22925	0.675313	0.401707	0	1.23881	0.251358	0.496721	0.654838
gene10245	0.271481	0	0.079363	0.116948	0.139589	0.155422	0	0.493083	0.216168	0.252092	0.146921	0	0	0.0489737	0.0848249	0.081847	0	0.136515	0.0727873	0.0687069	0.226615	0	0	0.0755383	0.130836
gene10247	6.5282	4.18526	1.71805	4.14383	2.40534	10.068	7.43923	2.0205	6.50924	4.10356	7.48441	4.44718	9.81604	7.24921	2.69215	10.5667	6.94522	5.7354	7.7491	2.51396	1.95378	5.41951	1.27879	2.88403	2.22158
gene10248	26.8662	26.674	3.0684	18.8695	13.6845	33.2305	24.9648	7.35671	21.8507	13.215	11.036	10.9298	11.9849	11.3169	0.580915	20.7551	19.5582	18.8144	19.7092	0.979131	4.28377	31.2523	1.54468	12.3603	16.4182
gene1025	7.85295	12.3534	0.724358	6.9769	5.8638	15.8452	22.0147	3.07306	13.6443	9.66072	7.36692	4.85121	5.77822	5.99878	1.27228	11.3227	9.05952	15.4134	11.9319	3.22044	0.283024	12.5085	0.436645	4.40939	7.01446
gene10250	0.109219	2.99903	2.46335	1.8572	1.53731	0.156736	1.77931	14.0515	5.32918	7.59719	6.46997	22.8608	27.4876	18.9395	11.0439	5.04488	6.39264	6.01868	5.81873	0.695769	3.97593	1.57078	3.84546	3.13072	1.35252
gene10251	5.27494	5.03173	0.113774	3.47348	2.91213	4.82589	5.78438	0.742481	3.78425	2.67749	5.76061	1.74425	5.24742	4.25076	2.18582	4.73904	1.77143	4.06122	3.5239	1.55506	0.185443	4.79334	0.074392	1.68439	2.693
gene10252	21.4303	16.6512	25.2328	21.1048	4.30004	21.643	19.9903	20.7298	20.7877	0.827833	17.9902	12.4156	15.7745	15.3934	2.80673	24.0974	22.9694	20.123	22.3966	2.04821	27.5909	19.1825	17.5938	21.4557	5.3723
gene10253	26.9817	42.1498	1.3556	23.4957	20.6193	27.1517	41.3779	1.61403	23.3812	20.1483	11.5886	4.58215	6.86368	7.67813	3.57351	16.9181	13.5096	25.4205	18.6161	6.13432	1.54244	48.9895	1.14837	17.2268	27.508
gene10255	38.1821	10.3667	0.399236	16.316	19.5814	19.9482	15.5873	0.958576	12.1647	9.9467	12.8056	2.77183	15.1558	10.2444	6.57727	8.30942	2.14441	5.28899	5.24761	3.08271	0.441782	9.93994	0.861482	3.74773	5.36671
gene10256	14.5549	11.6782	0.208133	8.81375	7.59021	12.8587	13.0001	0.377579	8.74546	7.24714	4.05533	2.18591	4.40362	3.54829	1.19264	2.68165	3.13124	4.46317	3.42535	0.926464	0.188508	9.34954	0.162493	3.23351	5.29665
gene24171	0	7.64334	0.09786	2.5804	4.38491	0	0	0.095935	0.0319783	0.0553881	0	5.65567	0.228032	1.96124	3.20151	0.026066	7.00313	0.322322	2.45051	3.94547	0.006114	0.061042	2.27606	0.781072	1.29499
gene10258	19.5253	18.333	0.735689	12.8646	10.5209	18.4654	19.9045	3.97763	14.1159	8.8094	16.8452	12.5111	17.97	15.7754	2.88236	16.8889	12.4805	16.1569	15.1754	2.36242	0.817133	18.0067	0.344751	6.38952	10.0635
gene7338	1.56998	1.13126	0	0.900414	0.810048	0	0.040785	0	0.013595	0.0235472	0	0	0	0	0	2.29736	0	1.81241	1.36992	1.21091	0.047267	0	1.33228	0.459849	0.755917
gene10260	9.67259	3.8561	4.59642	6.04171	3.16615	10.5841	2.77856	4.19588	5.85285	4.15821	29.4187	3.56382	12.0509	15.0112	13.1792	9.62804	1.03646	2.71918	4.46123	4.55301	5.01337	2.56875	4.89893	4.16035	1.37955
gene10261	103.061	72.2245	2.22036	59.1687	51.6726	62.1979	46.9596	3.16572	37.4411	30.6456	36.691	10.8234	10.1832	19.2325	15.1228	26.6744	14.7329	25.0034	22.1369	6.46626	2.03924	79.4824	0.175519	27.2324	45.2594
gene10263	23.7241	19.5512	2.52225	15.2658	11.2318	23.6997	19.6928	5.73825	16.3769	9.42865	12.7895	8.64791	9.67796	10.3718	2.15619	11.0318	7.91507	12.8812	10.6094	2.50989	2.27273	19.307	1.46193	7.68056	10.077
gene10264	20.4881	18.5803	28.4348	22.5011	5.22655	24.83	27.2724	22.4901	24.8642	2.39133	25.81	21.6745	28.4493	25.3113	3.41484	31.0509	22.8777	31.0511	28.3266	4.71886	26.6184	18.2215	32.1607	25.6669	7.01818
gene10265	2.70172	0.701259	2.8901	2.09769	1.21301	1.03106	0.824853	1.86897	1.24163	0.552991	1.09551	0.249011	0.227385	0.523968	0.495086	1.76947	0.195852	0.729805	0.898376	0.800238	2.00311	0.573426	3.03015	1.8689	1.23385
gene10266	12.1955	7.60483	2.32004	7.37345	4.94178	11.1087	9.31918	3.5029	7.97692	3.97658	3.54982	5.09762	4.67394	4.44046	0.799875	9.46975	7.83704	3.4838	6.9302	3.0943	1.24775	7.51413	0.720959	3.16095	3.77916
gene10268	0.435709	0.230524	0.438507	0.368247	0.11928	0.501755	0.405192	0.076325	0.327757	0.223035	0.425241	0.209744	0.312819	0.315935	0.107782	0.368222	0.514099	0.390362	0.424228	0.0786142	0.349258	0.46504	0.454929	0.423076	0.0641276
gene1027	6.09593	11.5168	3.77042	7.12772	3.97493	12.5047	14.9122	16.9972	14.8047	2.24818	10.1025	13.543	13.5529	12.3995	1.98921	12.6883	16.6504	16.227	15.1886	2.17565	7.25119	10.3689	4.95059	7.52357	2.71942
gene10270	0.512434	0.395571	0	0.302668	0.268552	0.230722	0.543319	0	0.258014	0.272686	0	0	0.086681	0.0288937	0.0500453	0.024826	0	0.188184	0.0710033	0.102238	0.027638	0.213134	0.095285	0.112019	0.0938734
gene10272	64.8575	60.8884	10.7246	45.4902	30.1732	70.3277	61.4969	21.9021	51.2422	25.7901	26.2154	34.6051	36.6099	32.4768	5.5144	30.6285	31.4076	28.7169	30.251	1.38454	12.4825	63.7796	3.28043	26.5142	32.5991
gene10273	0.714015	0.656417	1.9887	1.11971	0.753117	0.581164	1.08274	2.36214	1.34202	0.918364	0.663284	0.844269	0.566854	0.691469	0.140839	0.54257	0.259359	0.611468	0.471132	0.186608	2.30584	0.622298	0.492178	1.1401	1.01165
gene10274	0	0.096007	0.887356	0.327788	0.486972	0.098019	0.057658	1.34346	0.499713	0.730986	0.557652	0.44579	0.680276	0.561239	0.117284	0.386743	0.125467	0.273222	0.261811	0.131011	1.00066	0.156663	0.089415	0.41558	0.507811
gene10275	0	0	0.278797	0.0929323	0.160964	0.097845	0	0.313878	0.137241	0.160605	0.595928	0.092215	0.203842	0.297328	0.26455	0.51968	0.150619	0.262066	0.310788	0.189293	0.558892	0	0.138588	0.232493	0.291039
gene10276	20.5731	25.5366	3.32002	16.4766	11.661	23.3541	33.5894	3.36446	20.1026	15.3725	16.6791	9.3121	11.9019	12.631	3.73726	22.1452	13.0157	24.645	19.9353	6.12148	3.03118	24.3406	2.10338	9.82506	12.5794
gene10277	0	0.057559	0.024831	0.0274633	0.0288696	0.179316	0	0	0.059772	0.103528	0.098449	0.054275	0.089673	0.080799	0.0233858	0.106479	0.115109	0	0.0738627	0.0641123	0.056802	0.171578	0.040646	0.0896753	0.0713883
gene10278	10.957	11.3424	9.41521	10.5715	1.01976	10.4012	10.876	13.5046	11.5939	1.67161	11.8409	18.0888	18.1286	16.0194	3.61876	18.5115	17.4783	14.2173	16.7357	2.24136	9.27308	9.08216	5.32319	7.89281	2.22741
gene10279	20.9049	15.442	11.7923	16.0464	4.58628	42.7395	22.8791	4.46009	23.3596	19.1442	2.74097	3.18783	2.09839	2.67573	0.54764	7.78886	2.90994	1.79859	4.1658	3.18649	13.9836	23.7567	6.18615	14.6422	8.80378
gene1028	94.7059	78.6724	167.944	113.774	47.5926	91.8821	98.2967	215.945	135.375	69.8499	219.344	166.14	195.023	193.502	26.6342	189.302	184.645	143.639	172.529	25.1274	191.002	87.7508	219.835	166.196	69.4482
gene10280	0.142151	0.127063	0	0.089738	0.0780807	0	0.057584	0	0.0191947	0.0332461	0	0	0	0	0	0	0	0	0	0	0	0	0	0	0
gene10281	31.2696	39.4403	48.9137	39.8745	8.83009	34.741	35.337	39.5507	36.5429	2.62182	38.0531	43.0936	37.8322	39.6596	2.97595	45.7051	36.2569	41.2057	41.0559	4.7259	47.8693	34.906	43.2653	42.0135	6.57168
gene10282	14.0902	12.3294	9.87738	12.099	2.11583	12.7024	13.4467	12.623	12.9241	0.454396	15.3503	11.0004	12.2656	12.8721	2.23747	17.808	15.6032	17.7002	17.0371	1.24295	11.1235	11.3627	10.7984	11.0949	0.28322
gene10283	37.8181	35.0841	83.4044	52.1022	27.1429	143.251	45.8874	11.1175	66.7518	68.4929	32.3978	10.6463	18.286	20.4434	11.0351	102.758	19.8982	15.4522	46.036	49.1726	86.0295	72.0489	33.4003	63.8262	27.2611
gene10284	2.96482	2.96101	36.5071	14.1443	19.3668	7.11849	10.2748	27.6501	15.0145	11.056	2.35238	0.76167	3.09186	2.06864	1.19073	8.04414	2.53311	14.6689	8.41537	6.07639	35.1207	1.59046	47.3436	28.0183	23.6891
gene10287	39.9505	42.4741	87.6714	56.6987	26.8528	42.3774	49.1135	79.9396	57.1435	20.0272	60.4999	81.9567	91.4086	77.9551	15.8381	63.7637	66.3356	64.512	64.8704	1.32293	83.9232	43.2895	130.963	86.0586	43.8759
gene10288	18.6505	18.6206	0.396012	12.5557	10.5306	21.0483	16.9153	0.884061	12.9492	10.6511	4.43202	3.9649	3.3531	3.91667	0.541077	6.19705	6.40709	5.91725	6.1738	0.245749	0.422974	18.3447	0.230055	6.33256	10.4032
gene1029	13.5512	8.68857	11.3577	11.1992	2.4352	10.5476	11.0917	4.41169	8.68366	3.70963	8.95876	9.18894	10.7264	9.62469	0.961013	7.88524	9.57929	7.33184	8.26546	1.17097	6.70758	10.7836	5.09579	7.52899	2.93153
Morus_notabilis_newGene_5889	7.37889	13.0605	2.0573	7.49888	5.50256	1.02346	8.09626	0	3.0399	4.40873	5.68021	20.4457	17.3087	14.4782	7.77905	7.89548	11.183	2.92028	7.33292	4.15998	0.079973	0	0	0.0266577	0.0461724
gene10291	0.020001	0.026932	0	0.0156443	0.0139846	0	0.060136	0.069407	0.043181	0.0376821	0.089973	0.012569	0.220333	0.107625	0.105001	0.023353	0	0.164149	0.0625007	0.0888011	0.013022	0	0.586963	0.199995	0.335187
gene10292	107.201	75.8062	788.013	323.674	402.436	114.916	113.628	884.741	371.095	444.831	387.51	342.432	410.123	380.022	34.4615	267.679	321.017	372.548	320.415	52.4371	754.024	72.5189	660.907	495.817	369.531
gene10293	22.2752	22.9201	75.4437	40.213	30.5124	21.2941	22.7551	74.1379	39.3957	30.0965	38.1661	38.145	42.4275	39.5796	2.46646	19.9983	26.7077	25.2338	23.9799	3.52604	79.3858	25.6991	108.473	71.186	41.9918
gene10296	2.23986	0	0	0.746619	1.29318	2.63205	0	0	0.877349	1.51961	0	0	0	0	0	0	0	0	0	0	0	0	0	0	0
gene10297	33.6873	31.5454	38.6269	34.6198	3.63169	29.6909	35.5969	36.8128	34.0335	3.80963	39.5821	45.2372	47.9607	44.26	4.27392	37.6515	39.5648	37.5787	38.265	1.12622	36.2981	30.0522	30.7746	32.375	3.41671
gene10298	14.1341	15.8809	9.39326	13.1361	3.357	16.0256	21.9173	17.0695	18.3374	3.14386	20.836	19.543	28.1543	22.8444	4.64372	19.4594	18.1241	23.9819	20.5218	3.07002	8.6508	15.4109	10.5859	11.5492	3.48148
gene10299	6.78246	9.2213	2.19245	6.0654	3.56887	7.70296	12.9564	5.03923	8.56619	4.02854	3.573	6.66877	5.28106	5.17428	1.55065	4.34519	7.02313	8.66656	6.67829	2.18123	3.38363	5.68461	4.5953	4.55451	1.15103
gene103	0.089155	0.070283	1.18615	0.448529	0.638867	0.205801	0.036298	0.719003	0.320367	0.355479	0.975257	0.24242	0.624768	0.614148	0.366534	0.994861	0.511064	0.520224	0.675383	0.276714	0.594437	0	0.390563	0.328333	0.302065
gene1030	1.46268	0.524264	0	0.662314	0.741047	1.3252	0.921238	0.131496	0.792645	0.607154	0.479027	0.313322	0.61209	0.468146	0.149681	1.06422	0.987358	1.10194	1.05117	0.0583937	0	1.2809	0	0.426965	0.739526
gene10300	118.582	110.705	74.1979	101.162	23.6812	112.821	94.1373	73.894	93.6174	19.4687	111.3	132.923	106.506	116.91	14.0737	109.471	114.006	104.286	109.254	4.86402	72.4064	129.165	48.4565	83.3425	41.4505
gene10301	22.7573	23.5783	22.84	23.0585	0.452066	27.6731	39.6867	11.7024	26.3541	14.0387	9.91736	9.03831	9.84638	9.60069	0.48832	13.2202	7.12359	11.6563	10.6667	3.16647	21.6868	23.7778	16.0056	20.4901	4.02191
gene10302	6.19886	5.62261	13.8897	8.57039	4.61566	4.63104	8.75369	10.1927	7.85914	2.88672	7.97484	6.86402	11.2718	8.70355	2.29247	7.42192	5.20324	7.63093	6.75203	1.34536	12.1484	4.62298	6.6143	7.79521	3.8992
gene10303	19.4893	21.6262	29.5638	23.5598	5.30829	22.0784	24.5044	22.8101	23.131	1.24441	38.1613	43.0993	44.3732	41.8779	3.28112	38.6433	37.3933	39.7801	38.6056	1.19382	27.2493	22.9155	33.6355	27.9334	5.3926
gene10304	28.1811	27.4498	10.2172	21.9494	10.167	25.9205	26.1336	12.795	21.6163	7.64027	25.316	12.646	16.5398	18.1673	6.48989	24.3519	23.8646	31.6015	26.606	4.33312	15.6965	24.7787	20.3723	20.2825	4.54175
gene7855	0.00964	0	0.10644	0.0386933	0.058868	0.002291	0	0	0.000763667	0.00132271	0.00545	0	0.022499	0.00931633	0.0117372	0.240843	0.066081	0	0.102308	0.124441	0.115636	0	0.065945	0.060527	0.0580081
gene10307	12.1059	11.7572	86.6345	36.8325	43.1301	6.48074	8.92693	61.4207	25.6094	31.0375	63.6186	23.8848	37.0486	41.5173	20.2403	14.0204	9.30303	9.15652	10.8267	2.76686	96.3598	9.84366	76.3406	60.848	45.291
gene10309	7.66655	5.70366	10.0827	7.81765	2.19345	7.91773	6.07254	18.953	10.9811	6.96528	2.15766	4.22126	2.43031	2.93641	1.12103	15.7459	9.23817	7.1418	10.7086	4.48658	10.2123	4.29661	3.46755	5.99217	3.67821
gene13407	0	0	8.80306	2.93435	5.08245	0	0	0.194561	0.0648537	0.11233	0	0	0	0	0	0	0.045578	0	0.0151927	0.0263145	6.25866	0	8.46159	4.90675	4.3898
gene10310	28.6347	29.4317	6.32139	21.4626	13.1187	26.8372	21.4214	12.4637	20.2408	7.25912	13.39	15.3947	13.6602	14.1483	1.08786	16.9226	18.7826	16.5005	17.4019	1.21424	5.37946	26.6398	2.60529	11.5415	13.1489
gene12448	7.50708	0.266302	0	2.59113	4.25942	10.6204	0.066408	0	3.56226	6.1126	0.246818	0	0	0.0822727	0.1425	0.039131	0	0.039286	0.026139	0.0226372	0	0.019678	0	0.00655933	0.0113611
gene1867	99.871	0.124557	0.045038	33.3469	57.6116	14.0718	0.138558	0	4.73679	8.08467	0.209118	0	0	0.069706	0.120734	0	0	0	0	0	0	0.342169	0	0.114056	0.197551
gene10313	21.5613	13.4811	0.090041	11.7108	10.8446	22.8262	4.22905	0.275123	9.11013	12.0419	1.10489	0.79548	4.51046	2.13694	2.06134	0.300098	0.825031	2.32838	1.15117	1.05274	0.09918	2.24909	0.281477	0.876584	1.19212
gene10314	6.34409	6.90568	3.00384	5.41787	2.10938	7.03664	9.04511	3.09746	6.39307	3.0256	8.7543	7.00984	8.1458	7.96998	0.885419	11.1972	9.73916	12.59	11.1755	1.42556	3.48577	7.07436	2.57194	4.37736	2.37995
gene10316	24.1764	28.9062	9.49352	20.8587	10.1227	35.7833	35.0892	24.0298	31.6341	6.59468	25.0825	42.8122	38.8111	35.5686	9.29896	31.9729	39.3655	39.9841	37.1075	4.45742	9.58071	34.033	15.2399	19.6179	12.8005
gene10317	3.50397	0.488793	0.045628	1.34613	1.88184	1.02496	1.48642	0.183322	0.898237	0.660729	0.686247	0.190318	0.134509	0.337025	0.30372	1.60638	0.53442	0.838396	0.993066	0.552466	0	0.90271	0.04883	0.31718	0.507671
gene10318	22.533	21.4514	0.940656	14.975	12.1661	22.5958	16.5176	3.04725	14.0535	10.0045	7.65765	5.92154	6.454	6.67773	0.889415	8.4886	6.36154	9.48394	8.11136	1.59502	0.954528	17.1109	0.495656	6.18702	9.46312
gene10319	20.9223	38.6618	55.1065	38.2302	17.0962	28.5498	45.2984	61.3894	45.0792	16.4209	38.7086	64.5798	57.5538	53.6141	13.378	48.3882	84.5584	71.8537	68.2667	18.3499	47.3906	32.779	87.591	55.9202	28.3841
gene1032	57.925	56.2201	132.549	82.2313	43.5845	66.0784	51.0204	195.436	104.178	79.3892	70.4209	67.3498	63.0856	66.9521	3.68379	71.4091	84.8091	58.8033	71.6739	13.0049	151.128	73.1118	134.913	119.718	41.1681
gene10320	0.265882	0.064208	0	0.11003	0.138737	0.133037	0.071805	0.573383	0.259408	0.273628	0.036458	0	0.032656	0.023038	0.0200419	0.157201	0.147418	0.185725	0.163448	0.0199029	0.153262	0.105725	0.237865	0.165617	0.0669308
gene10321	2.03514	1.70381	0.726342	1.48843	0.680464	1.38049	1.11704	0.977273	1.15827	0.204747	1.45211	1.02865	0.344592	0.941783	0.558845	2.83256	2.85397	1.17094	2.28582	0.965576	0.857385	1.71734	0.903155	1.15929	0.483824
gene10322	0	0	0.038942	0.0129807	0.0224832	0	0	0.094091	0.0313637	0.0543235	0	0	0	0	0	0	0	0	0	0	0	0	0	0	0
gene10324	0.334184	0	0.045572	0.126585	0.181224	0	0	0	0	0	0.246894	0.030663	0.033606	0.103721	0.124	0.160717	0.078836	0	0.079851	0.0803633	0.099987	0	0	0.033329	0.0577275
gene10325	24.9159	5.36738	3.34084	11.208	11.9145	24.0398	8.73295	1.88274	11.5518	11.3443	14.1956	2.89852	5.87784	7.65733	5.85501	9.17463	6.9048	6.17819	7.4192	1.56305	3.43241	5.90972	0.656695	3.33294	2.62793
gene10326	15.5358	1.56905	19.64	12.2483	9.47343	8.97451	2.38676	1.22473	4.19533	4.17947	3.33976	0.422226	0.801155	1.52105	1.58641	3.59347	1.00095	1.12835	1.90759	1.4614	22.8596	1.32579	2.25973	8.81505	12.1719
gene10327	0	0	3.20412	1.06804	1.8499	0.521032	0	11.1131	3.87803	6.27114	0.538523	1.85599	1.30041	1.23164	0.66142	2.27604	3.68705	1.57668	2.51325	1.075	3.67908	0	2.60891	2.096	1.89241
gene10328	2.39561	1.7296	41.5705	15.2319	22.8123	7.46227	2.44749	28.9273	12.9457	14.0657	0.966026	5.46457	5.7039	4.04483	2.66901	2.20294	4.63383	1.14464	2.66047	1.78903	55.8711	1.61876	45.0779	34.1892	28.7185
gene10329	45.3103	50.2962	21.9275	39.178	15.1459	52.1804	38.93	40.2382	43.7829	7.30185	40.8937	57.2726	56.4882	51.5515	9.23824	46.4316	51.1457	42.295	46.6241	4.42851	23.6713	46.1372	15.4169	28.4085	15.8986
Morus_notabilis_newGene_5939	2.78674	0	0.055421	0.947387	1.59317	0	0	0.066772	0.0222573	0.0385508	0	0	0	0	0	0	0	0.055999	0.0186663	0.032331	0	0.898393	0	0.299464	0.518687
gene10330	0.152927	0.251248	4.67775	1.69397	2.58449	0.352719	0.716968	24.0459	8.37187	13.5753	3.87537	1.30345	4.02919	3.06934	1.53124	3.10215	3.06629	2.92359	3.03067	0.0944556	7.0731	0.27063	9.05246	5.4654	4.60637
gene10331	0.131099	1.49601	0.395253	0.674121	0.723927	1.22296	1.02904	12.6824	4.97813	6.67279	2.14283	6.50565	5.7199	4.78946	2.32548	2.32282	2.97318	4.31439	3.20346	1.01556	0.543067	1.1858	0.759371	0.829414	0.327044
gene23663	0.133096	0	0.751657	0.294918	0.401107	0.022069	0	0	0.00735633	0.0127415	0.147903	0	0	0.049301	0.0853918	0.089341	0.111181	0	0.0668407	0.0589067	0	0.617156	0	0.205719	0.356315
gene10335	0.041639	0.037252	0	0.026297	0.0228793	0.047853	0.09022	0	0.0460243	0.0451378	0.015783	0	0.025204	0.0136623	0.0127351	0.038181	0.0259	0.034195	0.0327587	0.00626522	0.030977	0	0.02167	0.017549	0.0158944
gene10337	23.369	8.68972	621.605	217.888	349.706	21.5806	12.8102	139.499	57.9632	70.7479	121.518	67.4942	97.6524	95.5548	27.0728	65.1165	67.5399	32.379	55.0118	19.638	630.201	8.35887	238.75	292.436	314.378
gene10338	25.3733	35.2343	30.8806	30.496	4.94172	22.3251	33.329	21.7966	25.8169	6.51106	30.2137	50.3606	50.0659	43.5467	11.5477	27.1723	36.1329	25.7565	29.6873	5.62682	30.3127	30.6865	22.5267	27.842	4.60694
gene10339	23.9099	17.5123	32.033	24.4851	7.27742	26.3608	23.607	31.4511	27.1396	3.97963	31.7591	28.0605	35.5365	31.7854	3.73809	27.7885	28.6212	28.6297	28.3465	0.483236	34.5757	21.9672	36.6681	31.0703	7.95269
gene10340	0.439423	0	129.395	43.2782	74.5798	0.543229	4.44306	61.1749	22.0537	33.936	29.7894	22.7754	24.8577	25.8075	3.60214	41.4782	44.8802	22.8398	36.3994	11.8655	96.7126	1.69746	235.515	111.309	117.59
gene10341	86.9085	128.724	65.2358	93.6229	32.2725	152.267	155.349	89.6917	132.436	37.0496	95.8879	135.753	116.473	116.038	19.9359	130.938	126.088	120.268	125.764	5.34194	61.365	127.413	31.8979	73.5587	48.9112
gene10342	79.423	104.292	104.539	96.0848	14.43	135.04	117.792	165.432	139.422	24.1203	233.697	219.087	262.205	238.33	21.9291	142.286	152.731	408.948	234.655	151.033	93.2827	110.739	125.424	109.815	16.0903
gene10343	0.128593	0	0.033978	0.0541903	0.0666367	0.03938	0	0	0.0131267	0.0227361	0	0	0.029293	0.00976433	0.0169123	0	0	0	0	0	0.037049	0	0.107489	0.0481793	0.0546021
gene10344	34.4004	43.9327	51.3634	43.2322	8.50318	51.4298	55.1717	64.0206	56.874	6.46572	37.155	65.9511	62.6183	55.2414	15.7517	49.8395	71.3045	49.0233	56.7224	12.635	59.1081	53.8239	42.2499	51.7273	8.62244
gene10346	27.8911	33.281	0.494761	20.5556	17.581	39.9104	43.9627	5.19766	29.6903	21.3078	9.54808	16.2481	22.4981	16.0981	6.47631	18.8543	20.1453	28.4129	22.4708	5.18633	0.417776	34.2956	0.775994	11.8298	19.4568
gene10347	0.697448	0.360069	1.45511	0.837543	0.560802	0.285944	0.204624	2.05807	0.849545	1.0474	0.243756	0.074169	0	0.105975	0.124952	0.554757	0.103987	0.210471	0.289738	0.235607	1.48492	0.231511	0.956148	0.89086	0.629251
gene10348	137.849	245.847	112.215	165.303	70.9202	152.516	222.685	412.194	262.465	134.332	229.032	531.163	504.898	421.698	167.37	234.638	236.73	290.82	254.062	31.8504	127.919	209.283	173.04	170.081	40.763
gene10349	10.4094	9.22299	0.84924	6.82721	5.21095	8.92383	7.90403	3.49143	6.77309	2.88739	7.28646	4.81243	4.44681	5.51523	1.54478	7.46476	5.29481	6.12259	6.29406	1.09509	0.699594	7.4661	0.488208	2.88463	3.96907
gene10350	12.7951	5.37003	1.15739	6.44085	5.8923	12.5619	3.46571	1.27901	5.76886	5.98365	8.33655	3.30137	5.31742	5.65178	2.53419	4.66639	2.67054	2.5684	3.30178	1.1829	1.13787	4.72126	0.751389	2.20351	2.18899
gene10351	0.078132	0.2334	0.100451	0.137328	0.0839461	0.308028	0.132696	0	0.146908	0.154505	0.052277	0.150279	0.17256	0.125039	0.0639907	0.150591	0.139216	0.034713	0.108173	0.0638722	0	0.019015	0.139963	0.0529927	0.0759162
gene10352	11.7668	8.22804	1.6743	7.22305	5.12075	14.0613	11.4822	3.59994	9.71449	5.45012	7.38379	4.51765	6.67137	6.19094	1.49225	9.07365	7.14354	9.3745	8.53056	1.21058	1.88888	9.28154	1.33585	4.16876	4.43643
gene10353	40.1303	50.266	86.9167	59.1043	24.6136	47.613	47.481	64.7762	53.2901	9.94747	56.8537	64.0128	64.4321	61.7662	4.25953	64.1634	67.5921	53.546	61.7672	7.32323	86.6995	50.6285	70.9524	69.4268	18.0839
gene10354	15.3771	17.0266	38.21	23.5379	12.7332	13.6819	15.6512	46.0586	25.1306	18.1509	17.6655	31.655	31.7048	27.0084	8.09125	26.6177	34.0836	24.2301	28.3105	5.14025	39.6785	14.4275	24.4811	26.1957	12.7125
gene10355	44.9088	40.6141	34.7137	40.0789	5.11857	32.3923	39.394	31.6959	34.4941	4.25775	30.5428	21.8532	26.5711	26.3224	4.35012	25.8855	28.5532	21.6717	25.3701	3.46959	32.3357	33.5305	26.7523	30.8728	3.61817
gene10356	0.222507	0.040949	0	0.0878187	0.118427	0.083615	0.023292	0	0.0356357	0.0431525	0.066116	0	0	0.0220387	0.0381721	0.036927	0	0	0.012309	0.0213198	0	0.022483	0	0.00749433	0.0129806
gene10357	79.3829	90.4943	56.4313	75.4362	17.3711	89.4735	98.4818	64.3622	84.1058	17.6818	130.755	95.9022	81.1761	102.611	25.461	100.145	95.4402	83.5131	93.0329	8.57348	56.0052	95.9591	23.8435	58.6026	36.1279
gene10358	0	0	0.446747	0.148916	0.25793	0	0	0.87457	0.291523	0.504933	0	0.202979	0	0.0676597	0.11719	0	0	0	0	0	0.405421	0	0.386298	0.263906	0.22875
gene10359	46.507	25.7265	3.78007	25.3379	21.3661	38.0899	41.4017	2.63154	27.3744	21.4918	11.0781	2.03954	3.21616	5.44458	4.91407	4.31156	1.52711	7.10368	4.31412	2.78828	2.97843	26.1519	2.07185	10.4007	13.6484
gene10361	0.794689	0.76879	0.475672	0.679717	0.177182	0.347921	0.856711	0.168297	0.457643	0.357082	0.132227	0.263458	0.305395	0.233693	0.0903396	0.354583	0.406747	0.215428	0.325586	0.0989008	0.233923	0.534374	0.030866	0.266388	0.253319
gene20337	0	0	6.34909	2.11636	3.66565	0.158422	0	0	0.0528073	0.091465	0.13087	0	0.553077	0.227982	0.289044	0	0.033164	0	0.0110547	0.0191472	0	0	0.001858	0.000619333	0.00107272
gene10364	41.1389	42.6252	21.4702	35.0781	11.8082	49.3482	34.6263	22.1644	35.3796	13.6076	18.3268	22.6623	20.5438	20.511	2.16794	33.655	37.0005	27.0326	32.5627	5.07296	25.148	55.2784	10.6565	30.361	22.7631
gene10365	15.9993	21.056	34.4083	23.8212	9.51092	17.087	25.6949	33.3961	25.3926	8.15875	29.2192	27.7837	36.176	31.0596	4.48869	31.016	26.7571	35.2276	31.0002	4.23527	31.151	17.837	50.2498	33.0793	16.2922
gene10366	26.688	21.4799	2.72505	16.9643	12.6035	10.9612	11.6101	2.8919	8.48774	4.85699	9.79312	5.35224	5.76038	6.96858	2.45462	11.4202	8.89936	10.7816	10.3671	1.31056	2.18399	18.5014	0.609264	7.09821	9.90677
Morus_notabilis_newGene_2672	0.865804	0.919812	0	0.595205	0.51617	0	0.046578	0	0.015526	0.0268918	0	0	0.024354	0.008118	0.0140608	0.663658	0.539208	0.747532	0.650133	0.104819	0.494248	1.68073	0.257934	0.810971	0.762446
gene160	0	2.29603	0.059068	0.785033	1.3089	0.067774	0	0	0.0225913	0.0391293	0.08059	0	0	0.0268633	0.0465287	0.119521	0	0	0.0398403	0.0690055	0	0	0	0	0
Morus_notabilis_newGene_3918	1.01481	0	0	0.338271	0.585902	0.089757	0	0	0.029919	0.0518212	0.056944	0	0.016744	0.0245627	0.0292661	1.28121	1.93485	0.000609	1.07222	0.98391	0	0.0175	0	0.00583333	0.0101036
gene1037	9.17649	3.34	2.09037	4.86895	3.7824	11.4162	3.70718	0.311594	5.145	5.69023	2.5649	1.88992	1.24988	1.90157	0.657589	5.66236	2.08257	1.49413	3.07969	2.25593	0.629115	2.81493	0.16136	1.2018	1.41645
gene10370	0	0.26235	8.74809	3.00348	4.97671	0.302294	2.47994	58.5822	20.4548	33.0373	15.4934	4.53022	38.2206	19.4147	17.1841	2.01154	3.1347	17.253	7.46642	8.49402	10.5594	0.109452	10.4052	7.02469	5.98927
gene10371	0.040332	0.214611	221.933	74.0627	128.06	0.327305	3.20682	208.802	70.7787	119.54	34.0481	26.7652	142.837	67.8835	65.0138	3.98191	10.3662	11.6257	8.65796	4.09825	227.485	0.104472	169.99	132.526	118.229
gene10372	0.38775	0.610349	2.86062	1.28624	1.36799	0.911115	0.648755	1.23264	0.930836	0.292441	0.384752	0.467533	1.58556	0.812616	0.670671	0.487026	0.455989	0.559277	0.500764	0.0529967	3.80329	0.680956	2.01086	2.16504	1.56687
gene10374	0.103217	0	0.018102	0.0404397	0.055115	0	0.062718	0.138664	0.0671273	0.0694371	0.047779	0	0	0.0159263	0.0275852	0	0	0	0	0	0	0	0.129742	0.0432473	0.0749066
gene10375	2.04966	1.54432	0.282906	1.2923	0.909943	1.49505	1.84098	0.613384	1.31647	0.632981	0.76564	0.357784	0.769943	0.631122	0.236728	1.65228	1.41229	1.23379	1.43279	0.209999	0.192654	2.02177	0.327489	0.847305	1.01935
gene10378	8.06584	10.467	9.40212	9.31167	1.20315	14.9784	11.0325	8.23833	11.4164	3.38639	10.7876	12.6437	14.1547	12.5286	1.68651	4.28456	3.3163	3.26439	3.62175	0.574597	10.3007	9.63583	3.71779	7.88476	3.62399
gene10379	0	0.143016	0	0.047672	0.0825703	0	0	0	0	0	0	0	0	0	0	0	0	0	0	0	0	0	0.035559	0.011853	0.02053
gene1038	6.86556	1.11118	3.35513	3.77729	2.90033	11.4643	1.42356	0.345608	4.41115	6.13193	11.7035	1.95842	3.37521	5.67905	5.26522	14.4372	0.589172	2.04274	5.68969	7.61032	2.56088	0.76872	0.06902	1.13287	1.28522
gene10380	7.61379	3.62874	0.672478	3.97167	3.48334	5.62453	3.25477	0.403316	3.0942	2.61431	3.05215	0.486014	0.859266	1.46581	1.38643	4.37678	1.01818	2.37386	2.58961	1.68966	0.791353	3.33934	0.244318	1.45834	1.6518
gene10381	88.2266	76.9018	5.83932	56.9893	44.6576	67.726	49.7271	2.54707	40	33.6606	46.098	6.84117	6.96586	19.9684	22.6291	33.4081	15.1052	20.7744	23.0959	9.36971	6.61442	82.5062	0.38268	29.8344	45.7214
gene10382	35.8655	25.7315	38.2175	33.2715	6.63487	31.4662	33.8343	31.3619	32.2208	1.39833	33.5842	32.9821	40.1947	35.587	4.00173	32.0329	29.2775	34.3478	31.8861	2.53834	36.7148	23.8962	59.5823	40.0645	18.0773
gene10383	3.84332	4.49158	2.60983	3.64825	0.955921	5.68058	7.61418	2.76998	5.35491	2.43847	10.7095	8.99237	11.6077	10.4365	1.32887	9.26448	8.844	10.6272	9.57855	0.932157	2.76588	5.13054	2.33073	3.40905	1.50665
gene10384	0.051796	0.143694	0.001185	0.0655583	0.0722444	0.085243	0.079174	0.043336	0.069251	0.0226473	0.118928	0.038296	0.032722	0.0633153	0.0482426	0.147351	0.00016	0.108439	0.0853167	0.0762711	0.035787	0.241347	0.035351	0.104162	0.118806
gene10385	6.95352	8.01514	5.00602	6.65823	1.52614	6.83599	10.6069	3.86737	7.10342	3.37771	16.1585	17.2793	12.9587	15.4655	2.24215	8.68129	12.2742	8.86303	9.93949	2.02392	4.61742	6.3673	2.47257	4.48576	1.9507
gene10386	8.6621	1.24434	0.100777	3.33574	4.64807	2.62629	0.580559	0	1.06895	1.37958	1.06242	2.69498	2.73592	2.16444	0.954596	2.96547	2.8164	2.43982	2.74056	0.270906	0	0.912325	0.019566	0.31063	0.521175
gene10387	56.069	61.5044	204.865	107.48	84.3824	53.2763	56.9135	259.344	123.178	117.937	117.209	110.723	115.475	114.469	3.35772	82.8772	83.392	77.6168	81.2953	3.19609	210.953	65.5224	168.832	148.436	74.8298
gene10388	18.6277	20.969	26.4299	22.0089	4.00366	23.588	19.3434	30.6094	24.5136	5.68974	20.0208	25.628	22.4439	22.6976	2.81224	25.2432	28.1104	21.9368	25.0968	3.08941	27.2244	21.2115	19.7763	22.7374	3.95159
gene10389	11.8441	16.4004	2.26189	10.1688	7.21663	18.6926	22.3591	5.26672	15.4395	8.99857	11.9906	12.3933	14.8217	13.0685	1.53157	16.4283	16.3809	19.4605	17.4232	1.76451	2.77201	18.8155	2.50644	8.03131	9.34031
gene1039	0.435267	0.090159	0.129819	0.218415	0.188843	0.076494	0.06712	0.116495	0.086703	0.0262229	0.293814	0.299458	0	0.197757	0.171286	0.109032	0.1605	0.097419	0.122317	0.0335734	0.072088	0.036597	0.239883	0.116189	0.108582
gene10390	1.65203	1.13725	0	0.929759	0.845333	1.84414	2.37412	0.196736	1.47166	1.13547	0.623183	0.173998	0.746518	0.514566	0.301319	1.87706	0.810473	1.87573	1.52109	0.61541	0	1.23817	0	0.412725	0.71486
gene10391	36.2986	13.8492	287.2	112.449	151.755	45.9258	22.1367	124.836	64.2994	53.7583	163.626	73.4989	86.1146	107.747	48.8027	157.991	163.121	165.013	162.042	3.63334	264.919	17.3185	229.638	170.625	133.934
gene10392	4.80525	5.87405	4.03738	4.90556	0.922433	6.25878	7.52641	2.96716	5.58412	2.35331	9.88464	3.27473	3.28589	5.48175	3.81301	11.6486	5.84551	8.88911	8.79439	2.90269	3.33065	6.13832	1.40975	3.62624	2.3781
gene10393	0.03747	1.00624	8.96873	3.33748	4.9008	1.25419	0.045677	7.28891	2.86292	3.88035	2.78615	3.14687	3.83519	3.25607	0.532974	3.4459	4.14115	4.03642	3.87449	0.374846	11.3551	0.01859	6.3769	5.91686	5.68223
gene10394	1.23441	0.350081	0.317315	0.633937	0.520287	1.06696	1.02605	0.144489	0.745833	0.52118	1.27589	0.119839	0.480515	0.625415	0.59149	1.07149	0.586692	0.394787	0.684324	0.348758	0.347591	0.435623	0.187639	0.323618	0.125718
gene10395	40.64	39.7779	109.256	63.2245	39.8665	41.5122	53.0108	86.9417	60.4882	23.6198	74.7143	66.9533	81.7021	74.4565	7.37777	81.4869	77.514	84.6292	81.21	3.56564	102.018	40.2174	179.992	107.409	70.043
gene10396	7.64698	7.8604	6.08819	7.19853	0.967481	3.06426	9.90549	5.1269	6.03221	3.50932	8.01829	6.78815	4.34848	6.38497	1.86783	7.94878	7.41748	8.02161	7.79596	0.329783	7.06883	6.98994	6.89636	6.98504	0.086342
gene10397	0.337353	0.795892	0	0.377748	0.399481	2.18901	0.63897	0	0.942659	1.12566	3.65118	0.997244	0.424092	1.69084	1.72172	0.184964	0	0.17472	0.119895	0.103958	0	1.94011	0	0.646703	1.12012
gene104	13.1888	23.2609	10.1495	15.533	6.86285	17.1061	31.5892	20.5925	23.0959	7.5591	19.8335	29.5822	29.7694	26.395	5.68324	23.2036	21.3632	30.4417	25.0028	4.79924	11.2426	23.548	16.5547	17.1151	6.17177
Morus_notabilis_newGene_7044	0	21.5592	0	7.18639	12.4472	0	0.666442	0	0.222147	0.38477	0	9.8385	0	3.2795	5.68026	9.33913	0	0	3.11304	5.39195	0	0	0	0	0
gene10401	0.057062	1.81317	0.78226	0.884163	0.882476	2.40097	0.830858	0.415505	1.21578	1.0472	0.448346	0.965843	0.171777	0.528655	0.403079	2.07529	1.78655	0.320055	1.39396	0.941171	0.623492	2.29264	0.535363	1.1505	0.990105
gene10402	36.1043	33.1211	27.1073	32.1109	4.58278	41.9646	26.5232	33.3073	33.9317	7.73962	44.6728	35.1052	36.7191	38.8324	5.12192	35.6584	35.2994	28.9639	33.3073	3.76571	29.0387	29.9564	24.5645	27.8532	2.88484
gene10403	0.326242	0.294359	0.051652	0.224084	0.150179	0.180799	0.292307	0.125089	0.199398	0.0851464	0.41843	0.66077	0.37911	0.486103	0.152538	0.373335	0.173412	0.0254	0.190716	0.174612	0.114159	0.230663	0.124202	0.156341	0.06456
gene10404	20.5668	27.2724	10.6096	19.4829	8.38412	19.7306	27.4287	10.3189	19.1594	8.5692	13.042	13.2834	14.8296	13.7184	0.969935	17.4915	17.4003	18.1919	17.6946	0.433091	8.51347	24.2876	7.10663	13.3026	9.53931
gene10405	0.049224	0.021036	0.019249	0.0298363	0.016814	0	0.013256	0	0.00441867	0.00765336	0	0	0	0	0	0.039399	0	0.017406	0.018935	0.019744	0	0	0	0	0
gene10407	1.17984	0.970044	0.048075	0.732652	0.602069	0.48949	0.937215	0.103029	0.509911	0.417468	0.618475	0.050449	0.162348	0.277091	0.300895	0.234376	0.086869	0.309269	0.210171	0.113158	0.07885	1.34362	0.020555	0.481007	0.74761
gene10408	3815.37	2812.16	833.596	2487.04	1517.24	1717.34	1697.22	971.747	1462.1	424.781	1619.41	1454.37	1704.93	1592.91	127.37	1113.02	966.603	849.751	976.458	131.911	889.024	2873.91	622.327	1461.75	1230.21
gene10409	28.9706	32.9019	20.698	27.5235	6.22931	29.4364	33.7205	24.5454	29.2341	4.59088	21.4182	30.4064	33.5746	28.4664	6.30613	28.1232	30.5121	32.0359	30.2237	1.9722	20.9136	29.8741	27.726	26.1712	4.67818
gene1041	12.9908	13.3015	1.63276	9.30837	6.64909	17.9928	12.0031	4.05931	11.3517	6.98954	7.12932	7.45868	7.56635	7.38478	0.227697	12.0312	9.49986	7.83587	9.78898	2.11255	1.45104	13.6113	0.617083	5.22648	7.27345
gene10410	22.2416	18.2388	19.7931	20.0912	2.01801	21.7111	24.5568	18.7087	21.6589	2.92439	19.7663	16.9206	18.9198	18.5356	1.46121	21.8716	21.5712	20.1372	21.1933	0.926865	19.1207	19.9073	19.2918	19.4399	0.413707
gene10412	8.47141	7.50398	16.2069	10.7274	4.76994	8.59074	9.28703	15.4703	11.116	3.78697	12.2585	14.6039	19.6085	15.4903	3.75427	12.1471	10.6895	12.0876	11.6414	0.824885	15.5726	7.3713	19.873	14.2723	6.35148
gene10413	0.258758	0.186356	0.172394	0.205836	0.0463604	0.216201	0.262998	0.167693	0.215631	0.0476551	0.340773	0	0.131544	0.157439	0.171856	0.500925	0.170303	0.380264	0.350497	0.167309	0.203464	0.261153	0.123999	0.196205	0.0688645
gene10414	0.454843	0.655328	1.12134	0.743836	0.341949	0.247364	0.388018	1.07838	0.571253	0.444778	1.47566	0.068434	0.18388	0.575992	0.781272	1.29881	0.33757	0.741199	0.792528	0.482673	1.45218	0.278543	0.98506	0.905262	0.590875
gene10415	4.9029	6.03568	5.45343	5.464	0.566464	6.17159	8.50465	6.22793	6.96806	1.33103	9.50723	10.5708	13.2227	11.1002	1.91346	7.57686	7.40842	8.47011	7.81847	0.57059	5.22426	5.24367	6.0459	5.50461	0.468876
gene10417	4.95172	7.00516	1.76728	4.57472	2.63921	6.71023	6.25982	6.32524	6.43176	0.243367	3.37339	3.47682	4.08165	3.64395	0.382566	5.03122	3.8968	6.23832	5.05545	1.17095	1.97915	6.34989	1.37336	3.23413	2.71527
gene10418	107.386	107.972	118.657	111.338	6.34474	104.02	98.1046	77.1764	93.1004	14.1042	74.1977	83.6665	71.4353	76.4332	6.41473	101.746	108.862	74.0578	94.8888	18.3877	122.51	127.451	76.822	108.928	27.9139
gene10419	53.1437	52.3391	45.0004	50.1611	4.48732	42.5577	43.9602	18.4226	34.9802	14.3564	37.0354	27.4639	22.0283	28.8425	7.59797	43.9482	36.9279	37.8512	39.5757	3.81466	43.732	61.6606	30.8378	45.4102	15.4798
gene1042	18.5503	19.4282	26.8351	21.6045	4.55101	21.0318	19.5087	24.5484	21.6963	2.58471	25.3488	22.5124	22.9623	23.6078	1.52439	29.5791	30.51	21.0492	27.0461	5.21427	26.1342	18.678	40.7517	28.5213	11.2288
gene10421	7.24959	9.76882	3.04822	6.68888	3.3952	12.0508	15.3211	5.08355	10.8185	5.22882	16.6991	7.15471	5.96907	9.94098	5.88269	27.5211	27.8111	45.9117	33.748	10.5351	3.77018	9.49517	1.91049	5.05862	3.95309
gene10422	38.8498	27.4111	7.09016	24.4503	16.0855	32.2802	30.1096	10.3341	24.2413	12.0928	43.1929	9.66943	15.0447	22.6357	18.0048	38.0912	19.7163	38.2584	32.022	10.6573	6.90267	30.483	4.25234	13.8793	14.4401
gene10423	23.7555	23.0243	8.06916	18.283	8.85297	34.6284	36.5363	13.3903	28.185	12.848	21.3806	19.9025	22.264	21.1824	1.19313	25.6278	24.6637	30.3386	26.8767	3.03661	8.01628	25.7196	7.45094	13.729	10.3881
gene10424	12.5539	10.8519	5.84053	9.74879	3.49	12.1718	14.3044	3.64735	10.0412	5.63895	3.80546	2.68467	2.95196	3.14736	0.585387	6.70894	5.55614	6.90301	6.38936	0.728085	4.73909	10.7085	6.05203	7.16655	3.13691
gene21360	0	6.32008	0.466576	2.26222	3.52195	0.212543	0	0	0.0708477	0.122712	0.852123	0.490386	0.079589	0.474033	0.386527	1.38548	0.208135	0	0.531206	0.747108	0.507369	0	0	0.169123	0.29293
gene10426	18.7435	9.5408	0.704747	9.66303	9.02002	15.8972	19.1689	2.90346	12.6565	8.60336	12.8271	7.48261	14.633	11.6475	3.71825	14.909	8.60644	15.9532	13.1562	3.97466	0.803886	14.212	1.57804	5.5313	7.52764
gene10427	4.28677	3.81586	26.2874	11.4633	12.8402	3.67699	5.15703	25.6845	11.5062	12.3011	13.3816	19.2422	21.8531	18.1589	4.33838	7.94317	13.619	7.0122	9.52479	3.57612	25.9571	2.56936	46.1687	24.8984	21.8189
gene10429	35.8878	24.1424	21.7089	27.2464	7.58198	35.3804	24.6944	12.4394	24.1714	11.4794	10.9385	5.65197	6.0099	7.53347	2.95431	21.5448	18.2388	12.6997	17.4945	4.46926	18.7851	19.5066	4.50295	14.2649	8.4618
gene1043	0	0.186613	0.663456	0.283356	0.342145	0.055703	0.176796	0.427462	0.219987	0.189606	0.046576	0.221777	0.126636	0.131663	0.0877086	0.42657	0.190976	0.183165	0.266904	0.13833	0.430062	0.32009	0.29773	0.349294	0.070835
gene10430	37.355	39.3318	68.911	48.5326	17.6759	46.3136	49.3181	72.8928	56.1748	14.5559	21.5446	59.8553	26.339	35.913	20.8728	40.4424	73.7795	35.556	49.926	20.8017	69.8081	45.148	44.3718	53.1093	14.4668
gene10431	83.3943	122.733	23.8015	76.6428	49.81	185.89	145.267	58.6677	129.942	64.981	45.3221	53.6774	54.6591	51.2195	5.13082	81.8022	73.0605	81.6432	78.8353	5.00176	23.7972	147.41	12.1223	61.1098	74.9658
gene10432	15.9382	17.1309	2.4103	11.8265	8.17642	26.9336	20.8026	3.61469	17.117	12.0885	7.80475	5.833	11.2993	8.31234	2.76826	8.76547	9.12567	13.6905	10.5272	2.74538	1.84324	11.9943	1.13526	4.99095	6.07544
gene10433	12.6305	18.7594	24.0425	18.4775	5.7112	16.1334	19.0957	17.6891	17.6394	1.4818	20.2673	17.334	19.622	19.0744	1.54143	19.2511	28.8911	12.9363	20.3595	8.03496	20.8769	20.3188	26.1512	22.449	3.21837
gene10434	0.199972	0.116925	0	0.105632	0.100463	0.2162	0.17661	0	0.130937	0.115109	0	0	0	0	0	0	0	0	0	0	0	0.089083	0	0.0296943	0.0514321
gene10435	15.2123	8.67912	5.81142	9.90094	4.81806	10.0846	13.3104	6.88997	10.095	3.21023	5.15263	4.56298	2.84903	4.18821	1.19665	9.15033	7.87428	8.17166	8.39876	0.667648	4.838	22.2199	2.90316	9.98701	10.6381
gene10436	16.1912	11.9554	29.7055	19.284	9.27042	12.8791	10.6122	23.8651	15.7855	7.08838	22	23.2116	21.602	22.2712	0.838385	18.8118	20.8748	14.2643	17.9837	3.38218	34.2917	11.0124	16.4116	20.5719	12.1845
gene10437	0.420097	0.225397	11.0634	3.90297	6.20189	0.919191	0.102723	5.10973	2.04388	2.6863	1.38398	1.51096	2.26614	1.72036	0.476905	0.172512	1.19389	0.337154	0.567853	0.548381	11.0298	0.111953	3.43802	4.85993	5.5961
gene10438	10.9724	28.5024	13.0592	17.5113	9.57554	12.8243	30.8714	28.6821	24.1259	9.84856	16.0721	58.7866	37.0619	37.3069	21.3583	23.7325	43.7895	37.2668	34.9296	10.2307	14.6898	25.8685	18.9349	19.8311	5.64298
gene10439	9.03542	11.6535	36.0438	18.9109	14.8951	7.43684	11.648	36.0511	18.3786	15.449	21.6082	22.6648	11.9345	18.7359	5.91378	13.0146	21.625	17.7818	17.4738	4.31346	44.2359	15.3955	41.2938	33.6418	15.87
gene1044	9.52068	16.5664	2.05486	9.38064	7.25676	13.3685	19.9103	19.64	17.6396	3.70135	8.91028	21.1805	18.1798	16.0902	6.39643	16.0743	17.1815	22.5116	18.5891	3.44181	2.06129	16.4294	10.4162	9.63564	7.21578
gene10440	10.4847	7.1627	1.40324	6.35023	4.59495	12.8414	8.77182	1.34611	7.65312	5.82873	6.67305	2.41671	3.15508	4.08162	2.27441	9.66052	7.66504	7.64989	8.32515	1.15649	1.29558	5.90704	0.692711	2.63178	2.85243
Morus_notabilis_newGene_8199	657.226	12.6756	0.123003	223.342	375.808	13.1426	8.28907	0.319157	7.25028	6.47453	2.26019	2.01749	5.08168	3.11979	1.70337	1.92913	0.912885	16.245	6.36235	8.57373	0.068232	25.3029	0.112644	8.49459	14.5564
gene10443	3.32196	4.09658	7.0546	4.82438	1.96988	4.58806	8.38998	10.1765	7.71817	2.85413	5.67564	11.9063	15.4821	11.0213	4.96276	6.12285	10.0534	9.14546	8.44058	2.05791	6.18535	3.9735	16.7136	8.95747	6.80741
gene10445	79.4815	105.259	144.818	109.853	32.9095	93.2393	134.332	179.901	135.824	43.3504	140.592	181.478	196.046	172.705	28.749	140.777	178.357	165.855	161.663	19.1375	155.376	98.1384	230.994	161.503	66.6394
gene10446	0.392311	0.325914	0.251277	0.323167	0.0705571	0.656915	0.434847	1.85335	0.981705	0.762992	0.805254	0.813424	2.11575	1.24481	0.754265	0.334616	0.388892	0.391467	0.371658	0.0321054	0.552084	0.247282	2.03678	0.945381	0.957385
gene10447	1.13389	1.433	0	0.855628	0.755937	1.08713	0.77433	0.132524	0.664663	0.486663	0.536924	0.394142	0.556067	0.495711	0.0884806	0.647107	0.471401	1.20255	0.773686	0.381656	0.067961	0.986433	0.025022	0.359805	0.5431
gene10448	7.39157	5.54777	2.70373	5.21435	2.36164	7.15037	8.72673	2.56071	6.14593	3.20338	5.53524	3.93149	5.15118	4.87264	0.837376	6.90535	5.36297	6.10517	6.1245	0.771372	2.35691	5.00097	2.98072	3.4462	1.38213
gene10449	23.2988	21.6158	25.1453	23.3533	1.76534	25.3306	25.338	21.9107	24.1931	1.97662	32.4463	23.4361	27.7291	27.8705	4.50677	27.9061	25.8783	25.187	26.3238	1.41323	24.2445	21.7044	25.9375	23.9621	2.13064
gene1045	35.1476	50.8978	40.6859	42.2437	7.98984	34.2275	46.1437	55.3192	45.2301	10.5755	35.3762	75.843	47.7463	52.9885	20.7364	37.9393	49.5805	41.1046	42.8748	6.0191	36.3439	40.4021	63.0178	46.5879	14.3726
gene10450	12.5115	12.1398	4.83973	9.83034	4.32599	15.542	12.9643	7.1553	11.8872	4.29586	5.96191	10.2082	6.22838	7.46618	2.37844	8.32385	12.712	3.42963	8.15514	4.64346	4.99176	12.9255	4.59604	7.50443	4.69895
gene10451	16.2419	8.00287	28.2573	17.5007	10.1857	10.764	9.41707	26.2754	15.4855	9.36857	18.9405	19.6122	18.3379	18.9635	0.637447	19.6551	19.4264	16.7753	18.6189	1.60071	30.2503	6.04032	32.1536	22.8147	14.5582
gene10453	1.46564	1.23433	0.961976	1.22065	0.252112	0.837083	0.766878	0.520319	0.708093	0.166363	1.21682	0.772396	0.447976	0.812397	0.385979	0.712495	0.481705	0.899563	0.697921	0.20931	0.520821	1.07159	0.434159	0.675524	0.34573
gene10454	0	0	0.950077	0.316692	0.548527	0	0	0	0	0	0	0	0	0	0	0	0	0	0	0	0	0	0	0	0
gene10455	5.42386	4.62692	1.54763	3.86614	2.04704	6.72103	4.64777	1.92914	4.43265	2.40318	5.98836	3.77073	4.54375	4.76761	1.12563	5.50363	5.83129	5.88575	5.74023	0.206702	1.50446	4.93754	1.07021	2.50407	2.1186
gene10457	7.7719	5.13887	1.70781	4.87286	3.04079	6.57442	3.94335	0.81134	3.77637	2.88516	4.46182	1.317	1.92828	2.56903	1.66745	6.23423	3.74527	1.96631	3.98194	2.14378	1.12461	3.84624	1.01388	1.99491	1.60426
gene10458	4.38691	4.11327	0.578015	3.02607	2.12448	4.58707	2.73186	1.08557	2.8015	1.75179	2.09409	1.72491	1.47009	1.76303	0.31374	2.89765	1.32525	2.8624	2.36177	0.897823	0.639616	4.10565	0.166095	1.63712	2.15088
gene10459	0.407493	0.540843	0.302535	0.416957	0.119436	0.734138	0.256083	0.275284	0.421835	0.270633	0.312822	0.186584	0.228725	0.24271	0.0642705	0.725917	0.324231	0.21615	0.422099	0.268606	0.594613	0.796575	0.216277	0.535822	0.294582
gene1046	1.58051	0.767182	0.502145	0.949944	0.561932	1.61008	1.70847	0.213425	1.17732	0.83621	0.258986	0.111746	0.21592	0.195551	0.0757039	0.378227	0.280159	0.334496	0.330961	0.0491295	0.306336	0.463567	0.362883	0.377595	0.0796413
gene10461	0.031739	0.014376	0.118957	0.055024	0.0560441	0.054483	0.074804	0.144147	0.0911447	0.0470125	0.13129	0.013239	0.102938	0.082489	0.0616249	0.135322	0.117258	0.114228	0.122269	0.011405	0.089366	0.021019	0.045103	0.0518293	0.0346664
gene10462	22.3064	31.2136	29.2695	27.5965	4.68337	22.7116	34.0473	27.3624	28.0404	5.69819	37.9746	33.8896	42.7261	38.1968	4.42241	29.5209	32.1765	37.2465	32.9813	3.92516	25.6636	19.9353	39.6493	28.416	10.1411
gene10463	7.10305	8.18503	0.732987	5.34035	4.02661	7.8691	9.74436	9.38499	8.99948	0.995292	9.45607	7.8734	11.9075	9.74565	2.03257	4.94826	10.8238	13.4283	9.73345	4.34389	8.32636	8.63801	10.3812	9.11518	1.10739
gene10465	1.55325	0.590628	0.327703	0.823859	0.645203	1.33175	0.720296	0.198592	0.750213	0.567171	1.49832	0.308006	1.46578	1.0907	0.678027	1.97064	0.692992	1.97821	1.54728	0.739845	0.226748	0.788071	0.497715	0.504178	0.280717
gene10466	4.39217	2.24072	0.469942	2.36761	1.96419	2.48057	2.28607	1.0964	1.95435	0.749343	3.62687	1.19608	1.66963	2.16419	1.28865	3.32418	1.52752	2.57078	2.47416	0.902219	0.332419	2.49697	0.35857	1.06265	1.24222
gene10467	12.8162	17.1939	3.60365	11.2046	6.93696	19.3067	22.3561	4.25777	15.3069	9.6895	11.6116	12.2687	12.6802	12.1868	0.538981	15.5275	12.1739	18.8827	15.528	3.35438	3.19854	16.2958	2.99981	7.49806	7.61974
gene10468	9.26399	10.2365	2.42013	7.30687	4.25989	13.9229	10.1408	6.45672	10.1735	3.73319	4.93541	7.60386	5.98334	6.1742	1.34443	7.46305	10.192	7.01026	8.22178	1.72124	2.47829	9.83723	1.76778	4.69443	4.46794
gene1047	5.96158	5.3846	2.11878	4.48832	2.07226	8.62189	9.77059	4.78281	7.7251	2.61202	6.79994	6.90203	8.48875	7.39691	0.946942	9.77445	8.41227	9.11655	9.10109	0.68122	2.07851	5.97216	1.64913	3.23327	2.38165
gene10470	9.35054	10.4657	27.8086	15.8749	10.3499	10.1258	7.91093	17.3146	11.7838	4.91617	15.6062	24.3415	19.6149	19.8542	4.37255	9.20303	19.825	9.0735	12.7005	6.17035	27.7829	10.0461	32.3855	23.4048	11.7957
gene10471	15.3747	14.2288	74.7964	34.7999	34.6427	17.9135	14.003	65.8849	32.6004	28.8914	7.82952	14.3252	15.0534	12.4027	3.97719	10.8608	20.4683	15.0028	15.444	4.81891	77.9668	14.2202	224.348	105.512	107.738
gene10472	76.1589	76.1113	109.995	87.4218	19.549	67.7942	78.1003	105.365	83.7531	19.4128	108.713	93.3145	117.62	106.549	12.2962	94.4992	79.3257	98.2243	90.6831	10.0105	109.205	64.4297	133.976	102.537	35.2492
gene10473	47.1293	55.9869	59.6938	54.27	6.45583	43.8629	61.0926	67.8248	57.5934	12.3583	54.3684	66.5047	62.9354	61.2695	6.2373	56.7754	75.0026	56.4186	62.7322	10.628	57.9338	50.3954	79.3919	62.5737	15.0448
gene10474	10.0945	14.3177	60.0081	28.1401	27.6792	8.18694	27.469	56.5666	30.7408	24.3552	37.5861	13.1897	21.277	24.0176	12.427	29.8544	25.1133	8.62761	21.1984	11.1418	75.6918	5.91175	183.095	88.2327	89.2547
gene10475	35.0431	120.737	26.3546	60.7115	52.1647	40.8898	133.636	51.3459	75.2905	50.7983	24.3437	111.874	84.1454	73.4544	44.7338	71.2596	59.9247	33.8842	55.0228	19.1638	33.7265	34.2757	34.3726	34.1249	0.348448
gene10476	6.70683	2.24292	4.53106	4.4936	2.23219	4.89284	3.9401	3.08462	3.97252	0.904549	5.06727	2.25738	2.99874	3.44113	1.45625	3.58948	2.4931	3.22105	3.10121	0.557929	4.99442	2.26061	3.18345	3.47949	1.39074
gene10477	13.3637	7.35064	0.39018	7.03484	6.49252	13.9139	8.23753	0.905342	7.68559	6.52181	4.89911	2.36736	3.20144	3.4893	1.29019	4.54343	2.17652	3.53013	3.4167	1.18753	0.577511	6.11722	0.548365	2.41437	3.2068
gene10478	3.91924	3.47399	1.68482	3.02602	1.18265	3.74904	3.963	1.61483	3.10896	1.29837	1.86869	1.41713	1.66735	1.65106	0.22622	2.39978	2.36074	1.70016	2.15356	0.393138	1.92657	3.10837	1.18791	2.07428	0.968717
gene10479	70.0927	71.6782	54.12	65.297	9.71192	68.4534	69.1541	62.1259	66.5778	3.87138	72.9028	68.7022	62.9714	68.1921	4.9853	69.395	68.4266	65.1321	67.6513	2.23473	56.6329	64.4643	35.6812	52.2595	14.8816
gene1048	19.0453	20.3298	13.3083	17.5611	3.73865	15.4728	21.4361	8.69559	15.2015	6.37459	20.4886	13.9623	16.6143	17.0217	3.28218	14.7465	12.9942	17.5868	15.1092	2.31768	12.5784	17.3582	15.5742	15.1703	2.41536
gene10481	0.511621	0.427613	0.021557	0.320264	0.262076	0.046704	0.258541	0	0.101748	0.13778	0.157208	0.02321	0.120266	0.100228	0.0692099	0.085526	0.017092	0.027452	0.0433567	0.0368853	0	0.480075	0.054441	0.178172	0.262869
gene10482	42.5885	39.9141	12.3459	31.6162	16.742	28.177	35.1493	8.65169	23.9927	13.7355	31.7816	21.8548	17.7801	23.8055	7.20169	30.2466	26.2603	23.3224	26.6098	3.47533	9.19728	43.4182	5.46876	19.3614	20.917
gene10483	0	0	0.052141	0.0173803	0.0301036	0	0	0.062608	0.0208693	0.0361467	0	0	0	0	0	0	0	0	0	0	0	0	0	0	0
gene10484	6.3481	3.56721	1.76418	3.89316	2.30928	8.01525	3.67872	2.28356	4.65918	2.98898	2.86471	3.37907	4.67016	3.63798	0.930153	3.43183	2.71476	4.37259	3.50639	0.831428	1.70442	4.68542	1.27884	2.55623	1.85617
gene12164	30.0564	23.4161	0.027865	17.8335	15.7735	0.033416	28.3164	0.062662	9.47081	16.3207	0	0	0.02052	0.00684	0.0118472	0	19.225	14.8486	11.3579	10.0767	0.204765	0	0	0.068255	0.118221
gene10486	7.14257	6.10239	1.71071	4.98522	2.88311	5.66266	6.04924	2.71374	4.80855	1.82443	6.01091	5.96307	4.6731	5.54903	0.758951	7.57807	5.84694	6.22411	6.5497	0.910335	1.61682	4.57951	0.864197	2.35351	1.96416
gene10489	0.946847	0.172429	2.01553	1.04493	0.925457	0.403373	0.411815	3.72241	1.51253	1.91381	0.483714	0	0.23222	0.238645	0.241921	1.21358	0.296485	0.148898	0.552989	0.576832	2.70065	0.147222	6.90872	3.2522	3.41432
gene1049	115.966	113.216	48.0772	92.4196	38.4262	76.0625	68.4807	31.9169	58.82	23.6052	46.8323	62.4677	63.7344	57.6781	9.41412	32.7407	38.2046	31.59	34.1785	3.53392	44.4352	109.101	52.3393	68.6253	35.2753
gene10491	3.51686	1.99993	0.012545	1.84311	1.75741	1.58695	1.77879	0.075571	1.1471	0.93292	1.18554	0.424395	1.10925	0.906395	0.419163	1.80282	0.574917	0.742986	1.04024	0.665739	0	0.814184	0.28937	0.367851	0.412727
gene10492	1.77383	1.60428	0.637004	1.33837	0.613289	2.64601	4.50484	0.226319	2.45906	2.14538	0.473324	0.406012	0.65976	0.513032	0.131452	0.883122	0.541441	1.15676	0.860442	0.308288	0.065289	2.00502	0.229689	0.766665	1.07559
gene10493	3.58111	2.89045	4.45388	3.64181	0.783483	3.37254	3.26884	14.0506	6.89733	6.19514	13.3856	9.47068	16.7636	13.2066	3.64978	9.07794	7.90831	16.2556	11.0806	4.51964	5.97566	2.77821	17.3145	8.68947	7.63871
gene10495	31.9126	24.2133	6.61651	20.9141	12.9667	29.219	29.7096	8.86042	22.5963	11.8982	22.7105	20.724	21.0227	21.4857	1.07111	22.6118	26.0843	23.2311	23.9757	1.85214	6.91439	24.357	7.35558	12.8756	9.94556
gene10497	123.823	77.8822	17.1328	72.9459	53.516	97.2577	62.9557	8.44425	56.2192	44.7883	71.1163	19.5269	17.5039	36.049	30.386	54.2519	30.1075	42.9306	42.43	12.08	17.1505	75.1639	3.49654	31.937	38.053
gene10498	3.05237	5.78768	5.58097	4.807	1.52307	6.83691	6.46624	4.2382	5.84712	1.40563	3.02292	4.60566	3.72247	3.78369	0.793143	5.52519	2.81684	4.52647	4.2895	1.36964	6.54223	4.17179	4.47207	5.06203	1.29065
gene1050	42.0503	46.6638	51.8225	46.8455	4.88864	46.05	47.381	41.7367	45.0559	2.95056	50.42	60.139	54.6459	55.0683	4.87325	89.7518	94.3071	72.8756	85.6448	11.2906	51.1982	54.0448	42.8007	49.3479	5.84595
gene10500	8.19688	0.537051	1.3101	3.34801	4.217	4.20984	0.650944	0.977341	1.94604	1.96729	5.70784	0.192409	0.385065	2.0951	3.1302	2.59148	0.229471	0.783876	1.20161	1.23517	1.0655	0.561395	0.157699	0.594866	0.454827
gene10502	0.046381	0	0	0.0154603	0.0267781	0.063917	0.0362	0.043558	0.0478917	0.0143577	0.069249	0	0	0.023083	0.0399809	0	0	0	0	0	0.040125	0	0	0.013375	0.0231662
gene10503	0.104302	0	0	0.0347673	0.0602188	0.197232	0	0	0.065744	0.113872	0	0	0	0	0	0	0	0	0	0	0	0	0	0	0
gene10504	13.6638	4.96342	0.062173	6.22979	6.88866	17.3215	9.36824	0	8.8966	8.6704	1.4574	0.834744	0.652596	0.98158	0.422016	3.82179	1.71761	2.80154	2.78031	1.05225	0.102145	4.0735	0.159559	1.44507	2.27647
gene10505	40.5495	33.99	36.5593	37.0329	3.3053	36.0923	37.8808	38.997	37.6567	1.46526	42.7586	38.2485	45.7376	42.2482	3.77056	40.5066	37.0485	42.4267	39.9939	2.72547	35.1543	33.6303	49.3971	39.3939	8.6965
gene10506	169.048	150.765	67.4498	129.088	54.157	143.643	128.492	48.7721	106.969	50.9662	124.95	77.1575	62.2516	88.1196	32.7549	117.792	118.236	88.2618	108.097	17.1789	64.0679	148.114	38.9767	83.7197	57.1611
gene10507	0.164683	0.35689	0	0.173858	0.178622	0.64386	0.492079	0.220655	0.452198	0.214403	0.149365	0	0	0.0497883	0.0862359	0.213781	0.175034	0.138615	0.17581	0.037589	0	0.289731	0.140709	0.14348	0.144885
gene10508	1.74242	0.949038	0.302247	0.997901	0.721327	2.77743	1.31813	0.397658	1.49774	1.20001	0.993514	0.67229	0.452784	0.706196	0.271955	1.35	0.369364	0.891253	0.870205	0.490655	0.18176	1.08276	0.466784	0.577101	0.460518
gene10509	35.0103	53.916	14.3184	34.4149	19.8055	39.8721	63.9037	20.3657	41.3805	21.8081	44.4719	46.74	36.6966	42.6362	5.26735	40.956	45.7556	63.9993	50.237	12.1577	14.6153	54.5382	12.8533	27.3356	23.5746
gene1051	16.0852	12.8039	15.5619	14.817	1.76289	16.8027	18.3068	14.2626	16.4573	2.04408	15.4896	12.6618	15.4195	14.5236	1.61274	17.8281	14.1425	21.735	17.9018	3.79679	14.3781	13.7389	20.78	16.299	3.89379
gene10510	18.725	29.1308	10.6137	19.4898	9.2822	18.7404	27.5929	11.1783	19.1706	8.21573	13.6027	17.7599	15.3166	15.5598	2.08925	19.7625	24.0834	24.9589	22.9349	2.78209	10.5873	27.4392	10.8557	16.2941	9.65288
gene10511	4.47849	1.38338	0	1.95396	2.29312	1.61257	1.02684	0	0.879801	0.816277	0.592215	0.082179	0.363314	0.345903	0.255463	0.102549	0.060467	0.241028	0.134681	0.0944719	0.017169	0.869615	0	0.295595	0.49719
gene10512	14.5664	10.1241	24.2596	16.3167	7.2285	14.7099	17.5426	27.4977	19.9167	6.71634	28.4042	18.2055	24.0683	23.5593	5.11837	26.4077	20.7621	27.023	24.7309	3.45084	24.5747	12.8008	44.813	27.3962	16.1916
gene10513	40.7277	33.3202	61.2495	45.0991	14.4687	18.902	16.1755	53.4139	29.4971	20.7574	38.9538	58.3292	41.4359	46.2396	10.5432	13.9384	13.3569	8.69567	11.997	2.87377	61.2224	33.3189	103.048	65.8632	35.0957
gene10514	0	0	0.142109	0.0473697	0.0820467	0	0	0.044014	0.0146713	0.0254115	0	0	0	0	0	0	0	0	0	0	0.261647	0	0.029086	0.096911	0.143405
gene10515	6.11389	2.24	38.5414	15.6317	19.9346	10.5084	3.52659	23.0533	12.3628	9.89458	2.71983	3.11962	3.62781	3.15575	0.455069	5.2225	5.30581	5.1979	5.24207	0.0565544	41.2638	3.11216	56.6879	33.6879	27.5796
gene10516	10.932	8.91323	1.55967	7.13497	4.93273	10.2905	9.38462	2.21705	7.29739	4.42296	4.56591	3.38345	2.9744	3.64125	0.826483	4.51923	2.77294	4.26602	3.85273	0.943656	1.86336	9.43374	1.07122	4.12277	4.61645
gene10518	4.58469	1.85169	0.182022	2.20613	2.22263	3.21131	1.62643	0.41119	1.74964	1.40412	0.405902	1.06379	1.094	0.854564	0.388846	0.670356	0.530458	0.553295	0.584703	0.0750514	0.725134	1.39183	0.223096	0.78002	0.586297
gene1052	0	0.336513	0	0.112171	0.194286	0	0	0	0	0	0	0	0	0	0	0	0.331963	0	0.110654	0.191659	0	0	0	0	0
gene10520	0.327191	0	0	0.109064	0.188904	0.242643	0.052869	0	0.098504	0.127596	0	0	0	0	0	0	0	0	0	0	0.220882	0	0.119797	0.11356	0.110573
gene10522	9.64968	4.90877	9.24512	7.93452	2.62818	7.19649	6.34788	7.33169	6.95869	0.533273	9.40159	7.81794	9.65636	8.95863	0.996047	7.91954	7.35954	6.97505	7.41805	0.474953	10.1411	5.21605	6.74855	7.36857	2.52039
gene10523	26.8267	31.5738	59.3081	39.2362	17.5441	42.0359	34.8204	22.7961	33.2175	9.71954	16.8077	17.2319	14.2031	16.0809	1.64002	21.8436	24.0228	15.9724	20.6129	4.16393	65.9171	34.7639	49.3062	49.9957	15.588
gene10524	30.9957	14.3396	35.1429	26.8261	11.0106	29.5113	13.5847	31.0877	24.7279	9.68241	8.63668	9.15697	8.3311	8.70825	0.417565	7.44299	8.00392	3.7208	6.38924	2.3279	28.3401	14.5424	38.9673	27.2833	12.2467
gene10526	141.087	138.678	245.594	175.12	61.0441	148.227	173.916	210.45	177.531	31.2682	324.975	252.979	300.468	292.807	36.6045	271.15	253.35	249	257.833	11.7357	241.779	135.686	284.984	220.816	76.8251
gene10527	7.54494	5.25291	0.142748	4.31353	3.78945	8.89106	6.06591	0.793915	5.2503	4.10973	3.36951	1.92993	3.07333	2.79092	0.760202	2.74824	1.10974	3.36418	2.40739	1.16523	0.01139	5.40583	0.119851	1.84569	3.08365
gene10528	52.1782	36.0932	43.1787	43.8167	8.06146	58.0978	46.1869	43.7041	49.3296	7.69429	28.3408	30.5276	27.7094	28.8593	1.47888	62.9082	116.594	66.3611	81.9545	30.0485	40.4024	48.0497	56.8719	48.4413	8.24174
gene10529	8.70931	5.54027	0.259074	4.83622	4.26889	7.18038	6.36693	0.932873	4.82673	3.39662	2.84009	1.46809	2.50682	2.27167	0.71559	3.07541	1.93026	3.72386	2.90984	0.908194	0.365858	5.94181	0.379708	2.22913	3.21529
gene1053	12.879	11.6802	0.568451	8.37591	6.78797	13.323	11.5773	1.7085	8.86959	6.26281	3.27742	2.14228	2.24407	2.55459	0.628059	5.46165	4.7389	6.21896	5.47317	0.7401	0.688231	11.081	0.195431	3.98823	6.14749
gene10530	0.159462	0	0	0.053154	0.0920654	0.053716	0	0	0.0179053	0.0310129	0.084241	0	0.039957	0.0413993	0.042139	0.03499	0.06389	0	0.03296	0.0319933	0.075466	0	0	0.0251553	0.0435703
gene10531	0.56675	0.399871	0.045738	0.337453	0.266055	0.235267	0.248861	0.164627	0.216252	0.045222	0.12256	0.15992	0.054508	0.112329	0.0534455	1.20661	0.14087	0.150115	0.499199	0.612654	0.131708	0.204599	0.013656	0.116654	0.0963575
gene10533	103.693	12.5464	3.95492	40.0647	55.2707	57.6684	17.8051	1.45262	25.642	28.9157	19.4024	1.61431	6.30748	9.10807	9.21882	5.33902	3.51043	10.8247	6.55804	3.80645	2.96777	11.4944	0.509851	4.99067	5.76489
gene12802	0.689632	0	0	0.229877	0.398159	0	0.023329	0	0.00777633	0.013469	0	0	0.038301	0.012767	0.0221131	0.07057	0.025601	0	0.032057	0.0357252	0	0.025483	0.018356	0.014613	0.0131474
gene10535	11.5432	5.60813	0.553896	5.90173	5.50052	7.45845	5.82625	3.01071	5.43181	2.24995	5.13647	1.30737	3.57863	3.34082	1.9256	4.71357	3.49389	5.73641	4.64796	1.1227	0.501412	6.3966	0.175383	2.3578	3.5015
gene10536	55.2295	31.1525	13.25	33.2107	21.0653	67.2765	40.9216	9.59047	39.2628	28.8788	24.0086	18.507	15.2634	19.2597	4.42088	46.4321	34.6924	31.2458	37.4567	7.96163	13.0426	40.4461	4.15601	19.2149	18.916
gene10537	9.42996	10.1935	29.57	16.3978	11.4138	16.0042	12.496	27.7098	18.7367	7.96643	12.4073	17.8539	13.7552	14.6721	2.83671	19.436	24.2247	19.0224	20.8944	2.89156	31.382	12.4788	28.908	24.2563	10.2743
gene10538	0.55535	0.268245	0	0.274532	0.277728	0.485734	0.211569	0.210644	0.302649	0.158557	0.528251	0.084355	0.054545	0.222384	0.265308	0.098021	0.088346	0.031964	0.072777	0.0356746	0	0.140325	0	0.046775	0.0810167
gene10539	22.2509	17.5545	22.3184	20.7079	2.7312	21.1394	18.6672	22.1485	20.6517	1.79115	18.9972	26.2766	24.2639	23.1792	3.75896	24.9391	28.0478	22.9383	25.3084	2.5747	22.7923	17.2666	27.5667	22.5419	5.15461
gene1054	2.00549	1.61745	0.585178	1.40271	0.734103	1.58315	1.81714	1.013	1.4711	0.413611	1.42198	0.602617	0.921837	0.982143	0.412995	1.73168	1.5352	2.02732	1.76474	0.24772	0.354643	1.02928	0.178151	0.520691	0.449203
gene10540	0	0.596193	0	0.198731	0.344212	0.050343	0.296024	0.041018	0.129128	0.144611	0	0	0.157161	0.052387	0.0907369	0.026227	0.029233	0.163689	0.0730497	0.0785104	0	0.094389	0	0.031463	0.0544955
gene10541	27.4707	26.0565	25.5844	26.3705	0.981593	33.0686	37.0638	30.5437	33.5587	3.28758	43.8499	23.2888	35.101	34.0799	10.3185	38.8075	30.9791	46.8378	38.8748	7.92956	25.0621	29.0446	24.0143	26.0403	2.65403
gene10542	1.88631	1.40744	0.390654	1.22813	0.763781	1.78019	2.34421	0.500224	1.54154	0.944874	1.12903	1.02752	1.93202	1.36286	0.495512	1.20075	0.386539	1.6903	1.09253	0.658584	0.335235	2.10308	0.2512	0.896504	1.04577
gene10543	0.403932	1.00885	0.782682	0.731822	0.30565	0.193936	1.24271	9.92789	3.78818	5.34294	1.2233	3.38814	2.43182	2.34775	1.08486	1.47305	1.441	1.65145	1.52184	0.113391	0.928825	1.03157	2.34563	1.43534	0.790006
gene10544	0.428042	0.52322	0	0.317087	0.278699	1.37489	1.04149	0.211086	0.875822	0.599329	0.527643	0.319473	0.803953	0.550356	0.243037	0	0.195195	0.425444	0.20688	0.212963	0	0.739592	0	0.246531	0.427004
gene10545	0	0.268575	0	0.089525	0.155062	0	0.23774	0	0.0792467	0.137259	0	0	0	0	0	0	0	0	0	0	0	0	0	0	0
gene10548	0	4.71917	0	1.57306	2.72461	3.93797	6.48417	0	3.47405	3.26689	0	8.06606	6.54423	4.87009	4.28572	0	5.88889	5.73822	3.8757	3.3573	12.9909	0	17.7499	10.2469	9.18759
gene10549	12.5748	9.5422	11.1509	11.0893	1.51725	13.8964	14.801	12.1368	13.6114	1.35475	18.5106	11.3303	19.5719	16.4709	4.48344	18.0911	10.494	21.401	16.6621	5.59215	13.7374	10.7887	15.5452	13.3571	2.40098
gene1055	23.1215	18.3552	2.75432	14.7436	10.653	19.3508	20.2106	4.80101	14.7875	8.6592	16.7514	19.5421	18.6681	18.3206	1.42743	16.5806	14.5947	15.9941	15.7231	1.02032	2.72452	18.6593	1.85733	7.74704	9.46021
gene10550	82.5752	90.2922	79.9702	84.2792	5.36784	77.4913	74.3051	64.7719	72.1894	6.61837	101.648	135.158	103.714	113.507	18.7793	91.162	100.068	73.3498	88.1931	13.6041	90.8286	84.0167	72.6766	82.5073	9.16966
gene10552	25.7125	18.5637	3.99455	16.0903	11.0682	23.6838	18.4396	5.83561	15.9863	9.1735	11.3586	10.1358	10.4647	10.653	0.632752	15.5792	11.4056	9.16003	12.0483	3.2575	2.93653	15.554	1.08215	6.52422	7.87477
gene10554	63.3172	87.4981	66.8213	72.5455	13.0673	83.6206	87.5065	108.551	93.2261	13.4134	94.9957	131.17	107.051	111.072	18.4194	78.0784	68.8938	80.3029	75.7584	6.04804	56.4996	81.2516	129.217	88.9894	36.9711
gene10555	0.038956	0.150873	0.03088	0.0735697	0.0670683	0.023462	0.094265	0.086233	0.0679867	0.0387681	0.125774	0.130875	0.044016	0.100222	0.0487423	0.15415	0	0.041326	0.0651587	0.0797907	0.045197	0.02283	0.127247	0.0650913	0.0549779
gene10556	11.3962	12.6486	14.896	12.9803	1.77334	15.682	13.3392	11.1499	13.3904	2.26649	7.51154	11.4188	6.93494	8.62177	2.43942	13.5283	11.1249	6.98739	10.5468	3.30853	12.3025	10.6213	6.06724	9.6637	3.22607
Morus_notabilis_newGene_1519	0.111081	24.151	0	8.08735	13.9116	0	16.088	1.5092	5.86575	8.88487	0	5.34529	0	1.78176	3.08611	0.16168	23.5187	0.088379	7.92291	13.5064	0	0.099655	0.076874	0.058843	0.052217
gene10558	33.1684	26.4635	33.8256	31.1525	4.07405	36.5111	32.589	33.0979	34.066	2.13275	34.4141	33.9459	32.6504	33.6701	0.913593	41.5487	35.2778	36.8895	37.9053	3.25657	34.7139	20.3784	36.328	30.4735	8.77971
gene10559	3.44555	1.60372	2.56727	2.53885	0.921244	1.96926	4.25782	3.16212	3.12973	1.14462	3.5795	5.6373	3.31292	4.17657	1.27203	2.38431	2.42476	2.95587	2.58831	0.318955	4.451	3.3603	4.28869	4.03333	0.588484
gene1056	14.1501	18.6323	0.812962	11.1984	9.2691	21.6111	20.3974	3.0004	15.003	10.4122	9.32053	14.5947	13.4314	12.4488	2.77094	18.8276	11.4879	14.4222	14.9126	3.69433	0.500991	18.1708	0.488531	6.38679	10.2053
gene10560	75.2222	55.6135	51.0301	60.6219	12.8502	72.143	53.608	34.8577	53.5362	18.6427	70.5423	65.0383	46.8614	60.814	12.3927	89.6877	90.6389	86.3689	88.8985	2.24173	48.2492	69.9852	26.4436	48.226	21.7708
gene10567	4.96388	3.11305	257.166	88.4144	146.146	15.3699	7.13367	177.55	66.6847	96.1008	13.5159	34.1321	26.1724	24.6068	10.3969	64.0529	105.114	48.6178	72.595	29.2008	273.322	4.10091	229.352	168.925	144.425
gene10568	2.33852	0.641721	0.93688	1.30571	0.906538	3.13919	1.57938	1.47088	2.06315	0.933452	1.54787	0.504869	0.614003	0.888913	0.573273	3.57724	1.93316	1.5952	2.36853	1.06032	1.51528	1.05625	0.352349	0.974624	0.585744
gene10569	5.83884	1.96592	29.3067	12.3705	14.7945	6.54831	2.04185	49.9562	19.5155	26.4586	3.8765	5.82091	2.96007	4.21916	1.46088	13.6421	12.9456	8.97521	11.8543	2.51756	30.2204	3.87664	27.3303	20.4758	14.4477
gene1057	0.654743	4.17084	0.284848	1.70348	2.14479	2.52873	8.08754	3.38567	4.66731	2.99283	3.18098	11.5309	10.5738	8.42857	4.56967	6.95035	10.5991	10.7598	9.43642	2.1545	0.657515	4.83836	0.802969	2.09961	2.37294
gene10570	17.6288	17.0231	27.7374	20.7964	6.01867	17.0465	16.9346	25.9692	19.9835	5.1841	25.5331	22.3118	24.3189	24.0546	1.62685	24.5398	21.7879	24.9424	23.7567	1.71688	28.8323	15.8902	29.4947	24.739	7.67046
gene10571	31.5816	38.6154	33.6726	34.6232	3.61194	40.7805	38.789	42.4688	40.6794	1.84197	27.303	29.856	26.5622	27.9071	1.72799	45.5539	40.3125	36.8905	40.919	4.36344	36.1802	33.6411	22.6678	30.8297	7.1815
gene10573	0	0	0.080626	0.0268753	0.0465494	0	0	0	0	0	0	0	0	0	0	0.124635	0.045064	0	0.0565663	0.0631086	0	0.089711	0	0.0299037	0.0517947
gene10574	10.1473	9.26721	8.38637	9.26698	0.880489	9.5833	10.6177	11.7549	10.652	1.08619	12.0296	15.4384	14.7817	14.0832	1.80853	17.0015	15.7169	10.6473	14.4552	3.35975	9.96803	9.39682	6.34739	8.57075	1.94655
gene10575	7.12783	10.9811	0.365994	6.15831	5.37356	8.61465	8.03656	2.24133	6.29751	3.52463	2.92111	2.81225	3.57348	3.10228	0.411684	5.18117	7.26327	6.3286	6.25768	1.04286	0.683724	11.2456	0.168399	4.03258	6.25198
gene10576	5.85834	4.79712	3.7408	4.79875	1.05877	6.39597	7.03619	5.33731	6.25649	0.857989	6.82566	4.20269	6.41024	5.81286	1.40983	7.9675	5.27324	8.94656	7.39577	1.90223	3.31438	4.59849	4.39298	4.10195	0.689756
gene10577	0.627248	0.253436	0.491184	0.457289	0.189197	0.755434	0.385342	0.246687	0.462488	0.263001	0.07757	0.087125	0	0.0548983	0.0477828	0.693278	0.045806	0.283916	0.341	0.327489	0.440035	0.454736	0.19117	0.36198	0.148109
gene10578	24.3679	19.9362	20.304	21.536	2.45937	24.084	18.4662	16.8334	19.7945	3.80347	11.3502	10.464	9.96145	10.5919	0.703158	16.1285	13.0963	14.908	14.7109	1.52567	21.5407	18.8702	9.56717	16.6594	6.28549
gene10579	0.59906	0.121185	34.4699	11.7301	19.6948	0.929001	0.853	30.9199	10.9006	17.3373	2.58272	1.19327	1.9737	1.91656	0.696486	6.61834	4.64067	6.01783	5.75895	1.01393	35.3819	0.209023	24.5065	20.0325	18.0082
gene1058	9.45619	7.38761	38.7032	18.5157	17.5135	8.21772	6.93948	33.9237	16.3603	15.2238	20.5591	22.4743	19.3328	20.7888	1.58329	21.4834	30.4537	21.9071	24.6147	5.0611	44.159	7.28466	39.8276	30.4238	20.1557
gene10580	42.0384	34.5244	50.7748	42.4459	8.13287	32.1142	40.3876	33.8881	35.4633	4.35583	10.1006	3.31687	4.38579	5.93442	3.6474	9.3325	3.53063	6.7248	6.52931	2.90587	33.4399	57.2975	25.0887	38.6087	16.7149
gene10581	19.4688	21.962	0.021426	13.8174	12.0125	17.7198	25.2967	0.038419	14.3516	12.9616	4.36712	0.651655	2.1631	2.39396	1.86846	6.43598	3.67233	7.41758	5.84196	1.942	0	19.0462	0.014035	6.35342	10.9923
gene10582	17.3205	13.1185	10.4782	13.6391	3.45073	25.4151	19.5955	11.0104	18.6737	7.24645	11.8291	8.18009	8.34062	9.44994	2.06199	17.6923	18.7123	18.1824	18.1956	0.510132	8.41406	17.8863	5.56958	10.6233	6.44871
gene10583	11.7952	9.70959	3.15811	8.22096	4.50685	11.8582	9.4098	6.62048	9.29616	2.62072	5.50338	6.72344	5.64868	5.9585	0.666433	5.92022	5.9242	6.4239	6.08944	0.289656	2.65154	6.8075	2.92672	4.12859	2.32408
gene10586	170.466	56.3949	1477	567.955	789.323	308.509	194.154	708.197	403.62	269.897	151.486	99.7396	128.986	126.737	25.9466	655.287	534.058	284.357	491.234	189.137	2004.02	116.364	1143.26	1087.88	945.047
gene10588	31.5612	32.4515	24.3377	29.4502	4.44981	27.9749	25.8116	21.8948	25.2271	3.0819	21.5566	20.7192	19.1155	20.4638	1.24045	23.0829	37.7301	22.6173	27.8101	8.5941	25.5547	29.868	21.2412	25.5546	4.31342
gene10589	18.6046	15.8479	17.6927	17.3817	1.4044	21.2919	25.5754	27.5931	24.8201	3.2178	26.274	23.9997	33.2569	27.8436	4.82407	26.6906	21.8677	34.1104	27.5562	6.16704	19.6631	15.3069	45.5237	26.8312	16.334
gene1059	6.63253	9.63803	3.22456	6.49837	3.20884	6.34151	9.10651	4.24254	6.56352	2.43957	8.81326	9.5066	8.80481	9.04156	0.402761	8.86519	6.84076	7.08657	7.59751	1.10471	2.50162	8.03324	2.98338	4.50608	3.06409
gene10591	0.703073	0.393926	0.406273	0.501091	0.175031	0.48676	0.444944	0.685487	0.539064	0.128518	0.25869	0.236426	0.145787	0.213634	0.0598027	0.860823	0.198982	0.705683	0.588496	0.346133	0.427046	0.412035	0.60666	0.481914	0.108294
gene10592	74.036	104.198	33.7386	70.6574	35.3508	97.3588	102.544	62.5451	87.4826	21.7515	51.6385	81.1574	68.7731	67.1896	14.823	91.8151	93.3647	90.5459	91.9086	1.41174	32.2092	95.5916	37.1958	54.9989	35.2426
gene10593	17.2458	5.87029	3.07162	8.72923	7.50712	8.25638	12.0485	6.81385	9.03959	2.70379	5.14677	7.83119	6.00193	6.32663	1.37135	7.67641	7.01648	5.33467	6.67585	1.20746	1.06731	9.16083	3.1743	4.46748	4.19887
gene10594	39.3441	23.439	12.3344	25.0391	13.5757	37.412	33.2347	15.3183	28.655	11.7372	31.6663	19.1287	24.8221	25.2057	6.2776	31.0462	23.8699	26.7071	27.2077	3.61427	12.9129	24.1162	12.0962	16.3751	6.71644
gene10595	8.16644	3.24838	0.573932	3.99625	3.85111	13.1271	4.42777	0.978492	6.1778	6.26054	0.761373	0.681863	0.76273	0.735322	0.0463018	2.93395	0.81007	0.84883	1.53095	1.21519	0.560068	3.5275	0.350233	1.47927	1.77692
gene10596	8.05868	2.94284	0.719832	3.90712	3.76325	16.2516	9.61477	0.206586	8.691	8.06232	1.54273	0.261866	0.309141	0.704578	0.726243	5.92324	2.98625	3.90127	4.27025	1.50286	0.834984	2.73323	0.280632	1.28295	1.2862
gene10597	1.06713	0.271875	0.057811	0.465607	0.53182	0.924989	0.814227	0.264215	0.66781	0.353884	0.184877	0.229183	0.448177	0.287412	0.140978	0.250869	0.124817	0.310593	0.22876	0.0948409	0.09487	0.990533	0.150131	0.411845	0.50192
gene10598	0	0	0.034457	0.0114857	0.0198938	0.040069	0.070906	0	0.0369917	0.035553	0.147525	0	0.089416	0.0789803	0.0743141	0.24857	0	0	0.0828567	0.143512	0	0	0	0	0
gene10599	91.6435	110.789	107.386	103.273	10.214	122.061	105.123	135.966	121.05	15.4461	78.9013	127.605	99.4494	101.985	24.4505	124.656	141.459	104.753	123.623	18.3748	116.628	115.163	107.001	112.931	5.18725
gene1060	37.3596	33.7214	48.1505	39.7438	7.50421	36.3741	34.702	44.3774	38.4845	5.1714	44.0259	46.0171	53.9832	48.0087	5.26897	41.7242	47.0292	33.2536	40.669	6.94818	45.8512	38.4755	42.0429	42.1232	3.68853
gene10600	23.1021	19.4486	18.8824	20.4777	2.29037	22.3591	23.6114	26.7248	24.2318	2.24798	26.5002	31.88	31.5039	29.9614	3.00337	24.9827	26.3685	26.8204	26.0572	0.957583	17.8514	18.7089	28.3016	21.6206	5.80174
gene10601	5.0875	5.82171	0	3.6364	3.17054	6.94446	4.98056	0.975758	4.30026	3.04195	3.50143	3.27559	2.27663	3.01788	0.651803	5.67984	3.95823	2.83719	4.15842	1.43186	0.66014	3.57559	0.306298	1.51401	1.79413
gene10602	22.8197	17.775	12.1957	17.5968	5.31425	21.519	18.7438	16.4776	18.9135	2.52499	38.16	50.8245	48.7359	45.9068	6.78973	24.3833	27.2353	22.848	24.8222	2.22635	11.3494	13.9141	9.97054	11.7447	2.00126
gene10604	2.59697	2.84058	2.75226	2.72994	0.12333	4.98535	4.30398	4.07146	4.4536	0.474959	9.65219	7.01855	12.1403	9.60367	2.5612	5.62932	4.01396	4.90047	4.84791	0.808962	2.1377	2.18517	3.02353	2.4488	0.498297
gene10605	14.0942	8.62398	11.6345	11.4509	2.73973	8.02446	5.87788	8.99224	7.63153	1.59393	20.7428	8.23537	8.94064	12.6396	7.02642	11.1639	4.22387	5.36654	6.91812	3.72112	12.359	7.37402	7.13821	8.95709	2.94853
gene10606	0	0	1.62706	0.542352	0.939382	0	0.16956	2.40842	0.859325	1.34423	0	0.176246	0	0.0587487	0.101756	0.068342	0.517179	0.29585	0.29379	0.224426	1.10848	0.035664	3.46123	1.53512	1.75218
gene17161	0	0	1.00328	0.334428	0.579246	0	0	0.034516	0.0115053	0.0199278	0	0.091063	0	0.0303543	0.0525752	0	0	0	0	0	0.848048	0	0.068429	0.305492	0.471111
gene10608	973.444	1208.82	316.988	833.085	462.189	684.905	613.093	216.553	504.85	252.242	673.394	445.748	317.472	478.872	180.258	634.031	729.927	566.122	643.36	82.3	310.95	1194.24	154.399	553.196	560.65
gene10609	1.12784	0	0.17138	0.433074	0.607757	0.317362	0.144995	0	0.154119	0.158878	0.696949	0	0.04925	0.248733	0.388947	0.082336	0	0	0.0274453	0.0475367	0	0	0	0	0
Morus_notabilis_newGene_6196	0	1.68745	0.954229	0.880558	0.846132	0	0	0.091654	0.0305513	0.0529165	0.532032	1.27015	0.058242	0.620141	0.610738	0	0.051933	1.24559	0.432509	0.704631	0.111235	1.03997	0.460144	0.537117	0.469128
gene10610	0	2.53871	1.35585	1.29819	1.27034	4.16481	0	0.912571	1.69246	2.1892	2.31077	0	0	0.770258	1.33413	0	3.78917	0	1.26306	2.18768	1.34303	3.25961	1.81167	2.1381	0.999115
gene10611	0.821748	0.023537	0.701305	0.51553	0.430313	0	0.689153	0.77933	0.489494	0.426306	0	0.734021	0.604008	0.44601	0.391688	0.783133	0	0.759033	0.514055	0.445348	0.745458	0	0.284124	0.343194	0.376223
gene10612	4.94658	2.45845	0.130889	2.51197	2.40829	4.75611	3.04847	0.072298	2.62563	2.37037	0.377561	0.078869	1.39093	0.615785	0.687704	1.04624	2.06188	1.09942	1.40251	0.571648	0.720553	1.06944	0.193119	0.661036	0.44118
gene10613	95.0795	41.3018	4.18187	46.8544	45.7025	140.347	60.2072	0.909955	67.1547	69.9777	26.5066	0.827634	23.8836	17.0726	14.1296	56.2381	41.5427	39.8797	45.8868	9.00294	4.45871	11.7194	1.20602	5.79472	5.38254
gene10614	24.8898	9.98657	2.41903	12.4318	11.4332	54.4498	11.6329	0.981003	22.3546	28.301	10.1752	1.60492	5.92818	5.90275	4.28518	10.03	7.34577	10.2556	9.21046	1.61881	2.65329	2.88548	1.42483	2.3212	0.784912
gene7506	1.94476	0.160286	0.047877	0.717639	1.0642	0.06219	0.024218	0	0.0288027	0.0313475	0.486038	0.430322	0.150692	0.355684	0.179701	0.097352	0.070883	0.054564	0.0742663	0.0215937	0	0.116088	0.050265	0.055451	0.0582175
gene10616	21.0801	11.5918	0.279851	10.9839	10.4134	17.1207	12.2157	9.48791	12.9414	3.86783	11.497	2.46614	6.83888	6.93399	4.51616	4.13867	1.45367	7.29442	4.29559	2.92353	0.35865	13.3671	0.214792	4.64683	7.55227
gene10617	3.13072	1.62381	0.141583	1.63204	1.49459	1.81266	1.18232	0.222586	1.07252	0.800702	0.880303	0.116365	0.510711	0.50246	0.382036	0.823609	0.879977	0.772843	0.825476	0.0535914	0.049967	1.67455	0	0.574839	0.952705
gene10618	13.8182	12.2774	2.73704	9.6109	6.00258	13.7073	13.4873	5.48929	10.8946	4.68245	17.5978	9.91138	15.0478	14.1857	3.91507	15.9096	12.3482	19.7532	16.0037	3.70342	2.64531	12.5378	2.49947	5.8942	5.754
gene10619	28.5663	27.2336	86.0075	47.2691	33.555	32.3539	31.118	65.3136	42.9285	19.3959	54.657	69.5213	55.1013	59.7599	8.45658	43.0493	57.0187	44.9439	48.3373	7.57779	64.6781	27.1717	69.0561	53.6353	23.0225
gene1062	20.5421	24.6016	49.1049	31.4162	15.4527	28.2541	40.2183	58.3576	42.2767	15.1569	43.6644	74.5214	67.9397	62.0418	16.252	40.386	53.7731	48.4065	47.5219	6.73729	51.3686	25.2993	32.9586	36.5421	13.399
gene10620	14.2913	12.3944	7.54007	11.4086	3.4819	14.0457	12.6127	7.1505	11.2696	3.63852	10.5586	9.54528	7.96615	9.35668	1.30648	8.42316	10.6051	9.48273	9.50368	1.09115	7.56017	9.46525	5.02318	7.34953	2.22851
gene10621	27.4221	32.9464	1.7029	20.6905	16.6741	19.0278	16.0851	5.30585	13.4729	7.22431	11.5039	11.4917	9.10856	10.7014	1.37945	11.9216	12.4961	12.2628	12.2268	0.288922	1.6777	32.2659	0.375745	11.4398	18.0477
gene10622	0	0	0.164359	0.0547863	0.0948927	0.178897	0	0	0.0596323	0.103286	0	0	0	0	0	0	0	0	0	0	0.107053	0	0	0.0356843	0.0618071
gene10623	37.9213	17.9562	33.6488	29.8421	10.5128	52.479	40.2297	21.0172	37.9086	15.8588	26.6404	17.5556	16.7688	20.3216	5.48636	42.1946	36.907	34.8656	37.9891	3.78238	36.8974	36.1914	39.5775	37.5554	1.78639
gene10624	15.6244	17.3579	21.7424	18.2416	3.15324	15.7965	19.4967	23.5063	19.5998	3.85594	22.5167	16.8398	20.6226	19.993	2.89035	22.8302	25.4457	27.9855	25.4205	2.57774	20.7464	13.8588	38.1145	24.2399	12.4995
gene10625	0.619044	0.347434	0.539885	0.502121	0.139687	0.139285	0.310517	0.859903	0.436568	0.376483	0.144745	0.225048	0.209856	0.193216	0.0426591	0.179604	0.387355	0.44911	0.33869	0.14119	0.509315	0.203645	1.30886	0.67394	0.570703
gene10626	55.0968	37.8594	29.7717	40.9093	12.9351	56.1327	36.3829	32.6981	41.7379	12.6017	34.049	33.6036	28.3652	32.006	3.16082	56.1287	43.8927	42.0588	47.3601	7.64899	36.2269	39.5445	32.9711	36.2475	3.28671
gene10627	0	0.077948	0	0.0259827	0.0450033	0	0	0.163833	0.054611	0.094589	0.129139	0	0	0.0430463	0.0745584	0	0.205	0.067567	0.0908557	0.104465	0.147791	0	0.366962	0.171584	0.184634
gene10629	4.67316	2.23415	0.408455	2.43859	2.13969	2.7901	3.04077	1.54966	2.46018	0.798432	2.54864	1.52982	2.55576	2.21141	0.590282	2.12952	2.5195	3.48656	2.71186	0.698671	0.258412	3.21773	0.806013	1.42738	1.57447
gene1063	0.13184	0.163989	1.27682	0.524215	0.65197	0.377805	0.335616	0.698942	0.470788	0.19871	0.914429	0.268433	0.967644	0.716835	0.389238	0.328273	0.819256	0.597371	0.581633	0.24587	1.076	0.295322	1.42919	0.933505	0.580211
gene10630	67.1057	24.5213	0.261364	30.6295	33.8382	41.4533	21.8065	0.808474	21.3561	20.3261	12.7658	0.337625	1.53187	4.87843	6.85671	11.1266	2.79381	8.42036	7.44692	4.25083	0.282289	26.8417	0.181055	9.10169	15.3634
gene10631	55.7853	16.3207	2.85082	24.9856	27.5105	37.7103	63.0523	5.56775	35.4435	28.8093	3.83685	3.41598	6.35443	4.53576	1.58902	13.7248	6.82123	27.9929	16.1796	10.7972	3.45294	27.0018	5.08786	11.8475	13.1494
gene10632	10.3434	10.5336	15.8924	12.2565	3.15024	9.36365	13.4367	14.0657	12.2887	2.55262	9.69029	10.7207	7.82293	9.41131	1.4689	10.6017	13.2013	9.57726	11.1267	1.8682	15.5814	8.45236	11.4488	11.8275	3.57958
gene10633	0	0.1122	0	0.0374	0.0647787	0.138199	0.438606	0	0.192268	0.224246	0	0	0	0	0	0	0.088565	0.099203	0.0625893	0.0544643	0	0.216638	0	0.0722127	0.125076
gene10634	26.8754	31.1392	15.3931	24.4693	8.14414	34.3871	37.6956	26.6006	32.8944	5.69611	20.1866	34.5558	31.597	28.7798	7.58755	34.9681	39.4056	37.5732	37.3156	2.2299	15.6206	29.2361	13.7541	19.5369	8.45139
gene10635	19.7744	29.2436	62.7675	37.2618	22.5903	27.1198	36.6374	83.5785	49.1119	30.2259	24.7762	49.5118	39.3163	37.8681	12.4312	33.6314	43.8696	42.3972	39.9661	5.53517	63.8978	25.8172	102.573	64.096	38.3782
gene10636	12.9206	15.8832	10.9273	13.2437	2.49367	14.0288	15.9235	8.51773	12.8234	3.84725	13.8554	10.7013	11.7084	12.0884	1.61102	16.6127	16.3641	19.2712	17.416	1.61144	8.97406	13.4842	12.5352	11.6645	2.37779
gene10637	0.083711	0.023093	0	0.0356013	0.0432346	0	0	0.031762	0.0105873	0.0183378	0.018825	0	0	0.006275	0.0108686	0	0.046254	0	0.015418	0.0267048	0	0	0.079427	0.0264757	0.0458572
gene10638	18.0792	24.4548	1.84335	14.7925	11.6585	26.3543	23.2813	4.28144	17.9723	11.9558	11.7439	8.45249	9.79731	9.99789	1.65484	17.4083	13.6394	16.3967	15.8148	1.95069	2.49424	22.8071	1.14142	8.81425	12.137
gene10639	1.4738	6.144	1.00428	2.87402	2.8416	2.70899	7.78029	1.28899	3.92609	3.41251	4.6169	3.56806	5.95276	4.71257	1.19523	7.29607	12.8381	7.31871	9.15095	3.19316	1.39534	3.0399	4.66903	3.03476	1.63685
gene10640	127.285	160.557	48.2166	112.019	57.7047	223.777	167.914	128.791	173.494	47.7381	101.38	93.4109	95.4449	96.7452	4.1406	159.867	119.763	142.448	140.693	20.1093	49.96	158.382	21.7768	76.7062	72.1231
gene10641	0.825463	0.596228	0.19218	0.537957	0.320638	0.70813	0.193366	0.051453	0.31765	0.34553	0.270314	0.13537	0.146906	0.184197	0.0748025	0.628296	0.272713	0.378066	0.426358	0.182644	0.103759	0.58285	0.144452	0.27702	0.265637
Morus_notabilis_newGene_5699	0	0	28.4308	9.47694	16.4145	48.8957	34.2306	14.2471	32.4578	17.3922	0	0	0	0	0	26.7695	33.5805	10.6319	23.6606	11.7859	0	0	0.532997	0.177666	0.307726
gene10643	24.1834	20.7636	11.9071	18.9514	6.33559	32.5351	20.3953	11.9672	21.6325	10.3396	8.50717	15.6496	9.73357	11.2968	3.81919	22.5869	29.9478	21.9286	24.8211	4.45204	10.6964	21.3074	7.39719	13.1336	7.26833
gene10645	0.127908	0.024381	0.136892	0.0963937	0.0625264	0	0	0.355714	0.118571	0.205372	0	0	0	0	0	0.069876	0.155474	0.035017	0.086789	0.0619839	0.10708	0	0.23112	0.112733	0.115664
gene10646	3.27786	0.920839	0.223718	1.47414	1.60049	2.63899	2.08315	0.365977	1.69604	1.18492	1.7506	0.780761	0.941072	1.15748	0.519878	1.02532	1.14757	1.02311	1.06533	0.0712302	0.193092	1.73775	0.140733	0.690527	0.907304
gene10647	4.82641	2.6991	0.341461	2.62232	2.24346	4.19318	2.88015	0.611145	2.56149	1.81215	2.26841	1.28514	1.00411	1.51922	0.663856	2.0672	1.71389	1.94719	1.90943	0.179657	0.219233	2.91071	0.569722	1.23322	1.46328
gene16853	0.084185	0	0.016381	0.033522	0.0446334	0.00433	0	0	0.00144333	0.00249993	0	0	0	0	0	0	0	0.028556	0.00951867	0.0164868	0	0.006111	0	0.002037	0.00352819
gene10649	59.8027	34.8841	1.48407	32.0569	29.2619	29.4065	31.8383	3.46056	21.5685	15.729	38.8152	7.44516	8.26466	18.175	17.8796	29.0844	13.5826	21.2889	21.3186	7.75098	1.57886	32.6245	0.589814	11.5977	18.2164
gene1065	0.634779	2.52958	3.66556	2.27664	1.53114	3.19616	3.52792	8.28006	5.00138	2.84426	8.12871	7.03463	9.80731	8.32355	1.39657	10.8282	3.83551	6.2753	6.97966	3.54915	3.81688	2.54594	1.57422	2.64568	1.12465
gene10650	0.05775	0.039055	0	0.0322683	0.0294671	0	0.06899	0	0.0229967	0.0398314	0.014725	0	0.017403	0.0107093	0.00937071	0	0	0.03561	0.01187	0.0205594	0	0.116644	0	0.0388813	0.0673444
gene10651	0.1007	0.127913	0	0.0762043	0.067383	0.177306	0.125173	0	0.100826	0.0911259	0	0.072321	0	0.024107	0.0417545	0.072195	0	0.154683	0.075626	0.0773986	0	0.063428	0	0.0211427	0.0366202
gene10652	0.599018	0.417906	0.4798	0.498908	0.0920556	0.500015	0.422718	0.433334	0.452022	0.0419004	0.571571	1.73023	1.173	1.15826	0.579469	0.639077	0.808837	1.40868	0.952197	0.404333	0.37952	0.63785	0.890683	0.636018	0.255586
gene10653	23.8222	18.7244	11.9874	18.178	5.93628	26.382	21.3012	19.6553	22.4462	3.50648	22.1972	18.6245	19.5641	20.1286	1.85205	25.7813	22.7973	22.7353	23.7713	1.74098	12.0833	19.5372	15.0757	15.5654	3.75104
gene10654	46.0348	51.5092	3.90933	33.8178	26.0457	44.6686	41.2127	10.6131	32.1648	18.7441	22.4542	17.1483	15.5567	18.3864	3.61158	26.9873	21.3133	31.3511	26.5505	5.03313	3.73767	51.1593	2.49416	19.1304	27.7448
gene10655	0.247643	0.14777	0.043455	0.146289	0.102102	0	0.059384	0	0.0197947	0.0342854	0.09359	0	0	0.0311967	0.0540342	0.137788	0	0	0.0459293	0.0795519	0	0	0	0	0
gene10656	0.364414	1.31841	0	0.56094	0.680819	0.053236	1.91167	0	0.654969	1.08866	0.173322	0	0.0264	0.066574	0.0933841	0.062906	0	0.061368	0.0414247	0.0358831	0	0.279709	0.024055	0.101255	0.155013
gene18551	0.181522	0	1.3736	0.518375	0.746189	0.033354	0	0.034672	0.0226753	0.0196485	0.175366	0.030492	0	0.0686193	0.0936941	0.248875	0.153076	0.128026	0.176659	0.0637827	0.923639	0.057446	0.022684	0.33459	0.510428
gene10659	0.154257	4.19517	0.156264	1.5019	2.33244	0.221985	3.48394	1.22853	1.64482	1.67035	0.114682	0.507712	0.629493	0.417296	0.269052	0.725742	3.48763	0.985828	1.73307	1.52505	0.115123	4.18673	0.715238	1.67236	2.19808
gene10660	5.06089	7.89163	6.92929	6.62727	1.43933	8.4211	8.53776	9.8101	8.92299	0.770473	6.96532	11.5677	8.42938	8.98748	2.35142	9.07401	10.1239	10.3381	9.84536	0.676544	7.17755	8.2874	9.87279	8.44591	1.3546
gene10661	0.817113	0.735634	0.303813	0.618853	0.275858	0.494001	1.10902	1.12122	0.908079	0.358654	0.761995	1.25679	1.09009	1.03629	0.251746	1.05772	0.818356	1.84805	1.24137	0.538854	0.250514	0.455487	0.516835	0.407612	0.139466
gene10662	0.002867	30.5146	65.0502	31.8559	32.5444	0.086813	83.5862	89.5285	57.7339	50.0121	28.59	1.84575	39.8938	23.4432	19.5392	64.0819	0.000552	70.6143	44.8989	39.0201	61.6881	0.049088	35.9525	32.5632	30.959
gene10663	0.019172	0.137441	0.121174	0.0925957	0.0641048	0.211363	0.092576	0.345449	0.216463	0.126514	0.216392	0.191723	0.272436	0.22685	0.0413604	0.093242	0.172364	0.091522	0.119043	0.0461856	0.149362	0.199546	0.132856	0.160588	0.0347334
gene10664	0.410676	0.146863	0.014375	0.190638	0.201744	0.728268	0.117144	0.066851	0.304088	0.368211	0.28258	0.01523	0.218444	0.172085	0.139574	0.251196	0.016015	0.389841	0.219017	0.188979	0.030822	0.063765	0.062641	0.0524093	0.0187036
gene10665	0.5691	0.323378	0.030155	0.307544	0.269821	1.69575	0.43118	0	0.708975	0.881343	0.11455	0	0.129641	0.081397	0.0708946	0	0.26877	0.015133	0.0946343	0.150996	0	0.16676	0.024009	0.0635897	0.090151
gene10666	0.115261	0.029977	0	0.0484127	0.0598012	0.120787	0.286626	0.06363	0.157014	0.115828	0.023824	0.027979	0.033086	0.0282963	0.00463915	0	0.02942	0.071296	0.033572	0.0358289	0	0.07282	0	0.0242733	0.0420426
gene10668	4.41503	5.24904	1.12742	3.59716	2.17913	6.94232	8.46365	1.49725	5.63441	3.66274	4.71184	1.74742	3.60787	3.35571	1.49821	5.1	3.67325	5.93065	4.9013	1.14174	1.15542	4.3029	0.410032	1.95612	2.06626
gene10669	4.37009	1.42729	2.68814	2.82851	1.47641	4.009	2.98783	1.81577	2.93753	1.09748	2.55487	1.49864	2.67471	2.24274	0.647188	4.1694	2.04934	1.877	2.69858	1.27668	3.8886	1.92235	1.10757	2.30617	1.42969
gene1067	15.7522	4.19577	20.0004	13.3161	8.17907	17.3844	20.931	13.1142	17.1432	3.91397	9.1969	8.20869	20.1147	12.5068	6.60714	11.0497	8.80149	12.4192	10.7568	1.82657	21.107	12.0634	19.6827	17.6177	4.8626
gene10676	4.40481	1.19092	0.18399	1.92657	2.20448	3.15916	1.8519	0.483565	1.83154	1.33792	0.962776	0.579829	1.49378	1.01213	0.458972	0.832235	0.839352	0.953361	0.874983	0.0679708	0.233798	1.46779	0.623807	0.775133	0.630762
gene10677	33.5787	37.7091	40.9595	37.4158	3.69913	48.6672	40.5803	23.669	37.6388	12.756	30.1743	21.9417	19.9155	24.0105	5.43329	42.9899	19.5322	25.7867	29.4362	12.1472	39.2495	40.2594	20.4116	33.3068	11.179
gene1068	1.68478	1.84452	3.66891	2.39941	1.10232	3.00243	2.93068	5.474	3.80237	1.44812	4.4777	4.24983	3.31926	4.0156	0.613715	4.89174	3.91963	4.35623	4.3892	0.48689	3.56231	2.3173	1.71649	2.53204	0.941461
gene10682	0	0.06466	0	0.0215533	0.0373315	0	0	0	0	0	0	0	0	0	0	0	0	0	0	0	0	0	0	0	0
gene10685	0	0.161641	0	0.0538803	0.0933235	0.032346	0.083439	0.188252	0.101346	0.0794805	0.027045	0	0.073655	0.0335667	0.0372581	0.027886	0.031728	0.112524	0.0573793	0.0477953	0.105036	0	0.131734	0.0789233	0.069641
gene10686	3.11028	2.18648	2.75987	2.68554	0.466366	2.82332	3.29055	9.23724	5.11704	3.57584	3.95028	6.42027	6.31706	5.56254	1.39721	4.42788	4.72077	4.87818	4.67561	0.22852	2.96299	2.5376	4.36313	3.2879	0.955155
gene10687	2.06624	6.19994	1.89192	3.38603	2.43847	5.88313	4.82762	1.42043	4.04373	2.33234	1.75551	1.72602	3.45253	2.31136	0.988397	1.60596	1.8672	4.08389	2.51902	1.3615	2.28615	3.07033	1.4161	2.25752	0.827484
gene10688	55.4833	86.5867	65.0238	69.0313	15.9342	80.4263	105.982	123.057	103.155	21.4556	116.868	142.012	167.876	142.252	25.5046	109.202	121.18	128.73	119.704	9.84767	72.5478	96.5672	65.283	78.1326	16.3728
gene10689	13.2072	13.6388	12.5292	13.1251	0.559335	11.3423	11.3511	10.4997	11.0643	0.489023	7.66043	7.39315	8.00146	7.68501	0.304898	9.41573	10.1045	7.21292	8.91104	1.5104	7.54766	7.20696	7.67304	7.47589	0.241187
gene10690	8.9737	10.894	0.354275	6.74065	5.61348	10.3102	11.3328	2.38497	8.00932	4.89759	3.37552	4.21099	5.33611	4.30754	0.983854	4.90912	3.95347	6.21007	5.02422	1.13269	0.664021	9.8699	0.608823	3.71425	5.33102
gene10691	29.4978	19.3426	13.9519	20.9307	7.89368	22.0259	16.4484	8.39938	15.6246	6.85052	38.6069	18.7755	20.7802	26.0542	10.9171	20.7325	18.033	15.0436	17.9364	2.84567	13.8322	14.7489	14.5748	14.3853	0.48686
gene10692	0.925284	0.318529	0.149654	0.464489	0.407895	1.51017	0.518144	0.224901	0.751072	0.673551	0.157431	0.03106	0.189803	0.126098	0.0838818	0.245049	0.061347	0.263292	0.189896	0.1117	0.148961	0.488187	0.122868	0.253339	0.203803
gene10693	41.646	48.4821	21.3635	37.1639	14.1039	52.7402	50.5962	26.3422	43.2262	14.6612	30.1795	28.8167	32.1525	30.3829	1.67714	39.6391	30.5587	43.5135	37.9038	6.6495	18.9586	45.2695	24.6555	29.6279	13.8423
gene10694	30.5581	20.9187	16.6664	22.7144	7.11779	29.7173	30.3685	17.4471	25.8443	7.2795	20.7955	21.4434	18.7523	20.3304	1.40453	32.8658	25.9036	20.43	26.3998	6.23277	21.4002	21.3213	20.8412	21.1876	0.302523
gene10695	2.69887	4.60092	0.170447	2.49008	2.2226	2.77619	4.27094	0.457405	2.50151	1.92155	1.0722	1.19081	1.40951	1.22417	0.171113	1.6735	1.24799	2.56781	1.82977	0.673641	0.234361	3.94784	0.820325	1.66751	1.99644
gene10696	18.475	14.0769	13.8058	15.4526	2.62103	23.4146	13.7911	10.733	15.9796	6.61798	14.5404	10.0628	8.70339	11.1022	3.05415	20.7117	16.5126	11.8303	16.3515	4.44291	13.2789	14.9627	8.84025	12.3606	3.16286
gene10697	14.9143	14.7189	4.58952	11.4076	5.90542	14.9508	16.7483	5.48888	12.396	6.04888	13.7993	12.1196	14.2066	13.3752	1.10631	12.8617	12.8544	14.1278	13.2813	0.733104	4.20699	11.67	4.63938	6.8388	4.18955
gene10698	30.847	18.0555	1.18359	16.6954	14.8784	28.7456	19.5879	1.39151	16.575	13.9237	4.41759	2.45866	2.35919	3.07848	1.16077	8.15501	7.0341	6.93435	7.37449	0.67779	1.30975	19.2989	1.7729	7.46053	10.255
gene10699	6.68782	5.18283	0	3.95688	3.50841	6.11133	5.14987	0.045599	3.76893	3.26014	0.725716	0.25328	0.53166	0.503552	0.237469	1.00615	0.164633	0.980961	0.717247	0.478743	0	6.32627	0	2.10876	3.65247
gene107	9.93022	13.9927	36.3664	20.0965	14.2359	7.87927	11.0118	45.7475	21.5462	21.0174	22.2389	39.0614	31.3943	30.8982	8.42222	15.7031	22.4034	16.1088	18.0718	3.75678	36.4138	10.5353	41.1263	29.3585	16.4708
gene10700	9.57723	7.08864	4.37656	7.01414	2.60114	8.85496	13.8271	6.27004	9.65072	3.84088	9.2156	21.8986	19.8209	16.9783	6.80253	15.8772	18.1499	16.0437	16.6902	1.26682	7.40278	10.9682	4.93588	7.76897	3.0328
gene10701	30.8855	52.7397	16.5931	33.4061	18.2046	55.8696	90.3005	35.3922	60.5208	27.7481	26.3046	35.8202	44.6615	35.5954	9.18049	38.0292	33.9047	40.8626	37.5988	3.49888	19.1909	46.2952	16.7744	27.4202	16.3909
gene10705	49.6337	40.6258	29.9656	40.075	9.84558	45.893	38.5082	27.5288	37.31	9.24054	39.6687	45.161	35.7423	40.1907	4.731	50.7216	64.7253	48.2461	54.5643	8.88631	29.5822	38.5572	22.4515	30.197	8.07046
gene10706	21.441	12.8425	9.57293	14.6188	6.13019	19.5679	14.613	5.25809	13.1463	7.26679	15.3751	6.47376	8.02604	9.9583	4.75487	17.558	15.9046	11.1748	14.8791	3.31285	8.94097	13.0315	9.79143	10.588	2.15846
gene10707	35.6505	32.3141	20.6077	29.5241	7.89998	37.0388	24.7431	22.8766	28.2195	7.69456	17.6179	20.8608	18.9532	19.1439	1.62987	26.1079	32.4049	18.4895	25.6674	6.96816	24.2697	33.9804	11.5942	23.2814	11.2258
gene10709	0.19055	0.223607	1.21144	0.541866	0.580105	0.509916	0.075838	0	0.195251	0.275133	0.392219	0.35531	0	0.249176	0.216581	0.451903	0.097625	0	0.183176	0.237788	0.649411	0.12365	0.158441	0.310501	0.29402
gene1071	9.68853	8.11331	1.89828	6.56671	4.11898	8.73521	7.01544	3.46988	6.40684	2.68491	4.84723	3.87632	3.2081	3.97722	0.82421	8.00298	6.22922	7.69538	7.3092	0.947844	2.14103	7.62939	1.56582	3.77875	3.34714
gene10710	12.7172	13.9465	6.02366	10.8958	4.26394	14.8197	17.1442	9.22351	13.7291	4.07139	10.2391	11.0395	11.2677	10.8488	0.540206	16.1756	14.9243	14.8357	15.3119	0.74928	6.24889	11.901	4.06074	7.40355	4.04567
gene10711	37.4656	36.1033	47.2295	40.2661	6.06879	38.633	42.6693	45.2462	42.1828	3.33331	44.459	43.3235	47.0481	44.9436	1.90898	49.4799	47.5877	49.0111	48.6929	0.985402	44.343	34.9557	63.8442	47.7143	14.7364
gene10712	7.80571	11.2686	0.847204	6.64052	5.30753	12.5859	13.436	4.59414	10.2054	4.87801	4.46706	3.92655	4.88511	4.42624	0.480581	7.41422	5.38738	9.20423	7.33528	1.90965	0.779934	10.154	0.500726	3.81155	5.49449
gene9124	7.72024	0.081161	0.056252	2.61922	4.41763	2.09899	1.74245	0	1.28048	1.12317	3.58927	0.026567	0.34653	1.32079	1.97106	6.31923	0.09579	0.199434	2.20482	3.56356	0	0.060409	0	0.0201363	0.0348772
gene10715	0.237861	0.080714	0	0.106192	0.12096	0	0.117888	0	0.039296	0.0680627	0	0	0.058937	0.0196457	0.0340273	0.018252	0	1.44117	0.486472	0.826838	0	0.172499	0	0.0574997	0.0995923
gene10716	3.92074	6.29937	1.38361	3.8679	2.45831	7.29804	7.58656	3.05241	5.979	2.53861	3.24663	2.59927	2.73201	2.8593	0.341941	6.75178	4.45345	6.72261	5.97595	1.3186	0.989319	5.73856	0.918846	2.54891	2.76255
gene10718	0.123924	4.63331	0.59354	1.78359	2.47908	5.80359	4.7847	0.887299	3.82519	2.59479	2.05834	1.55078	1.29767	1.6356	0.387364	3.90159	0.043586	4.4549	2.80003	2.40312	0.44496	5.30819	0.203258	1.98547	2.8801
gene10719	5.67668	6.00939	1.04273	4.24294	2.77644	6.64645	8.59636	1.99393	5.74558	3.39215	5.96412	3.46741	3.58876	4.3401	1.40775	7.43065	5.04712	8.35098	6.94292	1.70508	1.47546	6.41935	0.456012	2.78361	3.18964
gene1072	87.5271	78.9393	55.1253	73.8639	16.7865	111.32	136.341	45.923	97.8613	46.6873	242.683	100.794	130.314	157.93	74.8674	263.608	164.502	245.347	224.486	52.7437	58.3551	87.972	15.8791	54.0688	36.2371
gene10721	1.67952	1.80408	0.110842	1.19815	0.943692	2.25545	2.84233	0.268879	1.78889	1.34868	0.594607	0.117703	0.124206	0.278839	0.273483	0.988218	1.05367	1.28723	1.10971	0.157187	0	0.96604	0	0.322013	0.557743
gene10722	0.276295	0.666752	0	0.314349	0.335001	0	0.160446	0	0.053482	0.0926335	0.701801	0	0.351793	0.351198	0.350901	0.533466	0	0	0.177822	0.307997	0	1.65288	0.097364	0.583413	0.92746
gene10723	45.3603	27.8861	20.3036	31.1834	12.8497	50.6029	32.3884	21.8242	34.9385	14.5579	28.3047	22.7167	23.4823	24.8346	3.02953	29.1731	27.6744	27.0409	27.9628	1.09501	22.3192	29.9753	21.5681	24.6209	4.65225
gene10724	51.9421	51.2804	22.1747	41.7991	16.9984	46.0414	42.3026	22.5196	36.9545	12.64	48.4961	24.8007	30.8198	34.7055	12.3164	36.3968	29.5788	30.5757	32.1838	3.6825	29.111	51.755	12.3553	31.0738	19.773
gene10727	2.92589	1.72963	3.82823	2.82792	1.05272	1.94837	3.79434	3.29047	3.01106	0.954177	2.37711	2.52782	2.65571	2.52021	0.139455	2.93096	2.40762	0.784376	2.04099	1.11927	4.27873	2.12934	3.26307	3.22371	1.07524
gene10729	1.2506	0.513483	0	0.588029	0.628625	0.56048	0.394196	0	0.318225	0.28786	0.170499	0	0.076905	0.082468	0.0853855	0.184328	0.071586	0	0.0853047	0.0929266	0	0.433356	0	0.144452	0.250198
gene1073	32.1859	39.0527	56.6769	42.6385	12.6331	16.6398	35.9354	30.0822	27.5525	9.89345	49.3339	44.0953	51.0848	48.1713	3.63686	76.2563	126.945	80.0384	94.4134	28.237	55.7281	41.8613	35.9604	44.5166	10.1479
gene10730	72.016	60.9111	5.98369	46.3036	35.3567	65.5677	61.4969	6.80684	44.6238	32.8136	40.9944	15.1287	16.5867	24.2366	14.531	39.865	26.1597	40.672	35.5656	8.15568	5.2025	74.8131	2.32291	27.4462	41.0462
gene10732	0.173164	0.130642	0.016472	0.106759	0.0810301	0.123453	0	0.07925	0.0675677	0.0625501	0.039003	0.032811	0	0.023938	0.0209608	0.016919	0	0.016533	0.0111507	0.00965869	0.00901	0.063812	0	0.024274	0.034536
gene17873	0	0	0.101788	0.0339293	0.0587673	0	1.30531	0	0.435103	0.75362	0	0	0	0	0	0	1.63067	1.18637	0.939014	0.843007	0	0	0.026074	0.00869133	0.0150538
gene10735	173.991	88.4574	86.9942	116.481	49.8107	67.7311	55.2163	70.9002	64.6159	8.29307	157.576	259.691	197.697	204.988	51.4464	125.939	132.125	96.079	118.048	19.2752	81.974	67.2934	48.8505	66.0393	16.5973
gene10736	15.6811	17.6966	14.9892	16.1223	1.40662	16.9474	23.7084	17.1597	19.2718	3.8436	16.8372	19.0648	22.1826	19.3615	2.68499	26.1478	20.5409	27.459	24.7159	3.67459	15.6879	16.4775	25.0364	19.0673	5.18447
gene10737	35.9385	42.3287	15.4102	31.2258	14.0644	46.6617	45.261	19.3	37.0742	15.4089	15.7485	20.8761	18.917	18.5138	2.58746	26.603	21.2438	26.732	24.8596	3.132	15.0851	38.4371	9.26114	20.9278	15.4406
gene10738	0.393683	1.63524	0.924133	0.984353	0.622967	0.377328	0.989368	0.850784	0.73916	0.320926	0.087458	1.2245	2.85037	1.38744	1.38864	0.928551	1.71603	2.0832	1.57593	0.589936	0	0.755488	0.894937	0.550142	0.481512
gene10739	3.34892	2.88315	1.15796	2.46334	1.15424	2.2893	2.14771	1.90291	2.11331	0.195475	1.15221	1.17731	1.22047	1.18333	0.0345265	2.00969	1.36338	1.73299	1.70202	0.324269	0.573385	1.46485	0.674333	0.904188	0.488161
gene1074	15.7776	15.9732	8.37531	13.3754	4.33131	17.1579	13.5314	4.71409	11.8011	6.3998	10.6556	11.2181	8.80496	10.2262	1.26256	12.791	13.5429	9.7526	12.0288	2.00679	7.3519	14.9002	3.89292	8.71502	5.62884
gene17784	0	0	19.6874	6.56246	11.3665	0	0	0.882194	0.294065	0.509335	0.025252	0	0	0.00841733	0.0145792	0	0.029624	0	0.00987467	0.0171034	19.7599	0.026911	32.9756	17.5874	16.5814
gene10744	12.7884	7.91493	6.5669	9.09007	3.27298	11.6216	11.7571	13.8893	12.4227	1.27197	11.7125	11.0346	10.5789	11.1087	0.57043	13.5197	11.9506	12.1941	12.5548	0.844458	8.82916	10.6033	9.9479	9.79346	0.897108
gene10745	67.6285	41.381	358.142	155.717	175.796	96.4212	42.7562	205.428	114.869	82.8901	41.6033	35.1861	33.1459	36.6451	4.41345	36.8036	43.8031	36.1776	38.9281	4.23346	334.358	44.0726	369.557	249.329	178.626
gene10746	4.47363	4.60098	2.79031	3.95497	1.01064	5.05656	4.64031	0	3.23229	2.80697	7.08206	4.2053	3.38719	4.89151	1.94067	5.4582	3.74417	0	3.06745	2.79131	2.23551	2.97329	0	1.73627	1.54824
gene10748	25.2056	55.0919	16.4662	32.2546	20.2547	44.9548	49.58	23.3445	39.2931	14.0041	36.3701	51.8822	83.7461	57.3328	24.1537	31.4358	29.7801	31.3698	30.8619	0.937425	16.949	39.5275	26.2266	27.5677	11.3488
gene1075	5.66107	4.60484	2.59588	4.28726	1.55708	5.67424	6.72399	1.85506	4.7511	2.56237	4.21065	3.77832	4.12972	4.03957	0.229833	5.32403	3.91767	4.78886	4.67685	0.709839	2.22836	5.05524	1.53671	2.9401	1.86412
gene10750	0	0.133363	0	0.0444543	0.0769972	0	0	0	0	0	0	0	0	0	0	0	0	0	0	0	0	0	0	0	0
gene464	420.154	279.697	47.785	249.212	188.047	17.2501	12.4831	4.38011	11.3711	6.50664	238.676	11.1362	80.9211	110.245	116.57	99.437	14.3361	9.81592	41.1963	50.4885	43.8124	383.902	0.701441	142.805	209.906
gene10752	0	0.039222	0	0.013074	0.0226448	0	0	0	0	0	0.032484	0	0	0.010828	0.0187546	0.035489	0	0	0.0118297	0.0204896	0	0	0	0	0
gene10753	11.3932	59.888	80.1107	50.464	35.3148	51.5253	15.8726	29.5594	32.3191	17.9858	75.1238	56.5573	64.42	65.367	9.31941	38.2644	12.8555	17.6875	22.9358	13.493	70.5412	39.2955	64.0863	57.9743	16.4952
Morus_notabilis_newGene_1949	0	0	3.62592	1.20864	2.09343	0	0	0.165829	0.0552763	0.0957414	0.020851	0.035346	0.075186	0.0437943	0.0281355	0.933067	0.140609	0.026025	0.366567	0.493937	0.800602	0	0.143191	0.314598	0.426938
gene10755	20.0125	2.3054	71.5342	31.284	35.9644	6.19763	3.77873	28.5518	12.8427	13.6581	5.252	2.30859	1.47561	3.01207	1.98405	3.19239	1.04361	2.25013	2.16205	1.07709	66.5477	1.72219	32.8915	33.7204	32.4207
Morus_notabilis_newGene_518	1.32056	0.944034	0.192898	0.819163	0.574106	3.01666	2.55688	0	1.85785	1.62528	1.32873	1.5642	1.42687	1.43994	0.118276	1.04745	1.90745	1.43359	1.46283	0.430742	0	0	0.045733	0.0152443	0.026404
gene10757	0.39615	0	3.42378	1.27331	1.87287	0	0	2.92285	0.974283	1.68751	0.598769	0.111402	0.541306	0.417159	0.266348	0.269806	0.228423	0.707586	0.401938	0.265506	3.46668	0.115628	4.25493	2.61241	2.1979
gene10758	14.2196	23.1586	11.9084	16.4289	5.94163	19.3724	35.0517	19.0752	24.4998	9.13946	15.7757	24.2752	20.7818	20.2776	4.27211	29.9718	27.7047	39.9148	32.5304	6.49474	10.5107	22.2406	7.79739	13.5162	7.67636
gene10759	156.819	132.76	9.39441	99.6578	79.0905	133.683	114.009	9.71107	85.8012	66.6262	64.6948	53.1858	50.967	56.2825	7.36919	58.3002	40.7705	44.7717	47.9474	9.1862	10.2855	112.334	7.04716	43.2222	59.8744
gene1076	9.4742	6.91882	27.8528	14.7486	11.4203	15.3397	13.5621	23.8813	17.5944	5.5167	13.1698	8.64369	13.4731	11.7622	2.70495	20.8615	16.7544	18.6017	18.7392	2.05704	19.4685	11.3649	34.6316	21.8217	11.8105
gene10760	73.2479	120.179	17.5034	70.3102	51.401	137.38	92.2984	148.853	126.177	29.8955	32.7243	78.3732	72.4469	61.1815	24.8222	43.7278	27.3059	64.5566	45.1968	18.6687	22.2457	105.703	15.3414	47.7633	50.2957
gene10761	15.4086	16.263	17.7407	16.4708	1.17987	18.9964	19.7837	25.5796	21.4532	3.59512	17.4459	28.7028	27.5801	24.5763	6.20056	18.0414	18.2798	19.5697	18.6303	0.822278	18.5738	16.4923	25.3082	20.1248	4.60807
gene10762	74.6686	130.05	49.818	84.8457	41.073	179.367	158.497	80.4653	139.443	52.1314	115.549	97.1783	100.874	104.534	9.7169	144.999	108.215	129.985	127.733	18.4951	57.8555	141.475	22.7746	74.035	60.9817
gene10763	9.35407	13.08	56.2558	26.23	26.0698	9.49245	14.6805	37.4868	20.5533	14.8925	22.5304	34.5143	30.5659	29.2035	6.10701	25.8435	30.8049	23.1212	26.5899	3.89584	58.9149	11.9667	32.4637	34.4484	23.5369
gene10764	0.314816	0.175332	2.33298	0.941043	1.20747	0.193963	0	2.64646	0.946807	1.47513	0.38197	2.51166	0.625456	1.17303	1.16566	0.472918	1.62035	0.165424	0.752897	0.766806	2.31726	0.158923	1.4905	1.32223	1.08896
gene10765	112.779	144.546	162.169	139.831	25.0304	144.387	180.269	146.826	157.16	20.0494	169.137	243.436	221.202	211.258	38.1344	156.902	158.229	159.892	158.341	1.49823	162.952	144.189	149.552	152.231	9.66401
gene10766	7.37769	7.33102	6.15171	6.95347	0.694737	6.0457	6.89454	5.2765	6.07224	0.809344	6.09593	6.62172	8.62774	7.11513	1.33608	4.23911	4.89935	3.5676	4.23535	0.665883	6.8231	6.90323	7.39594	7.04076	0.310194
gene98	0.368683	0.281461	0	0.216715	0.192681	0.099249	0.076329	0	0.058526	0.0519644	0	0	0	0	0	0	0	0	0	0	0	0.003313	0	0.00110433	0.00191276
gene10768	25.4606	36.0308	13.2473	24.9129	11.4016	41.171	37.6815	22.5667	33.8064	9.88896	14.8045	24.9895	20.7327	20.1756	5.11529	25.7379	27.8224	28.2399	27.2667	1.34037	15.0192	39.2549	10.4453	21.5731	15.4827
gene10769	17.041	12.037	0.709443	9.92915	8.36733	13.0808	14.1626	1.13977	9.46104	7.2267	9.63997	3.45557	2.43131	5.17562	3.90001	5.42834	3.42837	5.22349	4.6934	1.10033	0.860322	11.4761	0.808732	4.38172	6.14398
gene1077	0.059223	0	0.462248	0.173824	0.251532	0	0.038941	0.777956	0.272299	0.438344	0.399182	0	0.06803	0.155737	0.213556	0.50398	0.466712	0.079733	0.350142	0.234921	0.464853	0.054493	0.652	0.390449	0.305623
gene10770	111.745	65.0562	15.8339	64.2118	47.9613	95.7328	69.6953	11.0224	58.8168	43.3903	78.7377	33.2034	34.8165	48.9192	25.8362	62.9868	48.1883	49.5584	53.5778	8.17713	16.2389	75.117	6.82741	32.7278	37.0106
gene10771	3.38464	1.47477	45.5053	16.7882	24.888	4.37354	1.78716	31.1822	12.4476	16.2761	6.03829	1.2051	5.00728	4.08355	2.54556	6.59338	8.00478	4.12526	6.24114	1.9636	49.4961	1.41002	30.9792	27.2951	24.2538
gene10772	0.201499	1.82326	16.9561	6.32695	9.24075	1.08631	3.48978	21.8087	8.79493	11.3341	0.621833	2.40069	1.39758	1.47337	0.891846	1.49034	1.50393	1.68931	1.56119	0.111161	20.8653	2.11374	5.30689	9.42864	10.0323
gene10774	10.3588	7.04267	0.231478	5.87766	5.16322	17.665	17.2833	6.17003	13.7061	6.52922	4.8328	5.41422	6.55363	5.60022	0.875365	5.25092	6.0999	12.0026	7.78446	3.67756	0.435078	6.95938	0.206508	2.53366	3.83449
gene10775	31.594	32.5217	12.2538	25.4565	11.4433	28.6398	27.494	13.5942	23.2427	8.37548	24.097	13.1405	20.0008	19.0794	5.53603	19.5188	17.5497	19.4774	18.8486	1.12508	12.4177	26.8729	4.36012	14.5503	11.4069
gene10776	55.0249	43.6248	20.9068	39.8522	17.3691	64.7899	44.6984	6.57011	38.6861	29.5719	19.3247	4.56955	10.3274	11.4072	7.43661	20.0446	13.1436	15.542	16.2434	3.50356	20.2568	35.576	1.47633	19.103	17.0791
gene10777	0.46321	2.26406	0	0.909091	1.19608	1.29455	1.73393	1.45827	1.49558	0.222059	0	0.174414	0.495081	0.223165	0.251115	1.39302	0.519299	1.40881	1.10705	0.509064	0.07058	0.706214	0.219806	0.3322	0.332388
gene10779	0.139526	0.160784	0	0.100103	0.0873412	0.129231	0.359432	0.124952	0.204538	0.134159	0.197629	0.195779	0.519497	0.304302	0.186367	0.231105	0.057087	0.236164	0.174785	0.101961	0	0.356623	0.181274	0.179299	0.17832
gene1078	21.2991	20.2119	18.6134	20.0415	1.3509	17.9459	23.1165	18.3864	19.8163	2.86657	11.0946	17.4146	15.0763	14.5285	3.19542	16.4573	17.5609	15.4901	16.5027	1.03619	20.1512	18.826	25.5921	21.5231	3.58558
gene10780	70.8078	45.4447	273.159	129.804	124.795	62.5829	47.165	134.718	81.4886	46.738	137.99	84.3388	114.448	112.259	26.8923	125.785	159.044	60.6439	115.158	50.0536	277.736	46.3994	389.32	237.818	174.91
gene1082	632.279	9.73228	0.65484	214.222	362.076	9.36247	19.6134	0.87134	9.94906	9.38477	1.06369	0.073128	1.41287	0.849898	0.694989	1.85067	0.446078	11.2342	4.51033	5.86527	0.630216	28.9262	0.081328	9.87924	16.4974
gene10782	2.86199	2.90286	0.930785	2.23188	1.12696	3.85011	4.09803	1.18198	3.04337	1.61677	3.06992	1.65569	2.9958	2.5738	0.795969	4.01118	3.38361	4.81345	4.06941	0.7167	1.07682	2.8735	0.558901	1.50307	1.21475
gene10783	0.748014	0.516649	0.329895	0.531519	0.209456	1.49606	0.864822	0.124066	0.828316	0.686725	1.23718	0.415144	1.14545	0.932591	0.450463	1.87462	2.92321	0.772602	1.85681	1.07541	0.330464	0.453512	0.232791	0.338922	0.110603
gene10784	86.7328	76.0918	15.4744	59.433	38.4393	74.2223	69.7172	31.4624	58.4673	23.4952	52.7902	60.8684	55.5116	56.3901	4.11013	51.016	41.1147	51.6372	47.9227	5.90401	16.3288	87.1705	9.1228	37.5407	43.1315
gene10785	4.41964	14.0841	0.816186	6.43999	6.86083	7.08344	0.099601	2.40335	3.19546	3.55866	0.087845	3.71708	0.01503	1.27332	2.11667	6.11545	3.07183	8.82912	6.00547	2.88022	1.07137	10.3634	0.629096	4.02129	5.49688
gene10786	12.5517	13.8176	33.81	20.0598	11.9249	19.1473	23.113	26.0803	22.7802	3.47844	42.2408	19.64	44.6361	35.5056	13.7921	23.9996	25.4426	26.8328	25.425	1.41671	30.9679	12.1824	84.7123	42.6209	37.6429
gene10788	18.6663	14.2808	13.3878	15.445	2.82522	15.6691	16.7048	11.3756	14.5832	2.82572	14.1972	13.8427	13.6479	13.896	0.278522	13.9701	11.2972	15.7125	13.6599	2.22394	11.9209	15.0166	23.909	16.9488	6.22325
gene10789	20.0352	50.0006	117.918	62.6512	50.1524	18.0196	28.4579	73.3982	39.9585	29.4261	29.1058	78.707	37.3171	48.3766	26.5858	94.0936	99.5903	73.6147	89.0995	13.689	138.33	29.7037	47.118	71.7171	58.3415
gene10790	4.76816	2.83313	2.21485	3.27205	1.33204	5.81288	3.60642	2.12879	3.84936	1.85402	1.4052	0.652187	1.50914	1.18884	0.467655	2.39128	3.43649	3.33815	3.05531	0.577163	2.79373	3.26394	2.76205	2.93991	0.281069
gene10791	31.968	32.6159	6.38286	23.6556	14.9621	21.3263	27.9635	5.26518	18.185	11.6707	23.1484	10.666	13.8433	15.8859	6.48708	14.7511	13.0579	18.4965	15.4351	2.78309	6.8995	31.5825	6.68756	15.0565	14.3123
gene10792	11.1655	15.6759	16.503	14.4481	2.87276	14.027	18.3321	21.4168	17.9253	3.71166	7.56796	15.2185	10.7761	11.1875	3.84184	18.2175	20.3505	17.2789	18.6156	1.57402	15.8567	18.4231	14.729	16.3363	1.89317
gene10793	13.2836	15.7758	5.61691	11.5587	5.29451	9.61751	17.8527	3.96693	10.4791	6.98288	13.9439	9.51639	19.3224	14.2609	4.9107	12.7764	9.07776	18.0089	13.2877	4.48746	4.72103	12.7649	8.35252	8.6128	4.02823
gene10794	30.3173	30.6317	4.75815	21.9024	14.8482	39.1806	33.2898	8.64246	27.0376	16.2007	16.9779	15.6524	14.4084	15.6795	1.28495	23.7129	24.115	27.7503	25.1928	2.22402	3.91684	30.3869	4.09744	12.8004	15.2306
gene10795	3.926	7.1322	20.0909	10.383	8.55874	9.47449	9.27691	46.476	21.7425	21.4201	5.3803	11.6645	8.55142	8.53208	3.14216	10.9498	17.1767	10.254	12.7935	3.8119	25.211	8.24186	22.419	18.6239	9.09887
gene10796	31.4498	30.1115	49.1323	36.8979	10.6164	33.4452	32.4051	49.1359	38.3287	9.37371	23.762	28.3307	26.1913	26.0947	2.28587	35.3982	36.0282	29.8253	33.7506	3.41394	46.2443	33.5383	39.5205	39.7677	6.3566
gene10797	0.604387	0.317856	0.365798	0.429347	0.153473	0.301862	0.338029	0	0.213297	0.185604	0.13659	0.113159	0	0.0832497	0.073042	0.482093	0.780719	0.348933	0.537248	0.221114	0.326546	0.205872	0.16911	0.233843	0.0823607
gene10798	24.6144	27.6247	40.2417	30.8269	8.29122	24.159	29.1578	23.7905	25.7024	2.99809	26.3166	20.7675	22.6093	23.2311	2.82636	16.4502	26.5796	22.35	21.7933	5.08758	42.1199	14.2514	37.368	31.2465	14.9087
gene10799	18.5522	22.4312	1.1498	14.0444	11.3342	25.6432	22.4864	5.46105	17.8636	10.8563	14.0151	12.3904	13.9279	13.4445	0.913881	15.5376	12.2156	18.5736	15.4422	3.18007	1.49166	23.602	1.91247	9.00203	12.6457
gene108	0.697348	0.23441	0.555041	0.4956	0.237124	0.928713	0.387342	1.00595	0.774002	0.337077	0.475346	0.288125	0.47911	0.414194	0.109195	0.669089	0.668803	0.718881	0.685591	0.0288303	0.36986	0.322495	1.21006	0.63414	0.499328
gene10801	2.62988	3.31938	0.706901	2.21872	1.3539	2.58747	3.68976	1.0884	2.45521	1.30571	1.78134	2.23674	1.99401	2.00403	0.227867	2.35957	2.15349	3.42326	2.64544	0.681447	0.724258	2.76241	0.78941	1.42536	1.15838
gene10802	18.9023	14.4865	5.11434	12.8344	7.0409	17.0859	15.5933	13.6832	15.4541	1.7056	13.9915	8.71222	9.40226	10.702	2.86963	13.8542	12.2779	12.0187	12.7169	0.993409	5.2509	13.6455	8.76317	9.21986	4.21589
gene10803	5.12523	4.25297	27.2537	12.2106	13.035	8.7945	9.79444	35.0349	17.8746	14.8696	12.9965	29.2361	38.9791	27.0706	13.126	13.2488	20.2694	23.594	19.0374	5.28146	29.1729	6.05642	37.4719	24.2337	16.2797
gene10806	152.547	80.4925	44.95	92.6632	54.8213	152.988	123.484	84.8213	120.431	34.1857	51.928	74.5156	65.3053	63.9163	11.3577	103.098	97.3426	103.527	101.323	3.45337	52.3877	76.126	31.4191	53.3109	22.3677
gene10808	0	0	0.138696	0.046232	0.0800762	0	0	0.132854	0.0442847	0.0767033	0.052933	0	0	0.0176443	0.0305609	0	0	0	0	0	0.045378	0	0.011094	0.018824	0.023656
gene17602	9.19697	0.09913	6.63182	5.30931	4.69089	0.306835	0.219634	0.239504	0.255324	0.0457025	6.34609	0.18507	0.037329	2.1895	3.60048	0.46246	9.53421	0.121676	3.37278	5.33868	7.35332	0.112073	2.96322	3.4762	3.64778
gene21405	1.16403	0.113877	0	0.425969	0.641711	0.355046	0.005517	0	0.120188	0.203412	0	0	0	0	0	0	0	0	0	0	0	0.006859	0	0.00228633	0.00396005
gene10812	2.86188	1.4955	0	1.45246	1.43143	4.00999	1.99755	0.113207	2.04025	1.94874	0.792437	0.233301	0.50405	0.509929	0.279614	1.7585	1.01299	1.75008	1.50719	0.428013	0	0.60839	0	0.202797	0.351254
gene10814	3.29165	2.38234	0	1.89133	1.69987	1.31554	2.74742	0	1.35432	1.37412	0.159612	0.182566	0.693779	0.345319	0.301993	0.948455	1.45174	0.855293	1.08516	0.320866	0	2.36518	0	0.788394	1.36554
gene10815	0.113036	0.244635	0.568161	0.308611	0.23421	0.174931	0.493771	3.82947	1.49939	2.0242	0.897681	1.3696	1.28679	1.18469	0.251981	0.894493	0.73589	0.568097	0.732827	0.16322	0.395794	0.592081	0.75631	0.581395	0.180495
gene10816	1.57141	1.92857	4.20859	2.56952	1.43066	2.4322	2.13432	7.30403	3.95685	2.90256	2.30875	0.859229	4.06176	2.40991	1.60366	4.01558	6.32967	4.75155	5.03227	1.18231	4.45765	1.75648	4.67505	3.62973	1.62592
gene10817	2.56771	13.0771	5.73365	7.12615	5.39129	2.07422	8.47072	12.9979	7.84761	5.48842	6.88555	29.022	18.8456	18.2511	11.0802	8.0369	12.004	9.82247	9.95447	1.98687	3.19889	11.4081	7.60231	7.40309	4.10822
gene10818	0.148638	0.082079	0.056867	0.0958613	0.0474125	0.091751	0.118401	0.011922	0.0740247	0.0554086	0	0.041939	0.016835	0.0195913	0.0211049	0.040656	0.086435	0.153883	0.093658	0.056958	0.06503	0.065844	0.063029	0.0646343	0.00144861
gene10819	0.154468	0	0	0.0514893	0.0891821	0	0.265528	0	0.0885093	0.153303	0	0	0.013678	0.00455933	0.007897	0.045907	0	0.045009	0.0303053	0.026249	0	0	0	0	0
gene23524	0.092361	0.00114	0	0.031167	0.0529986	0.00189	0.00176	0.000876	0.00150867	0.000551748	0.000291	0	0.001338	0.000543	0.000703697	0.074344	0	0.001037	0.025127	0.0426263	0	0.00101	0	0.000336667	0.000583124
gene10821	8.26213	3.67824	22.7862	11.5755	9.97557	11.1423	4.75448	8.81942	8.23875	3.23328	5.44596	5.46153	7.87446	6.26065	1.39762	8.09225	7.5834	6.86795	7.51453	0.615046	20.4644	4.41722	25.9442	16.942	11.1874
gene10822	43.8944	54.8164	8.60649	35.7724	24.1519	41.3936	53.555	15.5364	36.8283	19.4161	24.569	14.1296	17.3825	18.6937	5.34181	37.7915	32.8667	36.8407	35.833	2.6125	8.88598	51.2146	5.37142	21.824	25.5136
gene10823	0.057074	0	1.36357	0.473548	0.77131	0	0.043788	0.971703	0.338497	0.548809	0	0.104916	0.230593	0.111836	0.115452	0.428396	0.084332	0.126772	0.213167	0.187598	1.00411	0	0.578477	0.527528	0.503989
gene10824	12.4895	7.56892	73.5801	31.2128	36.7735	24.9761	10.5841	24.3556	19.9719	8.13604	14.9404	12.6178	15.3336	14.2973	1.46769	15.5646	17.6019	16.5101	16.5589	1.01955	75.0504	9.06444	71.0336	51.7162	36.992
gene10827	67.1818	73.1929	12.7996	51.0581	33.2689	73.2813	73.2693	22.669	56.4065	29.2176	53.59	38.8614	27.8802	40.1105	12.9003	41.8789	34.6824	50.6715	42.4109	8.00779	12.0823	85.4235	4.40545	33.9704	44.7247
gene10828	10.5556	8.26959	1.79254	6.87259	4.54551	7.27909	8.92269	4.28592	6.82923	2.35089	3.18379	2.65882	2.14531	2.66264	0.519251	2.47234	2.04493	1.9744	2.16389	0.269442	1.24906	6.79452	1.35051	3.13136	3.17279
gene10829	62.8056	30.6421	32.2803	41.9093	18.1152	46.1261	19.4542	44.7341	36.7715	15.0133	25.4995	28.3924	8.66709	20.853	10.652	16.3481	17.4127	11.683	15.1479	3.04757	19.4257	34.3007	35.8584	29.8616	9.07129
gene1083	69.2494	36.2533	1.03145	35.5114	34.115	86.0848	64.8984	0.471142	50.4848	44.5897	2.85178	1.85438	7.23685	3.98101	2.86341	2.6852	0.787331	11.1643	4.87895	5.52538	1.47814	72.408	0.540892	24.809	41.2246
gene10830	7.77583	4.66913	9.99572	7.48022	2.67557	7.90808	5.4437	31.161	14.8376	14.1901	4.8689	7.76464	10.2437	7.62573	2.69007	6.38811	7.47244	7.26319	7.04125	0.575227	11.0528	3.58862	18.7351	11.1255	7.57349
gene10831	3.03595	6.40291	43.0583	17.499	22.1989	4.56802	4.78245	11.5118	6.95408	3.94853	5.03404	4.84384	18.7288	9.53555	7.96212	9.77731	12.0413	11.1225	10.9804	1.13869	41.7984	5.08893	34.156	27.0144	19.3687
gene10832	40.6576	31.8341	4.33083	25.6075	18.9469	39.4062	39.8181	5.99766	28.4073	19.4084	36.6636	17.6498	32.8087	29.0407	10.0513	29.9145	21.2175	33.0084	28.0468	6.1133	4.75918	27.7978	2.08781	11.5483	14.1358
gene10833	1.94976	1.17864	0.043883	1.05743	0.958703	1.00482	0.732722	0.760985	0.832842	0.149606	1.70254	1.32807	2.38749	1.80603	0.537242	1.28159	0.918816	1.56038	1.25359	0.321696	0.096502	0.653734	1.84348	0.864571	0.892367
gene10834	2.27421	0.85113	4.47195	2.53243	1.82417	0.959914	1.02163	1.32275	1.10143	0.194133	0.609188	1.09465	0.524583	0.742805	0.307625	0.854548	0.226012	1.64222	0.907595	0.709595	3.97358	1.17678	1.34078	2.16372	1.56953
gene21168	0.53638	0.460351	0	0.332244	0.290232	0	0.048483	0	0.016161	0.0279917	0.091008	0	0.102034	0.0643473	0.0559985	0	0	0	0	0	0	0	0	0	0
gene1084	0.108843	0	0	0.036281	0.0628405	0	0	0.036267	0.012089	0.0209388	0.056792	0	0	0.0189307	0.0327889	0	0	0	0	0	0	0.031931	0	0.0106437	0.0184354
gene10840	66.7228	60.8039	42.1782	56.5683	12.8088	51.5561	76.1236	48.0854	58.5884	15.2848	49.7842	48.7655	50.3366	49.6287	0.796992	56.558	51.5417	58.6244	55.5747	3.64233	39.6325	45.6788	51.2869	45.5327	5.82854
gene10842	17.8309	17.193	10.7295	15.2511	3.92883	23.6492	25.7728	20.2655	23.2291	2.77761	24.731	41.342	47.3164	37.7965	11.7027	26.5462	31.3821	30.1468	29.3583	2.51251	12.5408	18.9291	10.042	13.8373	4.58324
gene10843	34.0293	29.1299	20.5723	27.9105	6.81089	28.8185	29.6533	13.9314	24.1344	8.84594	38.4367	34.0756	28.0677	33.5267	5.20625	36.3263	35.2329	31.286	34.2817	2.65137	21.959	29.4638	8.35517	19.926	10.7002
gene10844	25.9695	19.4327	18.0055	21.1359	4.24642	22.1251	30.9244	21.1908	24.7468	5.37033	29.2711	19.9814	27.0106	25.421	4.84458	25.5395	19.6733	29.1116	24.7748	4.76539	20.7737	20.1489	18.8995	19.9407	0.954273
Morus_notabilis_newGene_7019	0	23.0248	0	7.67494	13.2934	0	1.14507	0	0.381689	0.661105	3.72091	34.2644	0	12.6618	18.8007	0	0	0	0	0	1.45279	0	0	0.484263	0.838768
gene10847	8.59436	10.2816	6.41788	8.43129	1.93702	10.6728	11.9952	5.28267	9.31688	3.55575	9.70374	3.61618	5.55016	6.29003	3.11049	12.2968	10.035	18.2879	13.5399	4.26454	6.58045	9.43669	13.2906	9.76923	3.3674
gene10848	31.9592	25.3121	200.319	85.8636	99.1773	48.8104	29.6817	162.799	80.4304	71.9716	165.466	98.4823	94.4836	119.477	39.8773	128.317	108.322	95.4946	110.711	16.5411	201.428	28.2298	279.14	169.599	128.447
gene10849	1.81541	1.01728	5.76208	2.86493	2.54055	1.45097	1.48903	5.38781	2.77594	2.26203	2.43954	1.86978	2.01253	2.10728	0.296461	6.89159	3.91342	2.44514	4.41672	2.26555	7.1999	1.06206	3.15899	3.80699	3.11981
gene4926	0	0.010876	0	0.00362533	0.00627926	0.031445	0.02814	0	0.0198617	0.0172799	0.036943	4.73508	0.152247	1.64142	2.6798	0	0.052306	3.50373	1.18535	2.00795	0	0.027771	0.010785	0.012852	0.0140004
gene10850	15.3537	14.3679	19.6208	16.4475	2.79204	13.71	15.8925	17.8466	15.8163	2.06934	18.0632	19.9808	15.9024	17.9821	2.04043	16.5864	18.257	15.2123	16.6852	1.52475	16.9816	14.1301	21.6157	17.5758	3.77798
gene10851	47.4668	40.2469	4.09747	30.6037	23.2372	48.8282	40.5634	9.6815	33.0244	20.6336	21.2835	17.3749	14.1757	17.6114	3.55981	20.5124	21.5559	22.9749	21.6811	1.23605	3.59537	35.764	1.7865	13.7153	19.1162
gene10852	23.1555	411.306	46.4696	160.31	217.681	119.734	726.428	256.229	367.464	318.276	210.776	631.672	763.859	535.436	288.827	364.564	688.074	877.837	643.492	259.524	50.57	355.149	114.871	173.53	160.539
gene10853	6.52426	7.15758	1.70812	5.12999	2.98029	6.12529	7.64072	4.60585	6.12396	1.51744	5.59934	3.92792	3.67987	4.40238	1.04399	2.64521	3.02291	3.26982	2.97931	0.31458	1.88771	7.26352	3.60648	4.25257	2.74553
gene10854	89.455	101.208	61.6918	84.1183	20.2915	64.2854	118.68	98.8324	93.9327	27.5264	71.1676	63.213	51.1178	61.8328	10.0959	61.7188	58.0563	71.8659	63.8803	7.15406	61.2065	86.6239	113.649	87.1596	26.2251
gene10855	19.3905	15.6832	2.63627	12.57	8.8003	16.5728	12.7963	3.4461	10.9384	6.75769	11.5829	8.02882	7.92169	9.17781	2.08357	9.3024	7.7042	9.60985	8.87215	1.02309	1.54715	14.1215	1.67538	5.78135	7.22308
gene10856	0	0.960871	0.067361	0.342744	0.536372	0.159166	0.053422	0.113404	0.108664	0.0530311	0.308636	0.278675	0.022892	0.203401	0.157042	0.124215	0.012975	0	0.04573	0.0682789	0.145765	0	0	0.0485883	0.0841575
gene10857	0	0	1.51382	0.504608	0.874007	0	0	1.69012	0.563372	0.975789	2.74151	0.993365	1.71233	1.81573	0.878648	1.0708	0.138612	0.359569	0.522994	0.487108	1.0587	0	1.09271	0.717139	0.621293
gene10858	0.21052	0.517511	13.5883	4.77211	7.63658	1.74702	1.11206	5.80964	2.88957	2.5487	51.4	8.78882	21.6323	27.2737	21.8586	31.9922	22.7848	23.7545	26.1772	5.05926	14.4434	0.807534	4.08905	6.44666	7.11708
gene10859	10.6468	18.7942	57.1166	28.8526	24.8141	22.8339	14.5936	67.4863	34.9713	28.4587	34.4874	62.4202	44.1799	47.0292	14.1827	35.2468	46.2784	31.5346	37.6866	7.66877	60.3272	20.0579	53.3299	44.5717	21.5159
gene10860	22.197	15.6135	14.1011	17.3039	4.3045	19.3473	13.4301	12.3053	15.0276	3.78306	20.1293	14.4667	15.1673	16.5878	3.08701	15.6103	15.336	13.0023	14.6495	1.43313	16.4586	16.2795	9.07683	13.9383	4.21112
gene10861	0	0	1.36798	0.455993	0.789803	0.080904	0	4.18409	1.42166	2.39267	0.110817	1.22698	0.352553	0.563451	0.587209	0.203326	0.417294	0.501164	0.373928	0.153582	1.46647	0.12074	1.46928	1.01883	0.777769
gene10863	48.3516	70.6645	26.9871	48.6677	21.8404	64.3364	69.2681	61.9491	65.1845	3.73247	34.2484	57.0297	45.2487	45.5089	11.3929	61.608	67.6569	62.0399	63.7683	3.37459	35.481	67.7372	24.2363	42.4848	22.5804
gene10864	0.352437	0.153708	0	0.168715	0.176697	0.140452	0.237227	0	0.125893	0.119282	0.243524	0	0.153406	0.13231	0.123125	0	0.050342	0.235523	0.0952883	0.124028	0	0.151367	0	0.0504557	0.0873918
gene10865	20.7612	24.1775	42.1326	29.0238	11.4804	31.9178	34.6765	39.217	35.2704	3.68564	32.0095	35.9346	43.345	37.0964	5.75637	41.3456	39.1199	37.5241	39.3298	1.91936	37.7172	30.9622	46.9665	38.5486	8.03446
gene10866	24.1539	19.8147	36.8881	26.9522	8.87401	26.7037	21.7985	39.5524	29.3515	9.16837	33.5145	22.4773	25.6511	27.2143	5.68226	29.5167	29.2767	39.9854	32.9263	6.11455	35.6367	17.2391	51.8357	34.9038	17.31
gene10867	21.8228	14.3598	4.47694	13.5532	8.70102	19.8175	18.7422	7.119	15.2262	7.04164	18.2635	14.1296	13.7694	15.3875	2.49717	18.0604	13.793	13.6003	15.1512	2.52123	5.73007	15.0068	4.13841	8.29174	5.86957
gene10868	1.45657	0.669617	0.057511	0.7279	0.701349	0.48835	1.15815	0.694814	0.780437	0.343009	0.251117	0.055609	0.147834	0.15152	0.0978061	0.27834	0.358014	0.719554	0.451969	0.235134	0.129084	0.633585	0.119176	0.293948	0.294176
gene10869	12.0151	10.6867	5.86098	9.52091	3.23844	16.9009	14.9458	7.76407	13.2036	4.81114	7.75938	10.7728	10.2265	9.58624	1.60552	13.9104	14.4023	15.7534	14.6887	0.954305	6.28132	17.0068	2.72985	8.67265	7.4328
gene1087	30.6941	35.3984	7.07715	24.3899	15.1767	27.0636	32.1113	9.54737	22.9074	11.8422	28.5037	12.953	16.9699	19.4755	8.07245	20.3817	20.04	32.835	24.4189	7.29057	6.99447	36.4499	4.35498	15.9331	17.817
gene10873	16.714	12.8826	25.8569	18.4845	6.66593	14.3325	19.1047	18.0482	17.1618	2.50656	12.5317	11.1452	12.1565	11.9445	0.717172	27.2203	20.4412	24.2981	23.9866	3.40027	21.5495	10.2748	46.1212	25.9819	18.3296
gene10875	7.21886	4.89152	0.791348	4.30058	3.25425	7.73518	6.80154	0.380816	4.97251	4.00383	6.13343	2.06955	2.74268	3.64855	2.17813	4.16691	1.91054	4.11816	3.39854	1.28887	0.503853	5.06511	0.529072	2.03268	2.62619
gene10876	26.7729	17.8226	36.4166	27.004	9.29917	36.9513	22.1043	23.7039	27.5865	8.14953	23.3213	17.5299	17.0149	19.2887	3.50181	33.7764	35.2207	29.2009	32.7327	3.1427	36.5854	16.4517	23.1079	25.3817	10.2576
gene10877	52.3555	74.2688	38.0927	54.9056	18.2224	74.2139	95.1417	41.011	70.1222	27.2963	53.237	34.9875	37.6022	41.9423	9.86851	75.5165	52.8261	85.6921	71.3449	16.8254	41.302	72.4101	39.5866	51.0996	18.4754
gene10878	32.4763	32.0581	7.5731	24.0358	14.2587	50.139	38.1813	14.4478	34.256	18.1665	17.8985	17.8342	17.1598	17.6309	0.409192	26.1864	25.9422	24.417	25.5152	0.958877	7.99618	37.6491	6.61108	17.4188	17.5337
gene10879	23.7007	35.0663	4.34128	21.0361	15.5349	39.9033	29.1409	7.79126	25.6118	16.3443	8.32689	8.79157	5.99433	7.70426	1.49896	17.2166	19.2937	16.1926	17.5676	1.58005	4.59008	36.1821	1.83279	14.2016	19.0855
gene23166	2.46876	0	0	0.82292	1.42534	0.126284	0	0	0.0420947	0.0729101	0.184743	0.116285	0.037949	0.112992	0.0734524	0.180546	0	0	0.060182	0.104238	0	0	0.017523	0.005841	0.0101169
gene10880	57.5189	48.4345	22.2268	42.7267	18.3253	54.7619	55.6838	31.9725	47.4727	13.4315	89.4684	56.529	39.3927	61.7967	25.45	60.1254	54.8629	43.9535	52.9806	8.24863	24.3185	49.9175	10.0082	28.0814	20.219
gene10883	198.206	113.994	461.609	257.936	181.342	293.503	238.42	213.591	248.505	40.8995	273.022	263.526	278.481	271.676	7.56762	359.996	278.15	261.226	299.791	52.8216	521.205	95.0457	345.388	320.546	214.163
gene10884	9.37911	18.5593	50.8674	26.2686	21.7921	29.7904	33.1329	5.54664	22.8233	15.0551	36.0314	26.4709	44.9947	35.8323	9.26349	42.1845	23.3049	27.2469	30.9121	9.95913	17.0865	6.45903	25.8255	16.457	9.69859
gene10885	15.8884	19.2734	12.5402	15.9007	3.36661	41.1346	19.2299	2.83377	21.0661	19.2163	32.3978	12.2141	26.4208	23.6776	10.3677	52.5553	61.9476	17.1119	43.8716	23.6456	14.7726	2.94317	2.17139	6.62907	7.06309
gene10886	0.49677	44.3198	4092.45	1379.09	2349.94	423.231	106.596	965.897	498.575	434.577	354.068	265.15	550.9	390.039	146.232	2948.19	1803.85	860.737	1870.92	1045.34	4363.83	9.27949	1982.61	2118.57	2180.45
gene10888	11.6315	15.6161	9.56153	12.2697	3.07733	11.7544	20.8946	12.878	15.1757	4.98453	13.0255	11.1769	17.4112	13.8712	3.20205	19.3238	11.8394	20.2943	17.1525	4.62681	9.76816	17.5688	8.06402	11.8003	5.0678
gene10889	0.092979	0.083808	0	0.058929	0.0512396	0	0.094289	0	0.0314297	0.0544378	0	0	0	0	0	0	0	0	0	0	0	0.080959	0	0.0269863	0.0467417
gene1089	218.629	316.552	113.833	216.338	101.379	322.755	317.275	319.29	319.773	2.77183	176.094	264.096	183.423	207.871	48.8297	267.384	252.439	243.755	254.526	11.9517	116.025	297.245	67.1989	160.156	121.206
gene10890	9.12703	4.591	0.283276	4.6671	4.42237	5.4343	3.31154	0.900009	3.21528	2.26868	2.13989	1.41074	0.708988	1.41987	0.715494	2.59189	2.73415	2.21492	2.51365	0.268311	0.274924	2.63251	0.165365	1.02426	1.39385
gene10891	16.6389	5.94798	0.414602	7.66715	8.24763	23.1386	7.10982	0.18852	10.1457	11.7724	5.28275	0.081642	0	1.78813	3.0267	8.85138	3.50146	4.02222	5.45835	2.94996	0.548498	10.302	0.085802	3.64543	5.76939
gene10892	0.620229	1.26749	6.2862	2.72464	3.10133	1.53572	4.7553	5.47577	3.92227	2.09797	0.784406	0.624017	0.747867	0.718763	0.084062	2.96775	2.96567	4.7934	3.57561	1.05464	5.65567	1.36852	10.6237	5.88262	4.63174
gene10893	24.5337	16.9112	2.00962	14.4848	11.4564	18.0841	12.7014	3.02696	11.2708	7.62985	10.8068	3.98733	4.24596	6.34671	3.86475	12.1374	7.69839	8.09614	9.31065	2.45612	1.98987	18.3818	0.950175	7.10727	9.77783
gene10894	78.1975	61.2502	35.0463	58.1647	21.7405	60.7107	70.0352	41.9637	57.5699	14.2969	45.4329	52.9597	50.0692	49.4873	3.79699	33.1075	43.0263	42.0303	39.388	5.46183	29.215	78.4662	27.8488	45.1767	28.8376
gene10898	0.807818	1.73673	0	0.848182	0.869068	1.47904	2.03642	0.132114	1.21586	0.979055	0.215911	0.121798	0.730247	0.355985	0.327518	1.06073	0.613199	0.947214	0.873715	0.232644	0	0.576409	0	0.192136	0.33279
gene10899	118.127	141.492	40.3507	99.9899	52.9539	157.129	152.242	85.2493	131.54	40.1634	83.8774	75.5097	65.3737	74.9203	9.26591	94.669	110.355	114.849	106.624	10.5945	43.1162	188.074	32.621	87.9371	86.8799
gene109	15.2757	8.43626	6.71937	10.1438	4.52654	10.2933	9.57583	8.51258	9.46056	0.895922	14.4335	10.6056	13.8301	12.9564	2.05807	16.0817	12.9817	11.1578	13.4071	2.48935	8.76684	12.583	13.2303	11.5267	2.41192
gene1090	8.26627	11.2373	0.812901	6.77217	5.37042	6.73746	11.2193	1.93975	6.63215	4.64065	4.8336	7.68996	8.19195	6.90517	1.8115	5.8692	6.1352	6.46842	6.15761	0.300236	0.71953	11.7909	1.0034	4.50461	6.31171
gene10901	88.4286	98.9492	43.9572	77.1117	29.1905	99.8889	84.2674	37.3365	73.8309	32.5559	33.7045	36.9688	36.2444	35.6392	1.71425	58.5123	68.4569	39.8674	55.6122	14.5137	49.7998	103.289	24.6706	59.2531	40.1526
gene10902	46.4595	42.0838	2.40144	30.3149	24.2726	29.1217	31.0461	4.4671	21.545	14.8211	5.66885	7.61451	9.37329	7.55222	1.853	6.8698	3.67011	6.54798	5.69597	1.7618	2.09064	26.6646	0.539715	9.76498	14.656
gene10903	0	0.085211	0	0.0284037	0.0491966	0	0	0	0	0	0	0	0.061999	0.0206663	0.0357951	0	0	0	0	0	0	0.104752	0	0.0349173	0.0604786
gene10904	52.5622	40.5213	10.9653	34.6829	21.4042	53.9341	48.4712	13.1204	38.5086	22.1558	18.2922	17.5708	21.7786	19.2139	2.25021	27.8672	25.2158	23.564	25.549	2.1709	11.573	39.072	10.6166	20.4205	16.1598
gene10905	7.93642	8.41608	10.0138	8.78878	1.0877	6.22309	7.94128	7.6612	7.27519	0.921843	9.53426	8.63032	7.82632	8.66363	0.854453	8.51697	8.10224	6.85059	7.82327	0.867512	9.31975	6.5785	7.70911	7.86912	1.37761
gene10907	13.9529	16.6768	15.598	15.4092	1.37174	12.907	13.2256	14.7446	13.6257	0.98196	20.1433	17.2653	20.1791	19.1959	1.67199	17.7695	16.9731	18.2646	17.6691	0.651606	15.6843	14.6376	13.106	14.476	1.29672
gene10908	43.1027	47.5459	13.5381	34.7289	18.4857	47.4091	47.5117	20.2007	38.3738	15.7385	34.7929	28.3025	23.2523	28.7826	5.78526	38.0143	29.4374	40.962	36.1379	5.98707	14.0146	52.5582	9.17928	25.2507	23.7723
gene10909	0.09275	0.040312	0.14767	0.0935773	0.0536838	0.121848	0	0.677838	0.266562	0.361348	0.365497	0.23778	0.108769	0.237349	0.128365	0.201507	0.362265	0.342587	0.30212	0.0876869	0	0	0.426383	0.142128	0.246172
gene1091	130.842	81.2981	91.4216	101.187	26.1758	122.436	88.0365	81.7082	97.3935	21.9168	252.981	143.694	154.32	183.665	60.2638	226.916	187.015	167.721	193.884	30.1895	83.592	77.298	62.9931	74.6277	10.5559
gene10910	0.35786	0	0	0.119287	0.206611	0	0.073185	0	0.024395	0.0422534	0	0	0	0	0	0.036528	0	0	0.012176	0.0210895	0	0	0	0	0
gene3836	0.122348	0.055606	15.8822	5.35337	9.11826	0.160035	0.228538	0.437192	0.275255	0.144364	5.51498	1.9399	3.62401	3.69297	1.78853	3.11752	0.393694	0.600819	1.37068	1.51635	12.3913	0.090445	2.3748	4.95217	6.54291
gene10913	40.2565	61.4732	11.0661	37.5986	25.3084	28.3798	34.46	18.4224	27.0874	8.09656	40.0568	65.165	68.9637	58.0618	15.7081	36.9262	36.0994	42.0759	38.3672	3.23837	13.0821	46.3934	13.8245	24.4333	19.0216
gene10914	214.349	278.567	21.9712	171.629	133.526	518.285	393.618	32.8836	314.929	252.087	84.5481	54.2962	74.524	71.1228	15.4101	142.408	53.703	134.679	110.264	49.135	20.9809	251.318	17.6983	96.6655	133.943
gene10915	0.300742	0.269403	0.501027	0.357057	0.125662	0.853444	0.568044	0.83874	0.753409	0.160699	0.558492	0.164144	0.069644	0.264093	0.259298	1.42603	0.804799	0.66468	0.965171	0.405221	0.491848	0.474401	0.54912	0.505123	0.0390884
gene10916	16.1332	22.5062	5.84422	14.8278	8.40731	21.9522	20.9073	10.6277	17.8291	6.2584	9.87509	12.5158	14.6947	12.3619	2.41349	17.9992	16.4779	20.7846	18.4206	2.18409	6.49958	20.4258	2.67607	9.86717	9.3418
gene10917	16.9728	11.3719	7.73321	12.026	4.65441	9.94144	9.97503	9.54795	9.82147	0.23747	11.1723	6.47564	11.395	9.68098	2.77814	18.2704	16.0868	9.08939	14.4822	4.79624	12.0096	8.47614	8.41417	9.63331	2.05818
gene10918	16.7286	17.2532	37.3732	23.785	11.7706	19.4892	17.9838	22.4702	19.9811	2.28328	26.2313	23.2915	23.5668	24.3632	1.62367	31.0799	24.2078	22.2001	25.8293	4.65665	35.2363	17.3112	17.4733	23.3403	10.3026
gene10919	35.8865	44.6816	25.7812	35.4498	9.45777	51.7497	61.6855	36.5854	50.0069	12.6405	42.7264	41.3708	46.7703	43.6225	2.80906	30.0048	24.0896	32.6725	28.9223	4.39266	22.4321	51.4543	26.7008	33.529	15.6697
gene1092	18.5558	9.59073	11.1435	13.0967	4.79108	19.6693	14.0328	11.2254	14.9758	4.30019	14.5464	15.674	15.8374	15.3526	0.702942	16.102	15.6505	12.6423	14.7983	1.88072	12.4787	15.7997	9.00005	12.4262	3.40013
gene10920	15.8785	16.4964	2.58923	11.6547	7.85702	17.8261	15.1151	8.27055	13.7372	4.92451	10.859	9.13341	11.2777	10.4234	1.1366	12.0156	8.41357	11.8223	10.7505	2.02613	2.40692	16.5872	2.2605	7.08488	8.2296
gene10921	0	0	0.360361	0.12012	0.208055	0	0	0.753694	0.251231	0.435145	0.04266	0.217041	0.235971	0.165224	0.106565	0.137243	0.204146	0.069025	0.136805	0.0675616	0.110447	0	0.036503	0.0489833	0.0562713
gene10922	26.9623	31.8233	22.7163	27.1673	4.55698	27.3828	33.9845	37.5882	32.9852	5.17557	34.8914	45.1693	41.6855	40.5821	5.22704	38.122	50.1756	39.4146	42.5707	6.61762	19.9904	31.7408	19.8676	23.8663	6.81983
gene10923	0	0	0.343636	0.114545	0.198398	0	0.092336	0.797706	0.296681	0.43635	0.384409	0.462777	1.15771	0.668299	0.425651	0.396536	0.484425	0.415852	0.432271	0.0461877	0	0	0.13023	0.04341	0.0751883
gene10924	0.529307	3.32208	110.712	38.1878	62.8233	3.12528	35.6761	569.255	202.685	317.875	17.8452	97.7272	111.81	75.7941	50.6768	38.65	161.542	124.512	108.235	63.0422	104.789	2.40195	85.5826	64.2578	54.4227
gene10925	0.575278	0.658111	0.418036	0.550475	0.121944	0.901934	0.746443	0.857087	0.835155	0.0800321	0.959165	0.546839	1.46578	0.990595	0.460276	0.665324	0.885848	0.902677	0.81795	0.132445	0.418866	0.571276	0.097202	0.362448	0.24202
gene676	0	0.053053	0	0.0176843	0.0306302	0	0.002751	0	0.000917	0.00158829	0.119061	0.003194	0.007146	0.0431337	0.0657847	0.009035	0	0.00994	0.006325	0.00549627	0	0	0.000229	7.63333e-05	0.000132213
gene10927	12.2357	8.48858	2.15099	7.62511	5.09752	12.5844	11.5457	2.37695	8.83568	5.61748	4.27484	3.33609	4.16958	3.92684	0.514304	5.96029	3.95433	3.57458	4.4964	1.28191	1.84742	8.87894	1.52948	4.08528	4.15447
gene10928	16.7831	24.3571	39.536	26.892	11.5863	16.3388	25.5089	49.3482	30.3986	17.0393	19.7468	29.8128	22.0628	23.8741	5.27178	26.2398	35.8292	24.776	28.9484	6.0038	39.624	21.5378	43.2747	34.8121	11.64
gene10929	34.1877	31.5521	62.1623	42.634	16.9632	34.0819	43.1511	49.9787	42.4039	7.97467	53.669	43.7135	54.6805	50.6877	6.06098	44.0829	46.3527	45.2271	45.2209	1.13491	52.8923	26.294	78.1816	52.456	25.9466
gene10930	0.940562	0.39447	0.953304	0.762779	0.319028	1.76369	1.73514	1.13607	1.54497	0.354404	1.49025	0.482663	0.388918	0.787276	0.610593	2.71464	0.52309	1.54271	1.59348	1.09666	1.20895	0.408713	0.407592	0.675086	0.462343
gene10931	2.06141	31.9498	71.5648	35.192	34.865	18.5529	38.2406	60.9767	39.2567	21.2302	48.6746	92.1423	73.3259	71.3809	21.799	40.0823	19.5741	74.4162	44.6909	27.71	61.6628	33.4797	108.896	68.013	38.1073
gene10932	2.17452	0.078626	0.250847	0.834665	1.16354	1.29245	20.4033	0.218654	7.3048	11.3563	0.074039	0.138429	0.178291	0.130253	0.0526047	5.14651	0.241299	0.248387	1.87873	2.82998	1.6992	0.181516	0.525134	0.801951	0.79581
gene10934	3.79728	6.03274	26.006	11.9453	12.2281	8.06704	8.4181	32.7729	16.4193	14.1637	29.6865	26.3069	31.0005	28.998	2.42137	36.5297	39.5228	45.1952	40.4159	4.40124	24.7136	9.55673	25.0525	19.7743	8.85028
gene10935	7.67306	16.3915	1.5119	8.52548	7.47633	19.7186	9.81895	1.75917	10.4323	8.99543	11.647	21.5593	10.4872	14.5645	6.08533	18.2508	16.606	15.9989	16.9519	1.16512	1.13373	23.5517	1.43671	8.70738	12.8565
gene10937	0.230337	3.15961	2.81126	2.06707	1.60016	1.26068	7.757	3.63649	4.21805	3.28698	1.40885	1.64047	2.5141	1.85447	0.582872	1.92901	0.511177	2.11665	1.51895	0.877782	2.51622	3.93594	1.8098	2.75399	1.08283
gene10939	0	0	0.174201	0.058067	0.100575	0.256602	0	0.210793	0.155798	0.136856	0	0	0	0	0	0.059464	0	0.143262	0.0675753	0.0719746	0.121579	0	0.155971	0.0925167	0.0819463
gene1094	0.695823	0.076247	0.199706	0.323925	0.327935	0.729457	0.070312	0.059172	0.286314	0.383814	0.111492	0	0	0.037164	0.0643699	0.499045	0.217401	0.227455	0.314634	0.159784	0.325886	0.072123	0.172013	0.190007	0.127835
gene10940	43.2337	37.1661	15.6841	32.028	14.4757	46.5253	42.6072	20.338	36.4902	14.1247	40.4915	36.4764	41.5887	39.5189	2.69138	34.8301	34.9548	36.1711	35.3186	0.740872	16.2213	33.8512	17.8934	22.6553	9.73191
gene10941	1.91247	1.55978	0.378146	1.28347	0.803617	1.78645	1.79914	0.453084	1.34622	0.773508	0.975586	0.365563	1.07462	0.805258	0.383993	0.841201	0.298292	1.4993	0.879596	0.601421	0.442202	1.35892	0.274584	0.691904	0.583705
gene10942	34.1349	32.3954	16.6334	27.7212	9.64162	44.721	36.9545	18.4426	33.3727	13.5004	15.6397	12.1342	10.1346	12.6362	2.78665	45.0446	46.8322	57.1156	49.6641	6.51474	17.4379	40.35	9.30787	22.3653	16.097
gene10944	18.6853	28.8913	3.83191	17.1362	12.6013	20.5822	27.3937	7.90793	18.6279	9.88877	21.5059	16.1256	17.6803	18.4373	2.76888	19.3427	17.8287	28.9983	22.0565	6.05921	4.37644	27.4211	3.2023	11.6666	13.6564
gene10945	0.943034	3.05972	0.126216	1.37632	1.51399	3.99534	5.17205	1.04165	3.40301	2.12796	6.01249	4.22627	13.0747	7.77115	4.67903	5.08614	3.67309	8.71568	5.82497	2.60122	0.25903	2.94259	0.25914	1.15359	1.54932
gene10946	9.00233	12.4077	5.92024	9.11008	3.24506	11.439	18.3919	4.43663	11.4225	6.97765	8.08774	7.38423	6.86955	7.44717	0.611529	18.4675	23.676	18.2876	20.1437	3.0604	7.23601	14.9871	9.50942	10.5775	3.98438
gene10947	1.05112	0.205411	8.59587	3.28413	4.61949	1.07762	0.274049	3.51124	1.62097	1.68561	0.770316	1.84418	2.25117	1.62189	0.765044	1.84068	5.76682	2.24019	3.28256	2.16069	8.18049	0.179332	7.72012	5.35998	4.49247
gene10948	75.6543	71.621	307.137	151.471	134.826	71.5652	63.3407	159.786	98.2305	53.4666	72.3477	133.459	86.1343	97.3136	32.0527	97.7215	180.149	80.5487	119.473	53.2437	336.318	69.9218	229.3	211.847	134.053
gene10949	32.8112	31.9879	23.4763	29.4251	5.16826	50.3539	39.4812	20.6956	36.8436	15.004	26.0569	27.1917	25.1153	26.1213	1.0397	38.9348	43.0901	34.9672	38.9974	4.0618	18.2937	27.8252	9.68869	18.6025	9.07218
gene1095	0	0.104659	0.193771	0.0994767	0.0969894	0.608499	0.431142	0.587348	0.54233	0.0968703	0.215047	0.098369	0	0.104472	0.107653	0.390082	0.554304	0.633791	0.526059	0.124285	0.105819	0.107623	0.69875	0.304064	0.341809
gene10950	0.79851	1.42438	6.57861	2.93384	3.17194	2.76195	1.93343	3.82468	2.84002	0.948039	2.61121	4.56867	3.37934	3.51974	0.986252	7.04809	7.69275	5.22115	6.654	1.28206	6.91281	2.17079	9.54791	6.21051	3.73837
gene10951	24.7089	28.5057	20.2934	24.5027	4.11002	38.4698	37.711	20.3049	32.1619	10.2754	22.5017	27.315	26.4392	25.4186	2.5638	33.4824	36.1824	30.7095	33.4581	2.73654	20.9974	30.3416	25.709	25.6827	4.67218
gene10952	6.70474	3.76054	2.50637	4.32388	2.15513	14.3251	6.81347	4.92039	8.68631	4.97421	1.7536	2.32821	3.26365	2.44849	0.762174	2.54813	2.98349	2.93952	2.82371	0.23967	3.1923	3.59885	9.57529	5.45548	3.57365
gene3776	0.577177	0.854712	0	0.477296	0.436022	0	0.076069	0	0.0253563	0.0439185	0	0	0	0	0	0	0	0	0	0	0.502481	0	0	0.167494	0.290108
gene10954	40.7167	44.9019	61.5133	49.044	10.9996	50.0621	51.4089	62.5097	54.6602	6.83112	72.0759	74.0861	79.7158	75.2926	3.96024	76.5351	72.5228	74.612	74.5566	2.00671	60.4987	41.3065	69.6094	57.1382	14.4476
gene10955	0.173161	0	0.210903	0.128021	0.112464	0	0	0.146996	0.0489987	0.0848682	0.139826	0	0.085935	0.0752537	0.0705223	0.259468	0	0.128224	0.129231	0.129737	0	0	0.152574	0.050858	0.0880886
gene10956	1.22102	2.07425	13.6549	5.65004	6.94549	2.84572	3.63208	37.58	14.6859	19.8308	33.9004	41.3188	22.8923	32.7039	9.27136	36.8826	53.7658	68.6894	53.1126	15.9135	12.0612	2.13721	57.2826	23.827	29.3952
gene10957	91.1388	60.9299	4.08371	52.0508	44.2015	71.5976	46.4026	2.69932	40.2332	34.861	53.0847	15.0909	17.5061	28.5606	21.2728	55.0442	36.4302	42.1528	44.5424	9.53432	4.00559	82.0493	1.33109	29.1287	45.8501
gene10958	0.643481	0.669132	0.870577	0.72773	0.124372	0.939548	1.4297	3.25463	1.87463	1.21999	1.05481	1.88707	1.75388	1.56525	0.447047	1.1521	2.45136	1.46558	1.68968	0.677998	1.73403	0.751666	3.45984	1.98185	1.37099
gene10959	14.0224	18.3245	1.83266	11.3932	8.55452	18.3914	23.8217	3.79387	15.3356	10.3577	11.1083	9.39403	11.187	10.5631	1.0132	10.0514	6.88302	14.9156	10.6167	4.04599	1.9948	16.896	0.735804	6.54221	8.98873
gene1096	14.9835	13.8893	1.94883	10.2739	7.23043	18.5948	15.5082	5.05416	13.0524	7.09651	6.21792	5.12135	7.55073	6.29667	1.2166	14.6131	8.2462	12.446	11.7684	3.23705	2.28949	12.4298	1.53612	5.41848	6.08369
gene10960	0	5.29872	0	1.76624	3.05922	0.18143	0.218968	0.321685	0.240694	0.0726078	0.5403	0	0.299613	0.279971	0.270685	0	0	0.477736	0.159245	0.275821	0	4.76131	0	1.5871	2.74894
gene10961	17.4888	13.635	3.28812	11.4706	7.34359	17.3448	17.6238	4.42878	13.1325	7.53891	12.562	11.2784	15.9939	13.2781	2.43795	12.9183	11.8201	13.1983	12.6456	0.728447	3.86719	13.8721	5.37893	7.70606	5.39315
gene10962	5.90223	8.22531	4.48639	6.20464	1.88772	5.77042	9.56778	3.68779	6.342	2.98137	4.87512	3.2742	3.29161	3.81364	0.919308	7.99422	5.60502	9.17596	7.59173	1.81918	5.01898	7.53815	7.91871	6.82528	1.57583
gene10963	2.2538	1.83531	6.83327	3.64079	2.77267	2.06542	1.73108	13.7715	5.85601	6.85708	1.08386	3.71651	2.23503	2.34513	1.31978	2.35616	6.59595	2.0575	3.66987	2.53846	6.9965	2.43752	9.78819	6.4074	3.71057
gene10964	0	0	0.117357	0.039119	0.0677561	0	0	0	0	0	0	0	0	0	0	0	0	0	0	0	0	0	0	0	0
gene10965	8.55225	10.7627	12.3379	10.551	1.90168	7.72397	12.8048	17.7049	12.7446	4.99075	54.3866	35.8487	73.5594	54.5982	18.8562	26.2286	20.3963	38.1847	28.2699	9.0682	10.176	11.5533	13.5131	11.7475	1.67699
gene10966	0.419307	0.138869	0.811518	0.456565	0.337869	0.142559	0.416491	0.162146	0.240399	0.152815	0.114181	0.063087	0.091116	0.0894613	0.0255872	0.715112	1.19564	0.017888	0.642881	0.59219	0.235544	0.032577	0.163484	0.143868	0.102895
gene1097	2.19371	1.03777	1.381	1.53749	0.593648	1.58963	1.37546	4.07625	2.34711	1.5013	1.43678	0.95663	1.06614	1.15318	0.251629	2.42168	1.96386	1.9707	2.11874	0.262371	1.2426	1.05143	0.68264	0.992224	0.284637
Morus_notabilis_newGene_4217	0	1.53019	0	0.510065	0.883458	0	0.083702	0	0.0279007	0.0483254	0.085911	0.353655	0	0.146522	0.184454	0	0.144249	0.111916	0.0853883	0.075695	0	0	0	0	0
gene10971	21.1872	21.4325	35.1095	25.9097	7.96816	31.3024	31.8082	25.7772	29.6293	3.34554	41.0085	38.115	55.0269	44.7168	9.04527	25.6092	19.7897	34.9444	26.7811	7.64502	33.996	22.7435	43.9952	33.5782	10.632
gene10972	0.703396	0.303415	0.112323	0.373045	0.301626	0.448309	1.62597	0.751136	0.941804	0.611544	0.194035	0.519026	2.10997	0.941011	1.02531	1.47914	1.24662	1.08691	1.27089	0.197237	0.019451	0.615921	1.08482	0.573398	0.533957
gene10973	0.923743	4.55872	0.664546	2.049	2.17734	0.660379	4.95816	4.2448	3.28778	2.30318	0.953841	2.72666	4.07116	2.58388	1.56355	1.18756	2.39875	2.25683	1.94771	0.662124	1.33053	4.61936	2.66969	2.87319	1.65383
gene10974	231.627	195.249	107.119	177.998	64.0214	160.871	137.239	79.4822	125.864	41.8697	60.0256	73.364	54.0466	62.4787	9.88956	39.4831	47.0804	35.2575	40.607	5.99103	106.356	104.255	62.6801	91.0969	24.632
gene18083	0.872701	0.162339	0	0.345013	0.464144	0.058116	0	0	0.019372	0.0335533	0	0	0.127377	0.042459	0.0735411	0.103353	0.112105	0.072212	0.09589	0.0209675	0	0	0	0	0
gene10977	0.142298	0	0.11471	0.0856693	0.0754632	0.259248	0.057839	0	0.105696	0.136088	0.013617	0	0.148012	0.0538763	0.0818077	0.311836	0	0.057567	0.123134	0.165936	0	0	0	0	0
gene10978	1.43023	0.651848	2.11157	1.39788	0.730399	1.97711	1.14906	1.37335	1.49984	0.428271	1.38133	0.637477	0.49853	0.839113	0.474686	4.08406	0.970669	1.35017	2.13497	1.6986	2.2856	0.264901	2.96304	1.83785	1.40369
gene10979	7.03015	0.873469	0.341684	2.74844	3.7176	5.67596	1.81063	0.317793	2.60146	2.76524	0.620649	0.161607	0.331833	0.371363	0.23206	1.48403	0.920649	1.18607	1.19692	0.281848	0.369411	1.15338	0.307801	0.610197	0.471416
gene1098	0	0.064979	0.191565	0.0855147	0.0974196	0.161085	0.114667	0.143445	0.139732	0.0234307	0.49973	0.015162	0.012337	0.175743	0.280585	0.383333	0.227102	0.443621	0.351352	0.111746	0.038281	0.405838	0.033952	0.159357	0.21347
gene10981	0.034251	0.480172	0.0702	0.194874	0.247728	1.28526	0.476047	1.37757	1.04629	0.496	0.177975	1.32987	0.289376	0.599074	0.635335	0.000302	1.83038	0.037851	0.622845	1.04593	0.279558	0.017179	0.217538	0.171425	0.137133
gene10983	1.37157	0.080773	0.35772	0.603356	0.679555	1.33177	0.082297	0.284453	0.566174	0.670688	0.887221	2.17061	0.620639	1.22616	0.828711	1.43636	0.935215	0.537534	0.969704	0.450406	0.457032	0.109338	0.376119	0.314163	0.181939
gene10984	0.506162	0.136583	0.136533	0.259759	0.213391	0.431049	0.165541	0.940275	0.512288	0.393704	0.185333	0.784502	0.433943	0.467926	0.301027	0.217396	0.302441	0.461247	0.327028	0.123771	0.299745	0.023645	0.20656	0.17665	0.140459
Morus_notabilis_newGene_4329	0.142839	0	4.52284	1.55523	2.57102	0.172137	0.091184	0	0.0877737	0.0861192	1.35773	0.287236	0.942697	0.862553	0.539727	1.87513	0.350163	0.244453	0.823249	0.912489	2.69933	0	0.194358	0.964563	1.50549
gene10987	6.96105	4.12328	10.1096	7.06465	2.99451	6.64162	6.30436	5.03666	5.99421	0.846238	7.59179	2.97904	3.86255	4.81112	2.44831	12.5203	6.43865	9.0352	9.33138	3.05162	8.80476	4.61102	4.98853	6.13477	2.31997
gene3956	0.090959	0	0.457329	0.182763	0.242092	0	0	0.032484	0.010828	0.0187546	0.281653	0.063626	0	0.115093	0.147712	0.653728	0	0.120137	0.257955	0.347973	0.032959	0	0.047486	0.026815	0.0243319
gene10989	717.863	580.274	122.628	473.588	311.629	228.039	237.806	163.472	209.772	40.3935	180.916	230.975	216.529	209.473	25.7649	163.003	202.319	128.582	164.635	36.8953	140.986	449.885	81.0608	223.977	197.923
gene1099	132.171	119.822	194.764	148.919	40.1804	116.751	107.179	173.688	132.539	35.9557	148.059	137.144	118.465	134.556	14.9658	119.246	136.967	109.137	121.783	14.0878	230.174	118.436	246.704	198.438	69.7749
gene10990	19.9809	16.0496	11.9329	15.9878	4.02438	21.4605	16.7197	9.38266	15.8543	6.08524	16.1436	10.1152	11.2683	12.5091	3.19998	18.2719	13.7998	15.2747	15.7822	2.27882	10.2264	14.0989	7.61533	10.6469	3.26218
gene10992	4.9849	4.93162	1.95353	3.95668	1.73499	6.30704	7.27508	1.36479	4.9823	3.17003	4.09021	2.32309	3.57759	3.3303	0.909148	6.20736	6.21493	6.63836	6.35355	0.24668	2.03187	6.11846	2.60101	3.58378	2.21347
gene10993	1.69254	0.34459	0.360524	0.799218	0.773681	0.696578	0.730286	0.081121	0.502662	0.365454	0.975811	0.21354	0.145604	0.444985	0.460962	0.208166	0	0.169515	0.125894	0.110727	0.21802	0.73794	0.026893	0.327618	0.367975
gene10994	14.1292	29.3405	26.0053	23.1583	7.99529	21.443	19.2665	59.1552	33.2882	22.4279	44.8831	60.8608	61.4453	55.7297	9.398	25.9126	27.7694	24.0918	25.9246	1.83886	48.3756	24.0324	31.1092	34.5057	12.522
gene10995	85.1477	55.6631	31.6399	57.4836	26.8004	65.2018	47.6549	39.5969	50.8179	13.0922	43.7499	51.9584	50.6938	48.8007	4.41957	45.9384	57.4472	41.3218	48.2358	8.30453	30.5672	68.4628	9.57262	36.2009	29.8466
gene10996	78.0877	46.467	7.35769	43.9708	35.431	82.8095	48.0387	9.40547	46.7512	36.719	36.5335	13.4422	15.3561	21.7773	12.815	31.25	28.9604	34.7523	31.6542	2.91706	9.21659	67.3362	2.79356	26.4488	35.5549
gene10997	18.7631	21.4839	6.44348	15.5635	8.01445	23.8983	25.5192	7.76432	19.0606	9.8164	10.6991	11.8265	10.8499	11.1252	0.612055	15.0271	14.9386	14.868	14.9446	0.0797493	5.32164	22.7758	2.99807	10.3652	10.8105
gene10998	18.2768	15.3543	2.90707	12.1794	8.16192	21.2043	16.2994	3.51402	13.6726	9.133	8.84365	7.31875	7.55744	7.90661	0.820226	11.5072	9.33877	10.7758	10.5406	1.10316	3.37375	15.8505	2.73408	7.31945	7.39504
gene10999	7.19458	7.07662	2.19	5.48707	2.85595	8.95261	9.48969	4.95746	7.79992	2.47625	6.35012	6.74201	6.84219	6.64477	0.260048	10.109	9.10251	10.1715	9.79433	0.599954	3.00235	7.28043	2.1986	4.16046	2.7317
gene11	0.019961	0	0.079987	0.033316	0.0416323	0	0.01673	0.339331	0.118687	0.191266	0.046323	0.034686	0	0.027003	0.0240983	0	0	0	0	0	0.318987	0	0.412164	0.243717	0.216146
gene110	57.2588	43.9601	9.17742	36.7988	24.8278	52.2984	45.287	17.1371	38.2409	18.6095	44.6079	37.4146	42.8935	41.6387	3.75724	29.9244	30.2782	31.4384	30.547	0.792	10.2191	44.6783	14.8346	23.244	18.7056
gene11000	5.00514	5.09922	0.078203	3.39419	2.87211	8.45828	7.06353	0.172471	5.23143	4.43634	0.639336	0.3537	0.503466	0.498834	0.142874	1.14599	0.526267	1.62026	1.0975	0.548604	0.169624	6.51924	0.434408	2.37443	3.59196
gene11002	0.082044	0.144956	0	0.0756667	0.0726881	0.378287	0	0.155754	0.178014	0.190123	0	0	0	0	0	0	0.068519	0	0.0228397	0.0395595	0	0.080406	0	0.026802	0.0464224
gene11003	16.2578	11.1375	2.69874	10.0313	6.84686	13.094	11.013	3.70786	9.27161	4.92942	4.93998	4.75908	4.89584	4.86496	0.0943196	6.70821	6.31621	6.14265	6.38902	0.289723	3.10521	12.1476	1.79902	5.68395	5.63566
gene11004	95.8911	72.7995	137.599	102.097	32.8426	74.086	66.6516	86.7403	75.826	10.1568	51.168	93.0271	58.6055	67.6002	22.3321	33.9626	59.3015	36.488	43.2507	13.9576	140.746	69.9481	90.4822	100.392	36.4247
gene11005	1.02222	0.270968	1.11765	0.803613	0.463746	1.291	0.210386	0.581021	0.694134	0.549113	0.968519	0.51644	0.565218	0.683392	0.248128	1.5695	0.302879	0.731405	0.867929	0.644255	0.69369	0.826714	0.213269	0.577891	0.322701
gene23163	2.74873	0	0	0.916245	1.58698	0.125418	0.017834	0.021174	0.0548087	0.0611723	0	0	0.015909	0.005303	0.00918507	0	0	0.018899	0.00629967	0.0109113	0.041339	0.020882	0	0.0207403	0.0206699
gene11007	0.043456	0	0	0.0144853	0.0250893	0	0	0	0	0	0	0	0	0	0	0	0	0	0	0	0	0	0	0	0
gene1101	11.6131	24.9694	16.2455	17.6093	6.78183	38.3697	39.3645	20.4072	32.7138	10.6694	35.8808	61.0634	58.1469	51.697	13.7746	33.2015	88.1176	46.6793	55.9994	28.6198	16.2795	31.2488	14.7639	20.7641	9.11161
gene11010	77.2206	90.7268	110.308	92.7519	16.6366	79.1333	120.597	142.108	113.946	32.0099	118.763	126.171	151.073	132.002	16.926	125.09	112.355	147.536	128.327	17.8124	109.76	84.8917	149.969	114.874	32.8388
gene11011	0	0	0.222738	0.074246	0.128598	0	0	0	0	0	0	0	0	0	0	0	0	0	0	0	0.158052	0	0	0.052684	0.0912514
gene11012	13.0224	19.2093	32.678	21.6366	10.0501	15.8772	19.8695	53.1512	29.6326	20.4652	13.7783	16.2082	24.0702	18.0189	5.37954	21.5855	16.2631	22.0997	19.9828	3.23153	39.5858	18.1166	61.0847	39.5957	21.4841
gene11015	38.6522	31.3497	8.78518	26.2624	15.5699	37.8918	29.2145	14.8035	27.3033	11.6622	17.967	27.4562	27.7964	24.4065	5.57938	22.5717	29.1305	20.318	24.0067	4.57817	9.4364	27.9804	12.014	16.4769	10.0453
gene11016	35.0757	31.4544	41.796	36.1087	5.2476	34.6023	31.3836	40.5007	35.4955	4.62376	25.3739	31.6626	28.6046	28.547	3.14475	33.8475	36.5711	31.7119	34.0435	2.43549	43.1027	27.9551	28.3533	33.137	8.6328
gene14616	0.317739	0	0.017287	0.111675	0.178666	0	0.02027	0	0.00675667	0.0117029	0.053771	0	0	0.0179237	0.0310447	0.017469	0	0.108703	0.0420573	0.058374	0	0.04384	0	0.0146133	0.025311
gene11019	26.1785	20.7761	8.85956	18.6047	8.86131	10.0996	19.0129	4.88063	11.3311	7.14615	9.90328	1.63176	2.77026	4.76844	4.48319	4.78977	1.34534	4.20904	3.44805	1.844	9.38799	19.503	2.49263	10.4612	8.55581
gene1102	3.62286	6.19265	3.963	4.59284	1.39588	3.25693	4.06818	2.96202	3.42904	0.572813	5.644	5.27757	7.26788	6.06315	1.05929	7.07679	5.63068	7.49011	6.73253	0.976347	2.64676	5.29407	2.39136	3.44407	1.60723
gene11020	4.78024	3.23302	0.80238	2.93855	2.00521	1.49296	2.41849	0.234497	1.38198	1.09622	0.927048	0.358327	0.356238	0.547204	0.328956	0.847467	0.335456	1.08031	0.754411	0.381046	0.783108	2.84647	0.353155	1.32758	1.33285
gene11021	93.8191	125.68	93.202	104.234	18.5755	158.788	131.773	146.881	145.814	13.5393	145.595	144.55	129.805	139.983	8.83021	168.241	162.083	129.987	153.437	20.5402	89.7533	117.104	49.0106	85.2892	34.2653
gene11022	28.0753	15.3523	15.4946	19.6408	7.30491	26.1267	16.456	19.7901	20.7909	4.91243	15.4051	15.3796	15.592	15.4589	0.115956	17.9386	26.0623	12.9173	18.9727	6.6332	21.9606	14.4971	8.22359	14.8937	6.87709
gene11023	9.53814	5.96599	1.66712	5.72375	3.9411	8.13138	6.64142	3.12516	5.96599	2.57055	4.807	5.86222	6.71286	5.79403	0.954759	4.57002	5.73346	5.69935	5.33428	0.662085	1.90711	6.65871	2.16106	3.57563	2.67305
gene11024	0.692034	0.44377	0.023202	0.386335	0.338095	0.850104	0.683277	0.363866	0.632416	0.247077	0.349902	0.262405	0.36632	0.326209	0.0558623	0.518252	0.785308	0.417578	0.573713	0.190035	0.050343	0.481479	0.093247	0.208356	0.237502
gene11025	13.3421	25.442	10.4703	16.4181	7.94572	22.7118	26.6109	57.9965	35.7731	19.3445	45.9399	56.4193	79.6415	60.6669	17.2476	34.3114	18.6672	61.4	38.1262	21.6203	11.8562	23.4399	10.1982	15.1648	7.21426
gene11026	151.729	276.781	136.497	188.336	76.9733	167.464	250.951	152.373	190.263	53.0964	472.424	273.135	289.458	345.006	110.649	375.805	291.086	452.719	373.203	80.8479	135.776	266.743	80.8509	161.123	95.5028
gene11027	14.2372	9.23353	9.74939	11.0734	2.75206	14.2054	6.18222	6.88642	9.09133	4.44285	15.7241	10.0901	12.4723	12.7622	2.82816	18.7009	11.7172	10.3134	13.5771	4.49244	11.6427	9.57678	4.43459	8.55135	3.71184
gene11028	54.6239	45.2197	99.0112	66.285	28.7292	52.1836	49.2709	53.595	51.6832	2.20507	112.529	51.6446	66.4823	76.8854	31.7475	103.737	84.153	65.7861	84.5586	18.9784	96.9067	44.4587	48.2591	63.2082	29.2456
gene1103	19.3385	14.6691	21.2598	18.4224	3.38946	9.96288	10.8643	10.9813	10.6028	0.557285	13.0196	8.60578	10.1085	10.578	2.24405	15.7647	13.4717	9.95912	13.0652	2.92405	21.2239	17.6576	10.9003	16.5939	5.24336
gene11030	121.154	39.1271	90.8884	83.723	41.48	55.4068	55.6985	75.507	62.2041	11.5216	87.5367	64.2144	71.3707	74.3739	11.9477	69.1601	82.4331	68.5783	73.3905	7.83654	92.2285	37.062	76.7517	68.6807	28.4551
gene11031	25.5432	23.8504	8.77211	19.3885	9.23298	28.5812	15.9799	13.5299	19.3637	8.07606	25.0729	12.6892	13.2859	17.016	6.98389	27.7595	23.6192	24.082	25.1535	2.26862	5.1174	25.9856	6.13192	12.4116	11.7663
gene11032	0.586634	0.134595	0.118566	0.279932	0.265733	0.228924	0.314156	0.188662	0.243914	0.0640758	0.262311	0.040569	0.460324	0.254401	0.209989	0.623556	0.571628	0.196396	0.46386	0.233081	0.473931	0.099566	0	0.191166	0.249891
gene11034	4.51455	6.87009	2.54671	4.64378	2.16459	5.33646	7.15041	4.37961	5.62216	1.40732	5.9311	5.93925	8.93622	6.93552	1.73266	5.27213	5.16292	8.84597	6.42701	2.09559	3.64774	5.84198	4.11544	4.53506	1.15574
gene11035	122.387	93.9759	47.4635	87.9422	37.8246	122.691	113.801	54.5943	97.0287	37.0172	65.2451	71.2765	68.5819	68.3678	3.02139	70.9639	84.7109	82.6576	79.4441	7.41551	52.1936	99.8013	35.4694	62.4881	33.3786
gene11037	0.054565	0.783358	0.088877	0.308933	0.411222	0.571917	1.21622	1.39822	1.06212	0.434171	0.836813	5.0679	3.4871	3.1306	2.13795	2.01746	4.29674	2.58081	2.965	1.18722	0.225148	0.441666	1.05175	0.572855	0.428633
gene11039	4.08889	0.879117	0	1.656	2.1523	2.15083	1.54504	0	1.23196	1.10907	0.529302	0.541744	0.324857	0.465301	0.121787	0.364198	0.475004	0.359335	0.399512	0.0654229	0.052291	0.784147	0	0.278813	0.438413
gene1104	2.08444	2.70379	1.36357	2.0506	0.67075	2.20677	4.88171	3.60525	3.56458	1.33793	3.30608	3.66137	6.10754	4.35833	1.52524	2.56539	3.16036	5.90979	3.87851	1.78412	1.56289	2.99419	3.11115	2.55608	0.862111
gene11040	55.9768	52.5355	40.0451	49.5192	8.38323	36.6803	44.3788	50.2698	43.7763	6.81477	33.3942	22.1296	32.1147	29.2128	6.16749	22.8919	25.0412	36.1403	28.0244	7.11018	33.8155	61.5464	63.1727	52.8449	16.4999
gene20990	0.732188	0.097178	0	0.276455	0.397656	0	0	0.051569	0.0171897	0.0297734	0.312719	0	0	0.10424	0.180548	0.370758	0	0	0.123586	0.214057	0	0.094617	0	0.031539	0.0546272
gene11042	19.4069	19.4013	2.55147	13.7866	9.72987	23.5429	26.0747	3.36714	17.6616	12.4439	12.0115	8.84472	13.4736	11.4433	2.36616	18.4788	14.6306	21.2221	18.1105	3.31114	1.69144	25.6542	1.7146	9.68674	13.8282
gene11043	29.4997	36.0079	11.6118	25.7065	12.6326	47.7954	35.7462	13.0311	32.1909	17.6528	22.8959	21.5898	23.2325	22.5727	0.867697	30.5488	30.0209	28.7656	29.7784	0.916021	11.4065	33.9208	6.25282	17.1934	14.7138
gene11044	17.4719	22.4728	2.42085	14.1218	10.4373	15.5443	20.2358	2.96352	12.9145	8.9314	11.3005	12.8082	15.4447	13.1845	2.0976	12.435	11.3962	14.035	12.6221	1.32929	2.86359	12.7149	1.53241	5.70364	6.10832
gene11045	1.47939	2.03833	3.41148	2.30974	0.994228	3.39454	3.63993	1.83771	2.9574	0.977404	5.97886	1.64188	2.91527	3.512	2.22922	8.5715	2.39953	4.42534	5.13212	3.1461	4.20441	1.7553	3.23257	3.06409	1.23321
Morus_notabilis_newGene_8293	3.18924	2.95361	1.55392	2.56559	0.884017	3.01923	3.15535	1.52261	2.56573	0.905928	1.12272	0.912657	1.0816	1.03899	0.111326	1.82236	1.36107	0.956603	1.38001	0.433191	0.694658	2.88503	1.60865	1.72945	1.10017
gene11048	33.7835	29.4178	50.1404	37.7806	10.9243	37.7961	47.8407	74.2639	53.3002	18.8369	52.9019	45.0315	59.5133	52.4823	7.25002	68.2259	62.6738	71.6631	67.521	4.53591	48.4389	29.3917	79.2222	52.351	25.1445
gene11049	77.8478	53.1181	45.2228	58.7296	17.021	70.1356	54.7398	49.1112	57.9955	10.8838	38.5422	50.772	34.4505	41.2549	8.49218	33.8522	48.3125	33.5429	38.5692	8.43934	48.5195	50.9804	59.8332	53.1111	5.9502
gene1105	13.2561	13.6708	13.7788	13.5686	0.275936	15.542	15.3786	9.8068	13.5758	3.26507	17.5189	12.6333	13.5345	14.5622	2.59993	19.618	12.7697	16.7162	16.368	3.4374	11.6593	14.6035	17.0757	14.4462	2.71164
gene11051	3.11328	2.26927	0.24033	1.87429	1.47664	1.28333	1.70138	0.152073	1.04559	0.801545	0.284368	0.08526	0.148661	0.172763	0.101719	0.559314	0.164263	0.261662	0.328413	0.205811	0.223329	1.98234	0.202217	0.802628	1.02171
gene11052	2.15924	1.37236	0.075492	1.20237	1.05223	1.60181	1.78561	0.131976	1.17313	0.906338	2.00314	0.279763	0.475224	0.919375	0.943641	1.36363	0.530785	1.60086	1.16509	0.561987	0.150997	1.50263	0.178839	0.61082	0.772451
gene11054	14.8713	6.32002	19.0254	13.4056	6.47828	8.77749	5.73821	9.34063	7.95211	1.93786	14.5138	6.92863	10.704	10.7155	3.79258	18.5932	10.3456	6.67299	11.8706	6.10469	22.4451	3.72458	17.6998	14.6232	9.73212
gene11055	15.3804	20.5054	6.5751	14.1536	7.04571	17.111	19.7149	14.3033	17.043	2.70647	17.3002	13.3664	17.6157	16.0941	2.36755	19.9925	17.6256	16.3897	18.0026	1.83075	10.2976	19.1513	5.26561	11.5715	7.02994
gene11057	3.75879	1.89461	0.723939	2.12578	1.53058	3.5176	2.27277	1.27367	2.35468	1.12421	1.32421	2.06333	2.76345	2.05033	0.719709	3.33012	3.92153	2.36143	3.20436	0.787618	0.658559	1.97876	0.412539	1.01662	0.842266
gene1106	6.9441	3.65726	0.435521	3.67896	3.25435	3.26271	3.42813	0.636431	2.44242	1.56622	3.22063	3.34466	3.37188	3.31239	0.0806253	5.26959	4.31225	2.87804	4.15329	1.20367	0.305199	4.66736	0.050514	1.67436	2.59514
gene11060	5.96514	7.53226	7.27032	6.92257	0.839444	7.71697	8.74243	3.70619	6.72186	2.6615	5.95124	5.8669	5.05347	5.62387	0.495776	7.79908	7.17287	7.33321	7.43505	0.325292	8.35692	7.33016	5.07279	6.91996	1.68005
gene11061	0.18236	0.439356	0.317276	0.312997	0.128551	0.065852	1.02218	0.923465	0.6705	0.525961	0.54587	0.427169	1.05512	0.676053	0.333604	1.14054	0.215902	0.928502	0.761647	0.484373	0.452923	0.284726	0.557398	0.431682	0.137571
gene11062	28.9359	45.6908	67.5388	47.3885	19.3574	43.7901	50.9029	31.5735	42.0888	9.77633	48.7254	22.1914	19.0163	29.9777	16.3134	103.239	82.8862	69.2945	85.1399	17.0841	68.9757	53.8794	20.733	47.8627	24.6777
gene11063	0.054923	0	18.164	6.07298	10.4712	0	0.06697	14.6423	4.9031	8.43449	1.77106	0.68372	2.89296	1.78258	1.10466	2.41135	11.24	0.970414	4.87393	5.56008	17.3559	0.048443	21.5563	12.9869	11.4001
gene11064	2.59194	1.92771	3.76303	2.7609	0.929253	0.455201	4.55021	1.982	2.32913	2.06945	2.7554	3.30384	11.7212	5.9268	5.02556	7.03274	4.38032	7.04812	6.15373	1.53583	2.79489	0.799833	0.803978	1.46623	1.15065
gene11065	33.5231	23.1467	86.3971	47.689	33.9214	21.1724	34.406	26.9862	27.5215	6.63302	65.0116	35.1876	43.5553	47.9182	15.3833	48.39	49.966	37.069	45.1416	7.03542	95.1894	31.67	28.3022	51.7205	37.6828
gene11066	15.8245	23.3618	64.3977	34.528	26.141	16.7528	27.6106	70.9601	38.4412	28.6807	37.5502	38.3188	36.368	37.4123	0.98267	34.3484	41.6358	34.2689	36.751	4.23055	62.8323	24.6122	50.6685	46.0377	19.5263
gene11067	111.436	135.454	195.34	147.41	43.2112	131.529	141.586	190.982	154.699	31.8219	181.45	215.59	179.053	192.031	20.4382	160.814	185.565	128.872	158.417	28.4225	201.375	138.811	112.218	150.801	45.7716
gene11068	69.9641	83.4822	182.531	111.993	61.4611	65.262	82.8595	172.236	106.786	57.3606	92.9815	147.828	116.981	119.264	27.4946	108.067	129.061	106.984	114.704	12.4454	184.38	67.9393	162.293	138.204	61.8451
gene11069	184.266	161.659	315.921	220.615	83.3077	169.668	149.804	223.448	180.973	38.1014	230.698	214.651	163.301	202.883	35.2059	266.215	239.857	160.602	222.225	54.9698	339.051	140.321	213.122	230.831	100.542
gene1107	86.569	124.963	49.2915	86.9411	37.837	135.34	150.535	96.9976	127.624	27.5899	86.6077	99.6285	102.839	96.3583	8.59539	130.713	115.878	137.517	128.036	11.0652	49.7073	137.773	35.8901	74.4569	55.2672
gene11070	13.6769	20.3936	12.8171	15.6292	4.14845	14.2613	18.8455	25.3586	19.4885	5.57653	15.0472	20.9232	16.4239	17.4648	3.07315	13.3089	21.344	17.4099	17.3543	4.01785	13.6588	23.0843	13.3817	16.7083	5.52355
gene11071	38.3318	30.3186	21.7628	30.1377	8.28595	27.6096	20.3245	20.2918	22.742	4.21554	26.9702	21.5152	22.296	23.5938	2.95002	19.2701	21.3941	19.2432	19.9691	1.23414	22.8817	29.0611	16.466	22.8029	6.2979
gene11072	5.57166	1.91052	23.7632	10.4151	11.7038	6.60333	3.78722	25.4797	11.9568	11.7956	16.6613	7.05818	10.1602	11.2932	4.90078	8.2004	5.8274	3.42487	5.81756	2.38778	30.6301	1.47501	17.2294	16.4448	14.5934
gene11073	12.3946	6.16995	14.9685	11.1777	4.52373	6.83293	3.41127	23.6347	11.293	10.8243	4.20939	6.26126	4.6851	5.05192	1.07399	2.7076	3.2593	2.8317	2.93287	0.289433	19.0204	6.73155	15.6926	13.8148	6.35598
gene11074	12.7608	12.295	3.03831	9.36472	5.48378	13.6811	22.6839	4.17821	13.5144	9.25397	3.49511	5.45724	3.65197	4.20144	1.09038	7.86662	11.2776	4.96802	8.03742	3.15826	2.1622	11.2551	2.29912	5.2388	5.2107
gene11075	268.121	360.761	217.152	282.011	72.8053	331.817	385.825	318.735	345.459	35.5645	186.533	245.217	223.418	218.389	29.6631	289.096	271.428	314.366	291.63	21.5806	233.644	381.634	320.326	311.868	74.3566
gene11076	0.082477	0.485538	0.051395	0.20647	0.242179	0.038269	1.74636	0.188735	0.657788	0.945729	0.600605	0	0.196612	0.265739	0.306212	0.160354	0.073575	0.148475	0.127468	0.0470491	0.061859	0.342611	0.105158	0.169876	0.151151
gene11077	9.88902	9.3173	3.15306	7.45313	3.73492	12.0832	10.6063	2.64168	8.44373	5.07869	5.16342	4.31651	5.96648	5.1488	0.825079	8.42199	8.94547	7.62854	8.332	0.663057	1.50178	9.41021	2.02544	4.31247	4.42253
gene11078	24.3223	23.701	29.3257	25.783	3.08372	30.9392	31.5326	31.1002	31.1907	0.306899	35.346	19.81	28.2294	27.7951	7.77712	41.6254	29.3095	37.1479	36.0276	6.23387	26.5386	23.6607	19.9658	23.3884	3.29485
gene11080	19.5929	20.7475	0.158122	13.4995	11.5684	16.4492	22.1465	0.550307	13.0487	11.1925	2.13881	0.923288	2.69489	1.919	0.906026	1.47245	0.352385	1.80692	1.21059	0.761806	0	17.1893	0.017512	5.73562	9.91922
gene11081	19.7181	17.861	3.16669	13.5819	9.06754	18.6992	14.9178	7.65578	13.7576	5.61239	10.1923	11.2505	12.1586	11.2005	0.984117	10.6109	12.9377	10.4816	11.3434	1.38222	3.20239	20.2792	2.41432	8.63197	10.0945
gene11082	10.032	3.65469	1.75061	5.14577	4.33737	15.8065	6.38779	3.92617	8.7068	6.27046	4.24803	2.13447	3.39563	3.25937	1.06335	5.71257	6.35545	5.57529	5.8811	0.416489	1.86782	4.87375	1.35509	2.69889	1.90086
gene11083	30.8055	31.2596	23.5431	28.5361	4.32997	34.3474	32.8929	29.6781	32.3062	2.38929	42.6117	46.8458	42.5027	43.9867	2.47663	34.4611	26.0893	35.211	31.9205	5.06383	21.9347	22.8581	19.9311	21.5746	1.49632
gene11084	1.37223	1.32359	0.528259	1.07469	0.47385	1.33679	1.85503	0.817821	1.33654	0.518603	1.98686	1.20786	1.8643	1.68634	0.418882	1.27408	1.17541	1.82927	1.42626	0.352495	0.469667	1.51366	0.356243	0.779856	0.638017
gene11085	22.4344	24.8781	10.4063	19.2396	7.74684	28.1464	28.5336	10.8012	22.4938	10.1279	28.4299	22.0733	25.9671	25.4901	3.20504	30.5086	22.0819	29.3315	27.3073	4.56348	10.2611	21.4484	6.36253	12.6907	7.8309
gene15150	0	0.068898	0	0.022966	0.0397783	0	0	1.10438	0.368127	0.637615	0	0.745945	0	0.248648	0.430672	0	0.62981	0	0.209937	0.363621	0	0.051724	1.42672	0.492814	0.809197
gene11089	15.6193	20.99	1.76425	12.7912	9.91999	15.0288	22.354	5.64253	14.3418	8.37689	9.93448	17.7802	15.0306	14.2484	3.98093	10.5089	17.7883	17.0743	15.1238	4.01256	2.14138	23.9136	2.31238	9.45578	12.5211
gene1109	6.41699	14.3845	5.19338	8.66494	4.99089	7.63215	13.374	8.45181	9.8193	3.10558	11.9384	6.02047	11.4475	9.80212	3.28419	9.58636	12.428	7.71896	9.91111	2.37126	4.63375	17.3885	3.13216	8.3848	7.83349
gene11090	25.2066	24.1345	15.5617	21.6343	5.28625	25.4419	24.2022	18.0749	22.573	3.9445	31.9152	28.9512	26.8856	29.2506	2.52816	33.0152	39.0508	35.179	35.7483	3.05782	15.3083	21.371	12.4632	16.3808	4.54972
gene11091	5.82308	6.5792	0.500208	4.30083	3.31307	9.9699	3.94393	1.07708	4.99697	4.53897	1.11665	8.78552	3.55422	4.48547	3.91833	3.99424	3.75415	2.79947	3.51595	0.631997	0.16249	2.68878	0.216307	1.02252	1.44327
gene11092	85.2752	182.014	333.278	200.189	124.997	33.7868	45.01	693.598	257.465	377.744	915.788	684.54	869.153	823.16	122.292	249.328	247.639	216.75	237.906	18.3412	342.512	134.112	276.012	250.879	106.449
gene11093	61.8722	66.0216	9.46034	45.7847	31.5262	63.9502	46.9089	35.83	48.8964	14.1651	51.8654	48.0287	37.9265	45.9402	7.20034	48.7964	45.8235	44.2279	46.2826	2.31858	8.67434	64.1905	6.5039	26.4562	32.6968
gene11094	34.9136	24.5911	12.8962	24.1336	11.0158	21.9332	17.9987	17.02	18.9839	2.60057	31.1343	20.9548	16.6886	22.9259	7.42179	25.0956	25.913	28.3863	26.4649	1.71339	15.6689	22.3391	9.93007	15.9794	6.21032
gene11095	128.595	137.859	8.78149	91.7454	71.998	96.0929	93.9828	5.04939	65.0417	51.9656	53.5795	25.4996	20.8476	33.3089	17.7083	39.4072	25.7626	30.8817	32.0172	6.8928	7.97094	147.094	2.95404	52.6729	81.8093
gene11096	8.63975	6.56885	7.89571	7.70144	1.04903	8.25839	13.1441	8.79833	10.0669	2.67852	10.6384	12.835	17.2861	13.5865	3.38697	15.4938	10.7052	14.4024	13.5338	2.50967	7.37561	8.14898	10.2169	8.58049	1.46896
gene11097	46.644	29.1986	4.32304	26.7219	21.2689	38.3586	30.1129	4.96613	24.4792	17.3945	21.4927	11.6122	13.5251	15.5433	5.24029	18.9097	11.3136	17.8489	16.024	4.11369	3.73827	30.4654	4.19969	12.8011	15.2995
gene11098	28.5352	25.0694	3.93025	19.1783	13.3184	21.2864	25.9672	7.2542	18.1692	9.73813	14.7458	8.21861	14.0123	12.3256	3.57561	12.6905	8.93945	15.9105	12.5135	3.48888	3.58282	23.1931	4.07214	10.2827	11.1834
gene24352	0	0.055214	0	0.0184047	0.0318778	0	0.261989	0.640299	0.300763	0.321906	0.086223	0.068255	0.206347	0.120275	0.07508	0.090216	0	0.284419	0.124878	0.145343	0	0	0.082063	0.0273543	0.0473791
gene111	10.4273	2.95235	5.10291	6.16086	3.84815	13.9821	5.1945	0.793915	6.65683	6.71459	2.3988	1.75796	0.62733	1.5947	0.896948	7.64119	1.38928	1.27685	3.43577	3.64243	5.32062	3.52984	2.52837	3.79294	1.4146
gene1110	33.3438	25.4409	17.6236	25.4694	7.86016	34.9771	27.4505	19.1048	27.1775	7.9397	25.5849	28.3819	28.9112	27.626	1.78738	22.1869	21.555	21.2254	21.6557	0.488589	18.1331	26.0117	9.26085	17.8019	8.38032
gene11101	10.2666	5.59332	0	5.28665	5.14019	7.27961	5.2079	0.098848	4.19545	3.69589	0.715448	0.386911	0.709936	0.604098	0.18811	0.775944	2.00883	2.35908	1.71462	0.831563	0.086379	6.13022	0.298247	2.17162	3.42989
gene11102	22.5235	23.844	2.01661	16.1281	12.2387	30.3348	21.8608	4.24607	18.8139	13.3086	8.09396	10.9555	7.27048	8.77332	1.93417	9.82943	8.77138	12.0985	10.2331	1.69988	2.5232	20.5141	1.16833	8.06855	10.7995
gene11105	27.5973	26.7801	10.4724	21.6166	9.65981	35.5176	26.0457	14.6987	25.4207	10.4235	24.8698	17.6477	18.4673	20.3283	3.95439	28.0472	21.4629	27.7622	25.7574	3.72191	11.0664	26.4274	6.08188	14.5252	10.6046
gene11106	57.2934	49.6652	4.023	36.9939	28.8072	59.2172	49.122	25.3908	44.5766	17.3652	36.3166	23.8999	27.7252	29.3139	6.35899	38.6788	21.5398	31.8303	30.683	8.62692	5.22291	58.1261	2.32959	21.8929	31.4122
gene11107	23.2089	30.0896	22.4807	25.2597	4.19858	29.1716	34.9531	34.0761	32.7336	3.11576	47.1474	24.5067	44.1008	38.585	12.2869	34.959	46.2559	51.7064	44.3071	8.54208	25.1277	27.4735	57.3586	36.6533	17.9696
gene11108	1.41736	0	0	0.472454	0.818314	0.547698	0	0	0.182566	0.316214	0.110468	0	0	0.0368227	0.0637787	0.332743	0	0	0.110914	0.192109	0	0	0	0	0
gene11109	29.5018	25.3688	5.71436	20.195	12.7097	33.4924	33.1519	6.55492	24.3997	15.455	17.3951	8.10763	11.536	12.3462	4.69647	19.1295	13.0163	21.7365	17.9608	4.47604	5.67112	28.6079	6.36094	13.5467	13.048
gene1111	15.1171	13.2871	1.32346	9.90923	7.49158	19.8182	15.3216	2.84561	12.6618	8.79338	6.22986	5.73089	6.90782	6.28952	0.590728	10.257	7.30917	10.9714	9.51251	1.9413	1.84607	13.4537	1.38357	5.56113	6.83912
gene11110	22.4071	20.5481	14.0898	19.015	4.36545	29.0976	23.5763	14.082	22.252	7.5949	15.5253	22.6291	19.3612	19.1718	3.55566	23.0452	25.2529	22.3967	23.5649	1.49735	16.4131	20.9216	13.7132	17.016	3.64183
gene11111	12.4253	14.9775	7.78094	11.7279	3.64863	15.9168	19.8907	10.5288	15.4454	4.69876	14.448	12.2183	14.5026	13.723	1.30336	20.4527	13.2479	16.2587	16.6531	3.61858	8.9457	17.5937	5.13936	10.5596	6.38209
gene11113	0	0	0.128572	0.0428573	0.0742311	0	0	0.098275	0.0327583	0.0567391	0	0	0	0	0	0	0	0	0	0	0.057949	0	0	0.0193163	0.0334569
gene11115	93.1062	60.608	16.2483	56.6542	38.5812	97.7886	79.6683	24.1957	67.2175	38.3438	50.719	18.031	22.0559	30.2686	17.8245	68.5577	63.4416	77.8939	69.9644	7.32813	13.5272	68.6049	12.1191	31.4171	32.2133
gene11119	11.0588	8.77638	4.28473	8.03997	3.44655	11.782	11.7817	4.92714	9.49694	3.95756	6.62623	6.8139	8.37149	7.27054	0.958057	8.39764	9.10153	10.5581	9.35243	1.10187	4.52716	9.53124	4.70066	6.25302	2.84035
gene1112	116.288	100.338	27.2304	81.2854	47.4874	100.521	80.6498	32.6254	71.2653	34.9069	54.1266	60.5493	49.3297	54.6685	5.6294	51.8378	45.0442	43.5097	46.7972	4.4322	31.6536	104.561	29.738	55.3174	42.6566
gene11120	640.651	787.528	1283.87	904.017	337.062	683.21	762.857	1165.9	870.656	258.772	973.205	873.889	857.38	901.491	62.6517	934.681	819.2	863.741	872.54	58.2413	1241.48	770.976	1373.76	1128.74	316.812
gene11121	83.7238	125.05	84.7846	97.8528	23.5595	99.13	101.296	21.943	74.1229	45.2021	110.797	106.061	139.618	118.826	18.162	17.827	125.916	118.384	87.3757	60.3485	9.76691	21.4279	156.083	62.4258	81.3185
gene22142	0	1.12685	0	0.375618	0.650589	0	0.760278	1.77546	0.845247	0.890776	0	0	0	0	0	0.004627	0	0	0.00154233	0.0026714	0	0.00705	0	0.00235	0.00407032
gene11123	1.44342	0.276075	0.206444	0.641981	0.694943	2.07744	0.324187	0.406435	0.936019	0.989351	0.174592	0.733525	1.23444	0.714184	0.530187	0.256774	0.87696	0.657795	0.597176	0.314505	0.73659	0.348852	0.231192	0.438878	0.264453
gene11124	5.90322	4.02041	3.33167	4.41843	1.33118	7.90945	5.48473	4.24106	5.87841	1.86561	6.90323	4.76996	5.59707	5.75675	1.07556	9.47435	3.06658	7.54199	6.69431	3.28692	2.54969	4.79272	3.65262	3.66501	1.12157
gene11127	0.045969	0	0.142841	0.0629367	0.0729165	0.083339	0	0	0.0277797	0.0481158	0	0	0	0	0	0.148712	0	0.144101	0.0976043	0.0845593	0.076265	0	0.028045	0.03477	0.0385747
gene11128	42.1173	17.5374	12.1833	23.946	15.9629	36.8168	21.0886	26.3199	28.0751	8.00964	20.9714	14.0092	13.3823	16.1209	4.21227	17.8105	27.576	21.1021	22.1629	4.96844	5.96017	19.4037	10.4901	11.9513	6.83984
gene11129	105.345	85.11	129.65	106.702	22.3009	100.847	88.4093	165.843	118.367	41.5836	221.708	152.254	271.52	215.16	59.9016	114.535	90.8149	149.918	118.423	29.7426	121.396	79.279	125.776	108.817	25.6744
gene1113	205.009	200.109	255.655	220.258	30.7529	192.222	188.933	312.371	231.175	70.3368	206.84	354.869	251.34	271.016	75.9509	264.431	405.387	225.308	298.375	94.7169	261.268	170.943	205.442	212.551	45.5802
gene11130	2.1984	0.932025	1.26545	1.46529	0.656411	1.51104	0.492791	0.090045	0.697959	0.732378	0.988472	0.723822	0.199544	0.637279	0.401521	1.86125	0.585777	0.267342	0.904789	0.843481	1.60592	0.943117	0.177755	0.908931	0.714697
gene11131	0	0.033596	0.088686	0.0407607	0.044775	0.083807	0.060194	0	0.0480003	0.0432136	0.125631	0.045781	0	0.0571373	0.0635807	0.090889	0.13035	0.058419	0.0932193	0.0360221	0	0.014113	0.128025	0.0473793	0.0701968
gene11132	0.20325	0.777326	0	0.326859	0.403136	0.104413	1.77381	0.745258	0.874493	0.842167	0	0.167746	0.934621	0.367456	0.498289	0.260014	0.366228	0.087883	0.238042	0.140467	0.137126	0.199368	0.062404	0.132966	0.0685767
gene11135	1.8989	3.3705	1.9298	2.39974	0.840851	2.67486	2.64918	0.906523	2.07686	1.01362	13.814	6.43203	15.9815	12.0758	5.00639	9.1114	4.81893	6.1865	6.70561	2.19282	2.16888	3.7834	2.64441	2.86556	0.82967
gene4626	0.058112	0	0	0.0193707	0.033551	0.49412	0.049386	0.41468	0.319395	0.237184	0.134378	0.149663	0.161214	0.148418	0.0134612	0.098764	0	0.158409	0.0857243	0.0800055	0	0	0.05668	0.0188933	0.0327242
gene11137	50.5988	57.8828	45.3508	51.2775	6.29353	59.512	66.5536	57.076	61.0472	4.92177	35.6888	50.5328	39.3583	41.86	7.73173	51.5159	71.4587	55.6454	59.54	10.5264	51.5113	61.6846	51.4839	54.8933	5.88148
gene11138	13.7398	9.40603	1.48653	8.21079	6.21347	12.7812	14.0334	2.84111	9.88521	6.13242	8.46547	3.94197	5.68053	6.02932	2.28183	8.13422	4.60888	6.67215	6.47175	1.77119	1.00894	9.63967	0.460352	3.70299	5.14863
gene11139	0.970489	5.66831	1.97453	2.87111	2.47392	1.26709	3.85058	0.587159	1.90161	1.72175	1.41029	2.81962	3.15508	2.46167	0.925839	0.529315	0.385127	1.31367	0.742705	0.499701	1.51659	5.95377	0.698204	2.72286	2.82782
gene1114	5.12144	7.6409	1.91386	4.89207	2.8704	6.53911	5.50869	2.6902	4.91267	1.99248	6.90923	7.63759	6.08488	6.87723	0.776851	6.23229	5.37736	4.49032	5.36666	0.871031	1.94357	5.70008	1.61306	3.08557	2.27026
gene11140	141.066	219.691	80.9961	147.251	69.5542	137.149	211.459	98.5006	149.036	57.4098	215.087	218.151	246.39	226.543	17.2564	145.47	136.988	155.797	146.085	9.41954	84.1928	170.741	77.5383	110.824	51.9963
gene15207	1.48783	2.42467	0	1.30416	1.22272	0.640657	63.9941	0	21.5449	36.7635	5.21204	0.190053	0.402717	1.93494	2.84005	1.94313	0	0.741007	0.894711	0.98064	0	8.90805	0	2.96935	5.14306
gene11144	0.097089	0	0.052103	0.0497307	0.048588	0	0.053682	0	0.017894	0.0309933	0	0	0	0	0	0.188098	0.373675	0.105434	0.222402	0.137371	0	0	0	0	0
gene11145	10.8738	19.2375	8.26472	12.792	5.7324	15.9948	18.7799	14.525	16.4332	2.16107	5.8741	6.42931	6.17579	6.15973	0.277954	13.1882	9.45426	9.20148	10.6146	2.23232	6.41341	20.7595	3.9874	10.3868	9.06458
gene11146	10.6952	8.6031	0.745324	6.68123	5.246	8.97491	9.08143	1.49079	6.51571	4.35204	3.81744	2.6039	3.94751	3.45628	0.741041	4.73929	4.75285	5.52074	5.00429	0.447309	0.533861	7.91466	0.608944	3.01915	4.2398
gene11147	18.6993	20.9907	0.022149	13.2374	11.5019	20.7468	20.8812	0.522074	14.05	11.7157	4.86321	2.21656	4.91324	3.99767	1.54269	4.85107	2.75099	6.47982	4.69396	1.86937	0.08567	16.9391	0.03515	5.68663	9.74493
gene11148	0.39689	0.280924	0	0.225938	0.204078	0	0.093793	0.30239	0.132061	0.154785	0	0	0.057534	0.019178	0.0332173	0	0	0	0	0	0	0.152483	0	0.0508277	0.0880361
gene11149	226.572	229.325	14.7134	156.87	123.119	221.672	198.515	42.6549	154.281	97.3616	134.518	55.0153	49.666	79.7332	47.5206	112.519	55.9495	108.99	92.4862	31.6909	15.2927	257.801	11.0521	94.7152	141.252
gene1115	36.7544	45.2076	23.6714	35.2111	10.8507	46.7222	57.2768	18.3335	40.7775	20.1407	38.2446	35.41	39.9298	37.8615	2.28413	35.0683	36.143	35.9114	35.7076	0.565632	26.6523	49.7093	16.3604	30.9074	17.0768
gene11150	25.7919	31.0577	1.89693	19.5822	15.5405	6.06293	4.02232	3.97248	4.68591	1.19279	9.62763	3.31165	11.9237	8.28767	4.45966	3.81584	6.98302	2.52995	4.44294	2.29181	1.71685	1.11323	1.31145	1.38051	0.307676
gene11152	15.1844	31.2163	19.1945	21.8651	8.34294	17.295	23.8332	18.8166	19.9816	3.42125	28.1418	66.7397	7.36102	34.0808	30.1316	39.4878	18.3428	25.9118	27.9141	10.7138	17.1994	33.4753	25.8287	25.5011	8.14294
gene11153	16.6559	23.7717	53.9689	31.4655	19.8106	12.6833	22.6837	82.7624	39.3765	37.9045	20.448	58.0715	41.0203	39.8466	18.8392	20.057	25.1885	20.4768	21.9074	2.84923	52.3862	23.7448	73.4353	49.8555	24.9418
gene11154	62.7975	66.4161	36.3553	55.1896	16.4111	53.5666	59.5569	31.3156	48.1464	14.8805	38.6033	37.5392	33.6513	36.5979	2.60675	30.0896	32.4827	29.0404	30.5376	1.76437	35.4599	74.1491	30.4177	46.6755	23.926
gene11156	14.6227	1.80198	0.435518	5.62008	7.82641	7.48006	7.33368	0.180959	4.99823	4.17252	1.33346	0.503191	0.982333	0.939661	0.416775	1.84745	3.06684	2.92534	2.61321	0.666929	0.47836	3.4046	0	1.29432	1.84314
gene11157	2.63505	3.46313	7.31469	4.47096	2.49731	3.38542	3.78537	8.21684	5.12921	2.68144	2.5934	4.71052	3.67759	3.66051	1.05866	3.43993	4.32098	3.58944	3.78345	0.471478	7.54297	3.32548	5.64583	5.50476	2.11228
gene11158	0.094423	0.048973	0.064063	0.069153	0.0231486	0	0	0.361147	0.120382	0.208508	0.132754	0.068563	0	0.0671057	0.066389	0	0	0.02165	0.00721667	0.0124996	0.02352	0.023921	0.067721	0.0383873	0.0254045
gene11159	62.3238	64.1215	7.35926	44.6015	32.2653	51.5114	42.871	8.64123	34.3412	22.6723	14.6574	13.9655	21.9067	16.8432	4.39876	14.5749	23.9686	18.7277	19.0904	4.70736	5.71821	67.9295	7.70628	27.118	35.3578
gene1116	1.1857	0	0.0002	0.395299	0.684504	2.78829	1.78914	0	1.52581	1.41268	0.910891	0	2.00386	0.971584	1.00331	0.000772	0.019525	8.4362	2.81883	4.86479	0	1.12574	0.264642	0.46346	0.588615
gene11160	175.296	214.261	72.6627	154.073	73.1461	239.332	204.428	200.792	214.851	21.2794	126.158	159.85	170.465	152.158	23.1337	104.021	100.92	118.346	107.762	9.29633	79.7623	248.459	43.7147	123.979	109.3
gene11161	1.19879	0.439968	1.29517	0.977976	0.468414	0.958806	0.839806	3.92097	1.90653	1.74558	0.985739	0.901147	0.663398	0.850095	0.167125	1.51553	1.43386	1.38666	1.44535	0.0652014	1.21398	0.753931	0.530033	0.832646	0.348699
gene11162	6.48992	7.23623	8.69813	7.47476	1.12327	8.82134	8.17355	9.79983	8.93157	0.818723	4.88271	5.8757	7.55565	6.10469	1.3511	7.41605	9.11532	9.59802	8.7098	1.14612	9.04846	7.70652	9.11068	8.62189	0.793342
gene11163	9.13066	8.81577	4.89388	7.61344	2.36046	6.87246	7.68076	6.82554	7.12625	0.48079	6.37083	9.59906	8.6905	8.22013	1.66472	5.37794	7.55032	8.11914	7.0158	1.44666	5.93764	9.23184	5.13622	6.76857	2.17056
gene11164	20.5319	10.7219	1.6301	10.9613	9.45319	11.3716	7.66526	3.02482	7.35388	4.18208	5.68682	2.9922	3.24546	3.97482	1.48803	8.33215	4.94272	6.27692	6.51726	1.70745	1.62685	15.9054	0.478282	6.00351	8.59449
gene11165	6.60748	5.09366	0.316463	4.00587	3.28355	5.30635	7.29393	1.25195	4.61741	3.07934	2.01065	1.332	2.46173	1.93479	0.568671	3.12095	4.37303	3.14166	3.54521	0.716988	0.939391	6.27254	0.176203	2.46271	3.3214
gene1281	0	0	0.041951	0.0139837	0.0242204	0	0	0.693335	0.231112	0.400297	0	0	0	0	0	0	0	0	0	0	0.105459	0	0.589231	0.231563	0.314205
gene11167	0.332421	0.229144	0.088923	0.216829	0.122215	0.34319	0.226909	0.107135	0.225745	0.118032	0	0	0	0	0	0	0	0	0	0	0	0.197226	0	0.065742	0.113868
gene11168	190.426	128.744	9.8476	109.673	91.7876	155.604	166.787	8.76169	110.384	88.1851	63.2893	45.7265	60.8728	56.6295	9.51932	88.3071	103.922	105.466	99.2316	9.49241	9.18241	145.48	3.74978	52.804	80.3056
gene11169	97.4148	143.962	140.077	127.151	25.8257	133.575	152.114	162.741	149.476	14.7608	175.198	165.173	173.474	171.282	5.3604	174.046	174.166	169.438	172.55	2.69555	143.285	110.438	162.851	138.858	26.4858
gene11170	21.4629	18.8514	72.6683	37.6609	30.3455	23.0371	13.8176	151.135	62.6633	76.7574	13.3724	23.4168	26.0989	20.9627	6.70881	15.1809	15.0794	24.9655	18.4086	5.67871	77.0789	16.5589	134.301	75.9795	58.8786
gene11171	18.3001	14.6842	5.60259	12.8623	6.54189	14.8357	17.1802	4.52842	12.1815	6.7306	10.0626	7.35192	8.67259	8.69571	1.35549	8.75541	6.65805	9.13658	8.18334	1.33463	5.59742	14.6704	5.2991	8.52231	5.3265
gene11172	125.242	81.8494	0.470658	69.1875	63.3422	84.1067	58.3833	0.623487	47.7045	42.7538	43.455	6.72092	9.8374	20.0044	20.3685	30.9742	8.76332	24.081	21.2728	11.3686	0.404878	104.358	0.0788	34.9472	60.1117
gene11173	3.06849	3.39093	3.89177	3.4504	0.414849	3.91936	1.74537	4.18781	3.28418	1.33939	2.30765	5.26286	1.99662	3.18904	1.8027	5.03315	5.81726	2.10811	4.31951	1.95484	4.96441	2.41996	4.41117	3.93184	1.33823
gene11174	10.9878	8.40823	0.77144	6.72251	5.31272	15.2295	15.092	3.11282	11.1448	6.95622	6.52133	2.69286	5.7478	4.98733	2.02436	8.98355	5.22534	8.34366	7.51752	2.0107	0.722912	9.29257	0.532878	3.51612	5.00345
gene11175	4.39847	1.60294	0.217427	2.07294	2.12978	4.18411	1.49021	0.392393	2.02223	1.95104	0.822067	0.740961	0.917931	0.826986	0.0885875	1.80633	1.15025	1.80145	1.58601	0.377388	0.303305	1.38046	0.232693	0.638818	0.643248
gene11176	0	0	0.07709	0.0256967	0.0445079	0	0	0	0	0	0	0	0	0	0	0	0	0.193438	0.0644793	0.111681	0	0.064593	0	0.021531	0.0372928
gene11177	5.2803	6.70812	3.41635	5.13492	1.65069	9.614	7.60854	4.66924	7.29726	2.48703	2.08941	3.91951	2.26617	2.75836	1.00946	4.39447	5.51704	5.10726	5.00626	0.568059	4.17219	4.28654	3.88303	4.11392	0.207969
gene16387	1.06018	16.6445	3.76238	7.15568	8.32788	2.82159	14.9274	345.076	120.942	194.2	25.1755	138.551	143.64	102.455	66.9747	47.7355	49.5259	153.642	83.6345	60.635	9.82298	11.939	10.4942	10.7521	1.08131
gene11179	23.3515	6.78899	13.4869	14.5425	8.33153	12.366	8.35368	7.53841	9.41935	2.5842	15.2801	8.47271	9.5986	11.1171	3.6489	13.141	4.30112	14.3248	10.589	5.47753	14.0673	14.1839	9.3481	12.5331	2.75893
gene11180	38.8795	6.79399	27.2614	24.3116	16.2448	38.5435	8.38128	6.87399	17.9329	17.8652	9.82889	2.92521	7.44775	6.73395	3.50676	5.26317	3.54992	7.55204	5.45504	2.00795	23.9259	13.79	24.8489	20.8549	6.13583
gene11183	18.5537	30.1437	15.2217	21.3064	7.83256	31.9964	34.3551	19.6156	28.6557	7.91728	10.3623	17.0323	11.8235	13.0727	3.50609	26.1464	26.5493	24.8228	25.8395	0.903277	13.3969	28.8809	13.8585	18.7121	8.80947
gene11185	91.6559	221.284	3.69198	105.544	109.459	79.291	140.814	29.4183	83.1745	55.7994	13.1961	28.9146	20.5059	20.8722	7.86563	15.355	24.1496	32.9742	24.1596	8.80964	3.77051	239.417	1.665	81.6176	136.663
gene1119	10.7025	8.53687	7.77392	9.00445	1.51927	12.1674	11.1512	7.84601	10.3882	2.25947	15.1059	9.79365	16.961	13.9535	3.72006	12.7042	9.24606	13.8279	11.926	2.38798	7.36318	8.02334	10.4065	8.59769	1.60091
gene11191	4.07384	3.03639	0.537773	2.54933	1.81765	2.12482	2.91223	0.431869	1.82297	1.26743	1.76366	0.804761	3.43854	2.00232	1.33301	1.79593	1.38843	2.45124	1.87853	0.536198	0.595878	2.4399	0.179717	1.07183	1.20291
gene11194	4.65796	3.98494	5.54669	4.72986	0.783352	4.39579	4.90033	4.99115	4.76242	0.320746	2.91046	3.77231	3.34822	3.34366	0.43094	5.00774	6.00497	4.88938	5.3007	0.612787	5.58413	4.26999	3.02782	4.29398	1.27832
gene11197	0	0.017673	0.031137	0.01627	0.0156158	0.108263	0	0	0.0360877	0.0625057	0	0	0	0	0	0.061725	0	0	0.020575	0.0356369	0	0.017265	0	0.005755	0.00996795
gene11199	183.411	280.034	649.74	371.062	246.131	210.511	240.059	436.875	295.815	123.052	245.046	366.91	299.785	303.914	61.0371	285.551	413.995	280.059	326.535	75.7921	657.093	259.813	867.989	594.965	308.811
gene112	10.9613	14.1825	1.27131	8.80505	6.72027	1.46293	19.3569	2.5411	7.78699	10.0344	3.60125	5.48345	5.46931	4.85134	1.08263	5.96426	3.66828	11.1026	6.9117	3.80662	1.5775	11.4044	0.87618	4.61936	5.88648
gene1120	20.7817	23.3618	4.68604	16.2765	10.1202	24.6854	30.6895	7.93004	21.1016	11.7954	15.1828	6.82364	11.6976	11.2347	4.19875	18.5053	12.4472	27.6052	19.5192	7.62968	5.83482	20.7905	2.60344	9.74293	9.70296
gene11200	11.0533	12.7376	15.0553	12.9487	2.0093	11.1507	15.1135	20.3639	15.5427	4.62157	13.6035	12.4978	14.7386	13.6133	1.12045	18.7252	14.5066	17.9836	17.0718	2.2523	14.7084	12.2849	21.4443	16.1459	4.74588
gene11201	24.2334	29.5148	2.99301	18.9138	14.0384	29.626	23.9252	11.8068	21.786	9.10014	21.4198	11.7984	16.7471	16.6551	4.81135	25.3125	14.0321	24.7412	21.3619	6.35425	2.92557	24.1419	2.38455	9.81733	12.4084
gene11202	0.335918	0	0	0.111973	0.193942	1.07675	0	0.444364	0.50704	0.541107	0	0	0.580337	0.193446	0.335058	0	0	1.50336	0.50112	0.867965	0	0.173267	0.693919	0.289062	0.361161
gene19423	0.393921	0.182183	0	0.192035	0.197145	1.30885	4.54142	3.90135	3.25054	1.71173	0.197692	0.07217	0.269522	0.179795	0.0998859	0.784815	2.11178	0.323241	1.07328	0.928505	0	0	0.371729	0.12391	0.214618
gene11207	54.1866	32.2138	25.4038	37.2681	15.0423	54.9085	38.2738	22.092	38.4248	16.4088	31.2149	27.851	23.8865	27.6508	3.66831	40.0586	47.273	31.8068	39.7128	7.7389	30.3285	38.5153	20.882	29.9086	8.82413
gene11208	9.52215	3.07635	3.30925	5.30258	3.6561	10.7609	1.80005	1.00761	4.52287	5.41684	1.34993	0.949287	0.942016	1.08041	0.233438	1.50738	1.3288	1.3821	1.40609	0.0916771	3.75	2.6748	2.67375	3.03285	0.621068
gene11210	2.5996	17.2846	3.74389	7.87605	8.16815	1.76398	6.01477	12.3156	6.69811	5.30889	12.6745	41.1909	33.023	28.9628	14.6854	13.6136	13.312	6.99454	11.3067	3.7375	6.19699	3.19456	11.7312	7.04092	4.33044
gene11211	3.65627	6.20275	30.001	13.2867	14.5309	6.62096	5.44107	68.5045	26.8555	36.0739	8.44967	39.5822	34.2876	27.4398	16.6577	7.90511	11.5166	9.047	9.48956	1.84596	27.4594	3.85377	24.4393	18.5842	12.846
gene11212	662.84	1404.72	644.614	904.059	433.683	735.47	852.945	1086.48	891.633	178.676	290.482	950.634	461.238	567.451	342.653	519.688	1068.47	666.18	751.446	284.153	668.975	1355.18	829.479	951.212	358.935
gene11213	0.386162	0.104571	0	0.163578	0.199729	0.159215	0.027316	0.200848	0.129126	0.0905943	0.100172	0.026139	0	0.0421037	0.0519592	0.129937	0	0	0.0433123	0.0750192	0	0	0.169688	0.0565627	0.0979694
gene11214	0.703354	0	0	0.234451	0.406082	0	0.110482	0.059648	0.05671	0.0552996	0.105787	0	0	0.0352623	0.0610762	0	0	0	0	0	0	0	0	0	0
Morus_notabilis_newGene_8087	0.134497	0.671605	0	0.268701	0.355347	0	0.488691	13.1784	4.55568	7.47146	0.353855	31.8711	4.34478	12.1899	17.1608	0	1.76697	0.434928	0.733966	0.92066	0	0.911795	0.959899	0.623898	0.540847
gene11216	2.65158	0.128154	0.075766	0.951833	1.47226	1.13834	0.327139	0.272635	0.57937	0.484846	0.812007	0	0.204161	0.338723	0.422397	0.10895	0	0.075962	0.0616373	0.0558697	0.041307	0.152268	0.059385	0.08432	0.0595349
gene11218	52.0864	49.5746	6.48651	36.0492	25.6328	57.9266	49.1481	16.4308	41.1685	21.8685	33.7795	23.2746	31.6482	29.5674	5.55299	36.9641	24.9447	43.5463	35.1517	9.43231	6.6085	46.8442	7.61429	20.3556	22.9452
gene11219	172.887	179.47	46.902	133.087	74.7106	90.5751	122.03	41.4588	84.6881	40.6072	90.2411	31.731	40.0364	54.0028	31.6568	53.1617	30.9155	37.3074	40.4615	11.4536	47.5544	148.428	46.4539	80.812	58.5595
gene1122	38.6054	25.5993	2.48054	22.2284	18.2968	38.1019	30.3405	2.3804	23.6076	18.7884	12.0085	5.62147	7.34786	8.32595	3.30395	14.1248	14.3698	17.5358	15.3435	1.90257	2.91789	23.6131	3.01572	9.84889	11.9202
gene11220	18.4038	14.4882	3.28027	12.0574	7.84932	13.8585	12.9763	7.14206	11.3256	3.64983	10.975	7.99439	9.06694	9.34544	1.50969	12.3882	9.65179	12.3158	11.4519	1.5594	3.33387	17.3644	2.08038	7.59287	8.48553
gene11221	4.86161	6.12389	0.919772	3.96842	2.7146	6.76689	2.56904	1.22369	3.51987	2.89133	2.42337	3.02675	2.09123	2.51378	0.474268	5.65014	3.33137	2.34761	3.77637	1.69564	1.35059	6.95519	0.780643	3.02881	3.41227
gene11222	123.481	105.913	82.6417	104.012	20.486	111.922	95.4753	71.1647	92.854	20.5046	108.938	114.154	83.5771	102.223	16.3571	108.089	107.934	83.8326	99.9517	13.9598	82.7494	100.32	53.6324	78.9004	23.5803
gene11224	18.9303	17.7948	2.17487	12.9667	9.36319	22.449	17.3499	5.88467	15.2279	8.4836	11.8241	9.50145	9.66884	10.3314	1.29535	15.697	11.0571	14.7468	13.8336	2.45106	1.47333	17.3312	1.02778	6.61076	9.28682
gene11225	5.42605	4.08761	0.159586	3.22442	2.73729	4.17483	6.02945	0.128109	3.44413	3.01776	2.22324	1.15013	1.55336	1.64224	0.542051	3.7303	1.63221	3.18784	2.85012	1.08906	0.344608	3.7667	0.105435	1.40558	2.04829
gene11226	0.029305	0.069407	0	0.032904	0.0348432	0.134617	0.299758	0	0.144792	0.150138	0.043681	0.024613	0.079909	0.049401	0.0280883	0.041331	0.367811	0.15272	0.187287	0.165962	0	0.39106	0.018495	0.136518	0.220633
gene11227	15.0199	11.9527	19.1226	15.3651	3.59741	16.4534	18.5391	14.5556	16.516	1.99248	16.9346	21.3352	18.7249	18.9982	2.21297	17.647	18.6732	17.0773	17.7992	0.808762	16.2449	14.9308	16.8425	16.0061	0.977984
gene11228	4.79359	2.33749	0.368796	2.49996	2.21687	5.90337	3.50955	1.05427	3.48907	2.42461	1.55593	1.53008	1.31516	1.46706	0.13218	1.55869	2.61762	3.52922	2.56851	0.986181	0.38569	2.36277	0.359878	1.03611	1.14899
gene11229	7.38998	6.41467	15.4102	9.73827	4.93615	9.50411	8.68889	16.8894	11.6941	4.51766	8.41627	11.4972	12.5886	10.834	2.16378	10.3953	12.7587	12.9428	12.0322	1.42063	16.4029	6.30854	23.8425	15.518	8.80041
gene11230	184.993	116.429	1.39774	100.94	92.7724	105.067	79.211	2.0979	62.1253	53.5687	35.4761	5.03867	6.45617	15.657	17.1785	18.1868	5.31366	13.5293	12.3433	6.51801	1.98358	140.656	0.418681	47.6862	80.5184
gene11232	65.1931	51.1269	3.96461	40.0949	32.0704	38.6134	50.0084	13.3872	34.003	18.7409	13.1724	5.5394	7.53243	8.74808	3.95905	7.76859	5.27081	10.4501	7.82983	2.59019	4.21204	48.4661	12.4653	21.7145	23.5322
gene11233	8.65955	9.03389	2.87722	6.85688	3.45157	12.032	13.0795	4.43113	9.84756	4.71991	4.46986	6.5116	8.65667	6.54604	2.09362	9.47775	8.11118	8.45227	8.6804	0.711274	3.14568	9.01899	3.46018	5.20828	3.30391
gene11234	10.8014	6.37473	1.19475	6.12362	4.80824	11.8825	6.17701	1.79256	6.61734	5.05934	7.41564	2.57285	4.16077	4.71642	2.46875	8.02025	4.35669	4.46223	5.61306	2.08536	1.63141	6.84865	0.74711	3.07572	3.29723
gene11235	55.1778	46.7128	5.91361	35.9347	26.3413	43.3532	44.712	9.08459	32.3833	20.1887	35.2304	16.1136	17.2168	22.8536	10.7328	32.3563	21.2628	34.2408	29.2866	7.01241	6.17989	44.2704	3.44874	17.9663	22.8209
gene11236	19.3561	22.4184	32.3439	24.7061	6.78943	24.5726	32.646	34.1219	30.4468	5.14045	15.6517	14.3336	15.702	15.2291	0.775965	24.3212	29.331	16.1314	23.2612	6.66335	38.6248	23.3135	22.0076	27.982	9.24003
gene11237	0	0.225777	0.327329	0.184369	0.167547	0.307499	0.387828	0.112011	0.269113	0.141859	0	0.104849	0.076741	0.06053	0.0542718	0.261206	0	0.181233	0.14748	0.133834	0.061605	0	0.068058	0.043221	0.0375693
gene11238	0	1.0006	0	0.333533	0.577696	0	0.700876	0	0.233625	0.404651	0	0	0	0	0	0	0	0	0	0	0	0.765648	0	0.255216	0.442047
gene11239	0	0.155567	0.200768	0.118778	0.105319	0.115174	0.048464	0.382077	0.181905	0.176534	0.615424	0.727595	0.427354	0.590124	0.151711	0.351635	0.436678	0.25365	0.347321	0.0915902	0.246778	0.111137	0.406846	0.25492	0.148023
gene1124	38.4197	5.8019	62.8135	35.6784	28.6045	22.8914	8.70588	54.9123	28.8365	23.67	22.4309	23.5055	16.9615	20.966	3.50936	13.864	9.30341	16.7803	13.3159	3.76847	67.3487	6.27104	48.5974	40.739	31.2879
gene11240	124.753	144.67	58.7511	109.391	44.9721	105.22	115.345	83.7786	101.448	16.1179	115.468	144.09	112.787	124.115	17.3506	89.0566	108.839	94.1051	97.3334	10.2785	62.0561	137.138	42.3038	80.4993	50.0349
gene23919	0.188628	0.057191	0.317778	0.187866	0.130295	0	0.202334	0.748994	0.317109	0.387464	1.22186	0	0	0.407286	0.70544	0.403023	0.112257	2.40901	0.974762	1.25057	0	0	0.040111	0.0133703	0.0231581
gene11243	1.43968	0.196102	0	0.54526	0.78077	1.45229	0.497334	0.440392	0.796673	0.568498	0.457418	0	0.093863	0.18376	0.241597	0.11153	0	0.043565	0.0516983	0.0562081	0	0.11768	0.186828	0.101503	0.0944587
gene11244	103.69	227.34	361.962	230.997	129.175	132.72	199.682	439.183	257.195	161.123	214.34	296.512	321.659	277.504	56.1281	148.74	124.98	163.435	145.719	19.4047	365.982	227.007	419.185	337.392	99.2283
gene11245	6.69464	1.55484	182.862	63.7037	103.226	5.26998	2.55437	93.0213	33.6152	51.4651	14.8202	5.91885	26.1932	15.6441	10.1622	15.101	14.5756	9.16537	12.9473	3.2858	183.193	1.41377	197.9	127.502	109.443
gene11246	13.4268	1.23296	51.7416	22.1338	26.356	15.3995	3.81957	11.8044	10.3412	5.92702	7.95868	0.993266	2.08677	3.67957	3.74593	15.5356	13.9148	9.19166	12.8807	3.29599	57.5449	3.23299	16.1946	25.6575	28.3656
gene21767	0.05157	0	0	0.01719	0.029774	0	0.063305	0.82327	0.295525	0.458135	0.057906	0.193769	0.224631	0.158769	0.0887022	0.232986	0.069006	0.34202	0.214671	0.137425	0.067839	0	0	0.022613	0.0391669
gene11248	10.5497	9.62987	5.61221	8.59725	2.62571	10.8097	14.0586	11.2901	12.0528	1.75362	7.47428	12.787	9.1108	9.79069	2.72083	11.741	13.2451	12.3683	12.4515	0.755518	4.66813	9.07374	5.62688	6.45625	2.31695
gene11249	0	0.076904	0	0.0256347	0.0444005	0	0.084958	0.71372	0.266226	0.389862	0.058678	0.022018	0.206747	0.0958143	0.0978035	0.13874	0.046304	0.654954	0.279999	0.327993	0.040351	0.127518	0	0.0559563	0.0651756
gene1125	15.2687	8.98234	6.03316	10.0947	4.71718	18.439	10.9459	19.3684	16.2511	4.61788	14.503	6.92584	16.9174	12.7821	5.21334	8.73132	8.871	8.72259	8.77497	0.0832764	9.98366	3.62283	3.22429	5.61026	3.79271
gene11250	0	0.077376	0	0.025792	0.0446731	0	0.084958	0.539296	0.208085	0.289966	0.03947	0.022018	0.123618	0.061702	0.0543262	0.117395	0.046304	0.580376	0.248025	0.290011	0.040857	0.104472	0.029671	0.0583333	0.0403468
gene11251	50.6208	57.2655	2.50211	36.7962	29.8848	70.1958	58.3257	12.6507	47.0574	30.3824	22.7072	22.5244	25.8347	23.6888	1.86068	22.0671	19.4987	27.1052	22.8903	3.8695	2.43833	58.3312	1.94098	20.9035	32.4143
gene6240	0.063989	0.141943	0.106395	0.104109	0.0390272	0.39719	0.257382	4.80662	1.8204	2.58709	0.400213	3.02138	2.48823	1.96994	1.38532	0.389943	0.090217	0.986165	0.488775	0.456077	0.089087	0.240005	0.170371	0.166488	0.0755339
gene11253	302.149	294.083	116.956	237.729	104.671	230.745	257.071	74.9569	187.591	98.428	296.544	139.929	124.761	187.078	95.1031	262.72	230.771	266.611	253.367	19.6654	120.139	323.712	39.2396	161.03	146.578
gene11254	120.796	90.7578	549.297	253.617	256.506	108.203	110.711	192.908	137.274	48.1966	188.668	139.922	113.207	147.266	38.2627	313.499	344.542	176.725	278.255	89.2876	536.821	108.459	253.612	299.631	217.857
gene11255	18.5723	18.2363	3.14496	13.3179	8.81158	18.2787	17.7693	5.47088	13.8396	7.25204	11.9186	7.44172	9.35111	9.57049	2.2465	12.4301	9.81497	10.7435	10.9962	1.32577	3.27102	16.0395	1.45233	6.92096	7.9491
gene11258	0	0.079088	0	0.0263627	0.0456615	0	0	0	0	0	0	0	0	0	0	0	0	0.104891	0.0349637	0.0605588	0	0	0	0	0
gene11259	0	0.165437	0.698784	0.288074	0.365177	0.171767	0.13795	0.497183	0.268967	0.198363	1.32699	0.555353	1.47554	1.11929	0.494003	1.13458	0.735868	1.46583	1.11209	0.3655	0.520862	0	0.899725	0.473529	0.451726
gene1126	7.47695	5.40863	0.490549	4.45871	3.58876	5.73652	5.03464	0.322507	3.69789	2.94416	4.80307	1.288	1.38569	2.49225	2.00182	4.38103	2.12502	1.63691	2.71432	1.4639	0.515857	6.46703	0.02349	2.33546	3.58651
gene11261	0.029252	0.059689	0	0.029647	0.0298465	0	0	0.110735	0.0369117	0.0639329	0.047338	0	0	0.0157793	0.0273306	0	0	0	0	0	0	0	0	0	0
gene11262	0.635789	0.28592	0.074007	0.331905	0.2837	0.532076	0.664747	0.130477	0.442433	0.278187	0.917645	0	0	0.305882	0.529803	0.603553	0	0	0.201184	0.348461	0.081237	0.241837	0.240108	0.187727	0.0922274
gene11263	0.048528	0.061427	0	0.0366517	0.0323899	0	0.254508	0	0.084836	0.14694	0.045664	0	0.033164	0.026276	0.0235984	0.059267	0	0	0.0197557	0.0342178	0	0.095202	0.015624	0.036942	0.0510558
gene11264	7.85792	14.1272	12.7575	11.5809	3.29609	10.8315	17.4405	12.6165	13.6295	3.419	15.2762	9.94827	9.99112	11.7385	3.0638	17.9599	16.081	16.5372	16.8593	0.98002	13.0402	13.6176	10.6233	12.427	1.58856
gene11268	0.171508	0	0.016504	0.0626707	0.0946164	0.020264	0	0	0.00675467	0.0116994	0	0	0	0	0	0	0	0	0	0	0	0	0	0	0
gene11269	0.413814	0.154769	0.257494	0.275359	0.130443	0.069664	0.250856	0.144489	0.155003	0.0910524	0.401307	0.609737	0.849575	0.620206	0.224317	0.336226	1.19056	0.860747	0.795844	0.430849	0.191516	0.401532	0.4999	0.364316	0.157524
gene1127	69.21	64.9244	8.43837	47.5243	33.9171	53.907	48.1607	6.72488	36.2642	25.7427	37.5273	22.7823	26.3378	28.8825	7.69484	34.2489	24.095	24.1532	27.499	5.84565	9.09235	67.6847	3.76905	26.8487	35.4651
gene11270	2.76374	0	1.81131	1.52502	1.40394	1.99856	0	0	0.666186	1.15387	2.88012	0	0	0.960041	1.66284	2.46148	0	0	0.820493	1.42114	1.53757	0	0	0.512522	0.887714
gene11271	0.023305	0	0	0.00776833	0.0134551	0	0	0	0	0	0	0	0	0	0	0	0	0	0	0	0	0	0	0	0
gene11717	0.068491	0.110358	3.45286	1.21057	1.94199	0.123421	0.235499	63.2063	21.1884	36.3886	2.63717	18.6661	17.1756	12.8263	8.85544	9.1032	4.1722	6.36168	6.54569	2.47064	5.93984	0.295779	22.5631	9.59957	11.576
gene11273	18.2682	28.9266	37.2009	28.1319	9.4913	13.6022	17.7419	46.4574	25.9338	17.8941	131.713	95.5699	103.53	110.271	18.9911	58.3888	38.8021	39.0087	45.3999	11.2492	36.044	25.0367	43.9167	34.9991	9.48326
gene11274	5.73791	7.54036	0.441012	4.5731	3.69023	8.10648	7.74774	1.4444	5.76621	3.74709	3.47606	2.16231	3.03499	2.89112	0.668586	2.93468	3.79642	3.42796	3.38635	0.432372	0.118095	7.86894	0.154494	2.71384	4.46448
gene11275	21.9981	26.7971	42.9236	30.5729	10.9619	32.4387	30.952	47.0273	36.806	8.88306	32.4771	50.0108	40.8831	41.1237	8.7693	35.9429	42.8824	36.3231	38.3828	3.90141	44.7658	31.7407	26.4041	34.3035	9.44531
gene11276	47.9787	51.025	30.7196	43.2411	10.9504	55.7279	81.9304	51.5874	63.0819	16.454	148.476	97.9868	214.359	153.607	58.3557	67.4157	61.4421	105.629	78.1622	23.9735	30.0141	49.3926	81.0842	53.497	25.7812
gene11279	14.8408	22.1046	7.45713	14.8008	7.32379	12.219	17.2703	14.8061	14.7651	2.52586	25.8839	42.8588	27.7015	32.1481	9.32022	23.0745	23.2896	20.6285	22.3309	1.4782	9.05419	18.1169	7.84195	11.671	5.6151
gene11281	26.2502	25.3768	10.2543	20.6271	8.99374	27.3856	20.9067	10.0049	19.4324	8.78363	19.3633	14.186	14.0263	15.8585	3.03627	26.7286	23.5414	19.0937	23.1212	3.83475	10.671	16.8383	3.6269	10.3787	6.61056
gene11282	13.4758	14.0304	14.8239	14.11	0.677573	14.1161	16.5546	17.4801	16.0503	1.73778	14.3601	17.3796	17.9138	16.5512	1.91624	17.0037	15.8365	15.7374	16.1925	0.704212	10.833	14.316	9.11829	11.4224	2.64849
gene5342	1.52304	0.267929	6.76687	2.85261	3.44744	1.91429	2.78863	146.971	50.5578	83.497	2.90014	5.64493	11.7393	6.76146	4.52412	0.803186	2.31261	22.2624	8.4594	11.9776	10.6975	0.302047	1.82244	4.27399	5.61461
gene11286	1.41734	1.00798	1.05784	1.16105	0.223344	1.38953	1.23134	1.55026	1.39038	0.159464	0.973781	1.17897	0.820955	0.991235	0.179645	2.07615	2.09348	0.950685	1.70677	0.654849	1.50673	1.21518	0.820248	1.18072	0.344538
gene1129	3.69998	3.27305	3.32806	3.4337	0.232241	0.523814	0.459964	1.71136	0.898378	0.704783	2.03678	0.603747	2.13887	1.59313	0.858354	2.7318	4.29042	2.98622	3.33614	0.83616	3.38271	0.228575	1.61886	1.74338	1.58075
gene11290	287.215	222.98	137.375	215.857	75.1732	145.341	137.263	137.798	140.134	4.51718	151.931	144.793	137.961	144.895	6.98554	108.776	120.807	86.0154	105.199	17.6693	148.598	213.449	113.054	158.367	50.9056
gene11291	23.705	24.3976	34.0227	27.3751	5.76742	34.526	32.6835	38.9253	35.3782	3.20698	65.8346	60.1253	79.5419	68.5006	9.97904	44.6086	37.5496	54.6142	45.5908	8.57464	32.2716	27.7622	45.337	35.1236	9.1279
gene11292	0.287729	0.689372	0	0.3257	0.346251	0.081522	1.11739	0	0.399637	0.622926	0.214373	0.564687	0.35754	0.378867	0.176128	0.396964	0.932708	0.364659	0.564777	0.319047	0.115573	0.409498	0.028067	0.184379	0.199808
gene11293	0.112878	1.0127	2.49225	1.20594	1.2014	0.517825	0.74442	5.1009	2.12105	2.58311	1.18595	2.4529	2.49859	2.04582	0.745012	1.09857	0.447931	0.358336	0.634946	0.404002	1.31909	0.564608	3.44492	1.77621	1.49358
gene11294	5.76043	3.68153	82.9519	30.798	45.1786	7.24892	4.27495	28.2002	13.2414	13.0398	22.3546	14.2554	11.4024	16.0041	5.68163	12.2272	11.366	7.05688	10.2167	2.77013	81.6452	4.54969	56.4386	47.5445	39.3098
gene11295	2.78353	0.164989	4.62399	2.52417	2.24078	5.81604	0.922915	21.272	9.33697	10.6216	0.745275	0.194332	0	0.313202	0.386596	1.3643	1.56549	1.07171	1.33383	0.248295	3.29844	0.399092	1.52248	1.74001	1.46186
gene11296	1.18457	2.48495	0.768924	1.47948	0.895216	0.734798	2.09753	1.57604	1.46946	0.687589	1.16681	0.189905	1.51015	0.955622	0.684991	1.8607	2.6069	1.11976	1.86245	0.743571	0.757797	5.81522	2.2835	2.95218	2.59417
gene11297	180.986	167.194	20.231	122.804	89.0978	106.634	132.091	28.5678	89.0978	53.9437	69.0528	25.4109	33.1494	42.5377	23.2864	58.0559	40.9536	43.2747	47.428	9.27684	25.6092	135.915	12.326	57.95	67.8453
gene11298	6.14954	10.0117	0.55736	5.57287	4.75348	8.96932	10.5728	1.07086	6.871	5.08666	2.67174	3.33833	3.42596	3.14534	0.412488	3.84885	4.83019	5.36747	4.68217	0.770055	0.341087	7.60963	0.766306	2.90567	4.07929
gene11299	0.022127	0	0	0.00737567	0.012775	0.032796	0.017927	0	0.0169077	0.0164217	0.016657	0.037168	0.029033	0.0276193	0.0103283	0	0.039082	0	0.0130273	0.022564	0	0.097256	0.055487	0.0509143	0.048789
gene1130	127.896	88.0426	66.0364	93.9917	31.356	67.3449	48.1558	47.9097	54.4701	11.1506	167.76	156.133	122.718	148.87	23.3825	66.4777	74.2099	53.4111	64.6996	10.5128	70.1949	86.5971	42.168	66.32	22.4666
gene11300	0	0	0.594997	0.198332	0.343522	0	0	0	0	0	0	0	0	0	0	0	0	0	0	0	0.257879	0	0.812826	0.356902	0.415362
gene11301	0.047415	0	0.538623	0.195346	0.29823	0.173953	0.133427	1.14928	0.485555	0.575164	0.863665	0.079646	1.12666	0.68999	0.544684	0.53828	0.079739	0.736503	0.451507	0.336871	1.00683	0	1.80584	0.937556	0.904912
gene11302	2.07969	1.98016	3.32766	2.4625	0.750896	2.40782	2.07151	2.99271	2.49068	0.466157	4.02287	2.76345	3.03813	3.27482	0.662228	3.4388	3.92921	2.51287	3.29362	0.719244	3.42544	1.31861	3.25732	2.66712	1.17087
gene20350	0.073457	0.064228	0.030354	0.056013	0.0226954	0.032618	0.043711	2.91865	0.998327	1.66306	0.027649	0.765429	0.367298	0.386792	0.369276	0.253487	0.272575	1.24281	0.589623	0.565755	0.178011	0.031426	1.32814	0.512526	0.710136
gene11304	23.2053	26.1126	23.3459	24.2212	1.63944	28.4075	33.6149	35.4193	32.4806	3.64092	22.6587	30.8413	33.0309	28.8436	5.46705	32.6611	31.1995	37.7799	33.8802	3.45542	22.4039	25.4988	28.7013	25.5347	3.14887
gene11307	0.110839	0.251627	0.0446	0.135689	0.105727	0.361143	0.273199	0.080243	0.238195	0.143684	0.168572	0.179253	0.115351	0.154392	0.0342297	0.864425	0.812911	0.42392	0.700419	0.240836	0.048304	0.36897	0	0.139091	0.20054
gene11308	58.8853	53.3544	68.0987	60.1128	7.44842	63.4086	54.1396	79.5803	65.7095	12.8754	51.9873	60.6192	51.4944	54.7003	5.13185	72.9288	75.9901	59.1298	69.3496	8.98199	73.9034	48.6746	67.1345	63.2375	13.058
gene11309	9.02735	7.41016	3.62348	6.68699	2.77357	10.7407	9.19974	4.26347	8.06798	3.38368	11.6087	6.42005	5.91089	7.97988	3.15295	8.57563	9.39965	12.4619	10.1457	2.04774	2.75518	8.05746	4.09435	4.969	2.75723
gene1131	0.188173	1.18549	3.12726	1.5003	1.49462	0.872225	1.13978	8.04768	3.35323	4.06771	3.93034	13.1985	14.5662	10.565	5.78636	7.84427	6.02771	7.45974	7.11057	0.957294	3.84462	1.50233	2.52203	2.62299	1.17441
gene11311	27.5963	27.4429	18.643	24.5607	5.12549	41.0316	34.752	22.4402	32.7413	9.45744	27.4587	22.2061	20.9936	23.5528	3.43649	33.5506	38.7466	31.6119	34.6364	3.68917	27.1566	31.2118	23.1071	27.1585	4.05237
gene11312	0.365558	0.097618	0	0.154392	0.189277	0.480938	0.210528	0.352497	0.347988	0.135261	0	0	0.103101	0.034367	0.0595254	0.061211	0.033421	0.022682	0.0391047	0.0198834	0	0.15236	0.04713	0.0664967	0.0780044
gene11313	0.178314	0.412605	0	0.196973	0.206934	0.125253	0.178391	0	0.101215	0.0915927	0	0	0.123879	0.041293	0.0715216	0	0	0.318678	0.106226	0.183989	0	0	0	0	0
gene11316	0.380808	1.699	2.26958	1.4498	0.968731	1.00839	1.18873	11.4768	4.55796	5.99254	1.98275	2.32589	2.72858	2.34574	0.373309	2.41493	1.66962	2.10845	2.06433	0.37461	2.27494	2.03252	2.21922	2.17556	0.126973
gene11317	3.17059	1.69592	0.072493	1.64633	1.54964	1.18076	2.27868	0.290874	1.2501	0.995714	0.470768	0.127471	0.3489	0.315713	0.174038	0.371466	0.121148	0.46515	0.319255	0.177845	0.026644	1.35618	0.093742	0.492187	0.748988
gene11318	21.5208	22.006	2.24877	15.2585	11.2694	26.4307	20.2739	8.51533	18.4067	9.10249	27.2219	30.918	30.8827	29.6742	2.12384	21.7207	21.4096	22.0045	21.7116	0.297555	2.29386	18.5884	2.23296	7.70507	9.42528
gene11319	0.098782	0.089856	0.041492	0.07671	0.0308245	0.018372	0.208342	0.371723	0.199479	0.176842	0.056605	0.067296	0.159	0.0943003	0.056286	0.148042	0.053339	0.112123	0.104501	0.0478093	0.033401	0.035395	0	0.022932	0.0198847
gene1577	0	0	0.1196	0.0398667	0.0690511	0.016975	0	2.13935	0.718775	1.23028	0	0	0	0	0	0.015144	0.032744	0.080629	0.042839	0.0338896	0.127324	0.016351	0.42127	0.188315	0.209236
gene11320	18.7954	9.3317	7.43768	11.8549	6.08475	19.4715	11.342	10.318	13.7105	5.01535	8.43656	4.93294	6.81814	6.72921	1.7535	13.0227	8.74646	10.1244	10.6312	2.18268	6.63687	7.8608	5.19523	6.5643	1.33427
gene11321	10.3704	9.52342	10.8788	10.2576	0.684714	9.37929	9.79049	11.5887	10.2528	1.17504	9.41611	10.8736	10.297	10.1956	0.734013	9.65363	9.79839	8.14857	9.2002	0.91361	11.9282	9.27458	7.42199	9.54158	2.26492
gene11322	2.75294	3.65558	0.886033	2.43152	1.41247	2.92445	3.62098	4.79929	3.78157	0.947679	3.54279	8.23758	4.57502	5.4518	2.46715	5.89658	7.15862	6.40655	6.48725	0.634879	1.30349	3.27212	2.43197	2.33586	0.987827
gene11323	32.6895	47.8656	22.5325	34.3625	12.7491	41.5855	38.8928	86.6437	55.7073	26.8255	90.9488	104.595	117.881	104.475	13.4665	74.1006	69.3287	85.4415	76.2903	8.27656	22.812	45.474	55.015	41.1004	16.541
gene11327	2.1536	4.41486	0.3739	2.31412	2.02526	4.22073	7.21259	3.28987	4.90773	2.04961	7.16114	7.69109	11.5074	8.78654	2.37119	1.6776	5.99323	7.55687	5.0759	3.04509	0.643316	6.79496	0.548699	2.66233	3.57928
gene435	0.759866	0	0	0.253289	0.438709	5.65408	4.429	3.7876	4.62356	0.948326	2.62009	3.66105	4.6048	3.62865	0.99275	7.4841	2.76133	7.06703	5.77082	2.61462	0	2.63635	0.430571	1.02231	1.41428
gene11330	0.055572	0.050007	0.087662	0.0644137	0.020325	0	0.086445	0.053074	0.0465063	0.0435951	0	0.089303	0	0.0297677	0.0515591	0	0	0.087692	0.0292307	0.050629	0	0	0	0	0
gene11331	0.212942	0.086608	0.153745	0.151098	0.0632086	0	0.274431	0	0.091477	0.158443	0.383038	0.101828	0.645432	0.376766	0.271856	0.355475	0.064502	0.367252	0.26241	0.171494	0.480454	0.341568	0.594523	0.472182	0.12668
gene11332	69.1846	73.0114	227.614	123.27	90.3848	70.0728	93.4974	160.581	108.05	46.9761	156.422	178.096	142.861	159.126	17.7725	122.134	140.587	137.702	133.475	9.92619	216.076	69.3979	264.333	183.269	101.524
gene11333	14.821	11.8324	9.52382	12.0591	2.65583	13.9311	19.3062	12.4367	15.2247	3.61284	18.661	13.2608	20.611	17.5109	3.80763	18.2537	12.9178	19.4899	16.8871	3.49266	7.87789	9.31165	12.652	9.94718	2.44969
gene11334	3.943	4.76193	4.47756	4.39416	0.415788	4.08205	4.93369	5.40163	4.80579	0.669024	4.29865	6.20894	5.0962	5.20126	0.959468	4.61885	8.06349	4.11506	5.59913	2.14901	3.65265	4.29037	4.46911	4.13737	0.42919
gene11335	13.1426	10.1715	3.42147	8.91184	4.98146	14.0469	14.1957	2.76109	10.3346	6.55926	8.11403	4.67803	5.45121	6.08109	1.80253	10.8433	6.23005	8.96362	8.67897	2.31973	2.76409	12.3444	1.52734	5.54529	5.92061
gene11337	61.1238	50.9742	36.445	49.5144	12.404	57.1281	55.53	46.9249	53.1943	5.48796	80.4653	62.2891	64.4941	69.0828	9.91892	75.317	77.771	67.9202	73.6694	5.12793	35.0448	45.8044	27.5955	36.1483	9.15447
gene11338	17.5919	18.1899	3.28173	13.0212	8.4399	17.1865	15.1205	5.89343	12.7335	6.01304	14.4329	11.1668	15.5208	13.7068	2.26597	17.7431	8.22161	15.8535	13.9394	5.04106	3.24141	18.9687	2.39109	8.20039	9.33529
gene11339	13.8694	19.0564	1.53785	11.4879	8.99881	16.2931	11.1096	4.56026	10.6543	5.87964	9.63152	3.58728	5.79891	6.33924	3.05813	6.99456	4.1525	8.56606	6.57104	2.23705	0.759022	11.577	1.09944	4.47848	6.14983
gene11340	2.97383	1.7687	3.22967	2.6574	0.780194	3.08777	2.81297	1.27969	2.39348	0.974307	2.6599	2.15189	2.45211	2.4213	0.255401	2.55927	1.10699	1.6454	1.77055	0.734183	3.36666	1.77309	3.17626	2.77201	0.870306
gene11341	6.67317	5.30702	3.80302	5.26107	1.43563	4.92693	5.77046	4.05633	4.91791	0.857098	4.07665	3.20139	3.66125	3.64643	0.437821	5.52891	4.63868	5.10766	5.09175	0.445327	3.62136	5.48011	3.84427	4.31525	1.01494
gene11347	19.1338	16.7074	2.29687	12.7127	9.10158	25.551	15.8504	2.56975	14.657	11.537	18.5174	9.04006	14.2015	13.9197	4.74495	11.1566	9.56578	11.6709	10.7977	1.09746	1.7071	16.0437	0.768909	6.17324	8.56094
gene11348	31.9293	35.2039	5.30126	24.1448	16.4009	31.4836	40.5752	7.56888	26.5426	17.0489	34.6987	14.2827	27.8723	25.6179	10.393	15.7402	16.3686	22.8793	18.3293	3.95291	6.92614	34.7543	3.86265	15.181	17.02
gene11349	21.0972	19.2613	3.60937	14.6559	9.61055	26.5729	14.9076	4.9089	15.4631	10.8427	7.18599	8.31906	6.79274	7.4326	0.792481	10.9181	9.21721	12.7532	10.9628	1.76842	3.46733	13.1885	3.50105	6.71897	5.60284
gene1135	83.4956	77.8281	100.857	87.3936	11.9991	67.938	50.3057	82.7566	67.0001	16.2458	69.7231	54.1681	52.2493	58.7135	9.58274	60.9427	83.5183	46.6834	63.7148	18.5733	100.383	67.5705	63.9409	77.2982	20.0744
gene11350	1.16302	0.257692	0	0.47357	0.610823	0.456403	0.668064	0	0.374822	0.341422	0.118402	0	0.303079	0.140494	0.152742	0.156367	0.215713	0.360955	0.244345	0.105256	0.030751	0.247938	0.09955	0.12608	0.110997
gene11351	30.118	23.8839	22.1068	25.3696	4.20713	38.31	25.0177	40.6549	34.6609	8.4331	31.643	23.2739	27.9608	27.6259	4.19456	35.2356	26.4204	31.1361	30.9307	4.41118	26.4293	26.3014	12.9502	21.8936	7.7455
gene11352	17.9725	17.5253	16.0041	17.1673	1.03191	18.0549	26.8789	20.5246	21.8195	4.55226	30.4723	27.2125	31.4353	29.7067	2.21303	19.1936	19.7837	29.5041	22.8271	5.78993	9.98835	15.1063	17.6563	14.2503	3.905
gene11354	2.7538	0.240819	1.44298	1.4792	1.25688	1.93002	1.64452	15.8207	6.46508	8.10345	4.18517	0.94807	2.59403	2.57576	1.61863	2.28749	0.50312	3.00022	1.93028	1.28631	1.86029	0.207656	1.16167	1.07654	0.829598
gene11355	13.2951	7.18048	2.94562	7.80706	5.2031	8.91689	8.181	2.12395	6.40728	3.72767	6.57676	4.9636	4.81374	5.45136	0.977497	5.09125	2.77535	4.38225	4.08295	1.18661	3.03988	5.0463	1.98358	3.35659	1.55573
gene11356	26.3427	33.6323	44.5846	34.8532	9.18204	30.1054	22.194	44.3557	32.2184	11.2309	38.7422	38.2571	31.6322	36.2105	3.97238	25.6969	42.4791	22.8637	30.3466	10.6022	40.4118	33.8935	47.5539	40.6197	6.8326
gene11357	72.056	102.624	9.30587	61.3285	47.5747	86.6137	85.2722	31.6653	67.8504	31.3444	46.8831	74.877	60.7741	60.8447	13.9971	44.9512	70.22	56.6675	57.2796	12.6455	11.9648	83.0921	8.91922	34.6587	41.9722
gene11358	25.4665	20.2208	28.9128	24.8667	4.37695	26.2266	19.8189	27.7959	24.6138	4.22596	22.7484	24.3011	20.4318	22.4938	1.94719	28.83	25.6492	23.6723	26.0505	2.60215	31.0929	24.9711	30.4512	28.8384	3.36453
gene11359	15.1811	12.5022	4.65506	10.7794	5.4704	19.1071	12.3566	12.2074	14.557	3.94116	20.2827	11.361	17.0503	16.2314	4.51689	22.9207	24.2366	22.9881	23.3818	0.74106	6.15461	12.855	6.95397	8.65452	3.6596
gene1136	18.343	11.661	9.93213	13.3121	4.44185	15.0257	12.79	10.0126	12.6094	2.51143	14.0232	12.1085	15.2324	13.788	1.57514	15.382	13.4319	11.5207	13.4449	1.93066	10.657	9.9146	7.73892	9.43682	1.51655
gene11361	0.631212	0.06003	0.406822	0.366021	0.287769	0	0.293556	1.1671	0.486887	0.607096	0.09275	0.24218	0.35881	0.231247	0.133367	0	1.48847	0.127986	0.53882	0.82491	0.536682	0.232818	0.29154	0.35368	0.161181
gene11362	36.4816	34.2684	6.53335	25.7611	16.6885	29.727	27.6487	5.15642	20.844	13.6255	17.5335	17.1511	14.1032	16.2626	1.87985	12.0988	16.3088	14.8909	14.4328	2.14207	5.83223	39.8727	3.44184	16.3823	20.3784
gene11364	28.1971	27.3557	9.71786	21.7569	10.4346	34.0056	28.3012	17.7309	26.6792	8.25771	21.1238	20.8395	21.0861	21.0164	0.154389	24.6493	19.3752	24.9926	23.0057	3.14876	8.12852	25.3328	7.93125	13.7975	9.99032
gene11366	0.430056	0.169642	0	0.199899	0.216619	0	0.048934	0	0.0163113	0.0282521	0	0	0	0	0	0.123361	0	0	0.0411203	0.0712225	0	0	0	0	0
gene11367	3.71919	2.85404	1.79137	2.7882	0.965593	7.2537	6.26464	0.35442	4.62425	3.73071	0.454792	0.215218	0.842161	0.504057	0.316362	1.73076	0.431248	0.853886	1.0053	0.662854	1.70091	1.69006	0.210304	1.20043	0.857489
gene11368	0	0.527765	0	0.175922	0.304705	0.216802	0.046569	0	0.0877903	0.114128	0.070987	0	0	0.0236623	0.0409844	0.046958	0.051449	0	0.0328023	0.0284963	0	0.100164	0	0.033388	0.0578297
gene1033	0	0.040109	0	0.0133697	0.0231569	0	0.182564	0.587094	0.256553	0.300459	0	0	0.057375	0.019125	0.0331255	0	0	0	0	0	0	0.039404	0	0.0131347	0.0227499
gene1137	48.0291	54.9848	3.15865	35.3909	28.1297	47.963	50.473	4.88186	34.4393	25.6282	20.7422	12.0133	11.8305	14.862	5.0932	27.0136	18.34	32.1806	25.8447	6.99394	2.89519	55.2674	2.20683	20.1231	30.4378
gene11370	0.534548	0.197145	0.092521	0.274738	0.231003	0.577063	0.77694	0.402433	0.585479	0.187395	0.125921	0	0.180746	0.102222	0.0926742	0.558573	0.512088	0.340963	0.470541	0.1146	0	0.48304	0.039317	0.174119	0.268255
gene11371	5.55471	16.9006	6.31655	9.59061	6.34206	9.05984	21.9474	22.5071	17.8381	7.60733	9.955	24.2865	19.2226	17.8214	7.26779	9.73712	12.4721	13.7103	11.9732	2.03303	6.80621	11.3143	5.8569	7.99247	2.91569
gene11372	9.26606	8.05316	14.6852	10.6682	3.53137	9.22555	12.7453	14.4618	12.1442	2.66939	10.9455	15.0593	12.4215	12.8088	2.08407	14.9258	13.1312	14.135	14.064	0.899428	13.7401	8.41879	13.7415	11.9668	3.07266
gene11373	39.773	37.8452	3.00763	26.8753	20.6924	43.956	24.4643	3.58393	24.0014	20.19	14.9329	16.3432	12.4787	14.585	1.9556	17.0905	12.7939	19.3174	16.4006	3.316	1.29443	41.3942	1.00893	14.5659	23.2345
gene11374	20.5171	29.2597	16.1104	21.9624	6.69275	24.6948	22.1591	6.87282	17.9089	9.64127	37.5646	15.7343	21.1445	24.8145	11.3685	25.9947	8.82062	15.4392	16.7515	8.66193	15.5211	25.7425	6.61979	15.9611	9.56893
gene11377	1.55488	3.36071	0.688569	1.86805	1.36332	6.20125	1.81192	0.69029	2.90115	2.91247	4.92273	5.05772	1.55835	3.84627	1.98254	0.844044	1.43407	1.20688	1.16166	0.297599	0.772509	25.7319	0.811795	9.1054	14.399
gene11379	1.2997	2.23666	0.767062	1.43447	0.74401	4.51062	2.58683	1.59464	2.89736	1.48259	5.82891	5.18645	4.00573	5.00703	0.924738	5.12756	1.07788	8.8361	5.01384	3.88036	0.892192	2.19428	1.17995	1.42214	0.683997
gene12937	0	0	0.264223	0.0880743	0.152549	0	0	5.14683	1.71561	2.97152	0.025311	0	0.132566	0.0526257	0.0703776	0	0.150185	0.038327	0.0628373	0.0780349	0.167947	0	7.77178	2.64658	4.43935
gene22630	0.107792	0	0	0.0359307	0.0622337	0.125473	0.271493	1.77636	0.724443	0.913911	0.035951	0	0	0.0119837	0.0207563	0.442226	0	0.094293	0.17884	0.232921	0	0.179162	0.223172	0.134111	0.11821
gene11383	22.4649	23.5156	9.05407	18.3449	8.06319	22.8847	14.762	13.1959	16.9475	5.20102	11.5602	6.88188	8.87093	9.10435	2.34789	17.189	12.5791	12.7907	14.1863	2.60256	9.60144	21.3365	9.39959	13.4459	6.83428
gene11384	91.1093	55.8265	25.4166	57.4508	32.8764	90.089	68.3339	20.9442	59.789	35.3555	133.643	68.645	90.9504	97.7462	33.0278	121.227	99.1102	124.459	114.932	13.797	25.4228	65.6479	14.4625	35.1777	26.951
gene11385	1.60049	4.04974	3.13594	2.92872	1.23771	3.71103	6.14203	2.80464	4.21923	1.72576	9.13159	9.10506	10.4926	9.57642	0.793558	8.29808	7.57909	11.745	9.2074	2.22686	2.63114	4.0975	1.38668	2.70511	1.35693
gene11386	2.32022	2.18685	0.89909	1.80205	0.784825	1.68126	2.4836	0.725832	1.63023	0.879994	2.01619	1.10147	2.75654	1.95807	0.829062	1.96504	1.65358	5.10885	2.90916	1.91134	0.616311	2.16085	0.285364	1.02084	1.00105
gene11387	4.79325	1.68565	0.583419	2.35411	2.18307	6.10758	3.61029	1.74103	3.81963	2.19079	4.4287	3.02298	0.523995	2.65856	1.9777	5.78732	3.91917	0.877811	3.5281	2.47801	0.764303	2.80095	0.394741	1.32	1.29578
gene11388	1.08496	2.29141	0.233509	1.20329	1.03404	4.44475	2.96195	0.256357	2.55435	2.12374	2.25256	4.1018	2.74371	3.03269	0.957891	0.509852	4.18642	2.06128	2.25252	1.84573	0.183946	3.40505	0.234284	1.27443	1.84535
Morus_notabilis_newGene_473	7.10008	0	0	2.36669	4.09923	0	2.03985	0.428891	0.822913	1.07549	0	0	0	0	0	0	0	0	0	0	0	0.049368	0	0.016456	0.0285026
gene11390	28.2337	41.6111	5.37709	25.074	18.3225	23.0972	36.2796	24.7079	28.0282	7.19116	24.2456	38.6484	45.2305	36.0415	10.7325	15.0282	35.4135	25.5599	25.3339	10.1945	5.51635	50.8843	11.498	22.6329	24.6486
gene11392	0.656244	2.3325	1.50752	1.49876	0.838164	0.940275	1.79448	10.9095	4.54809	5.52568	2.31242	4.17545	5.23597	3.90795	1.48002	2.83963	2.0856	3.66712	2.86412	0.791045	2.18128	2.28698	1.88267	2.11698	0.209687
gene11394	8.59342	6.26401	1.44236	5.43326	3.64719	9.65858	4.31276	1.50761	5.15965	4.14095	2.2489	1.91734	2.17304	2.11309	0.173714	5.58994	3.28066	2.88797	3.91952	1.45988	1.6606	5.81795	0.609117	2.69589	2.75443
gene11395	10.4273	12.4236	29.7259	17.5256	10.6128	6.94409	3.86606	15.3584	8.72286	5.94908	5.35163	6.53916	2.57658	4.82246	2.0336	5.04898	3.23243	3.69101	3.99081	0.944655	25.5059	7.18287	10.2713	14.32	9.80955
gene11396	73.0934	5.79046	233.786	104.223	117.142	93.9378	9.85098	66.027	56.6052	42.8278	169.25	7.31283	10.8198	62.461	92.4989	36.0151	13.167	28.8744	26.0188	11.6886	219.239	9.76635	23.9457	84.317	117.061
gene11397	0.402894	0.082856	0	0.161917	0.212765	0.084593	0.037362	1.09533	0.40576	0.597648	0.069431	0	0	0.0231437	0.040086	0.037547	0.12218	0.036079	0.0652687	0.0492921	0	0.040539	0.537267	0.192602	0.299176
gene11398	26.3171	29.7177	17.1411	24.392	6.50556	29.2494	29.7944	18.7768	25.9402	6.20972	13.5187	22.9167	20.6327	19.0227	4.90151	22.0656	25.8774	21.8545	23.2658	2.26415	17.1103	35.9738	14.2367	22.4403	11.8081
gene11399	1.33056	0.783514	0.443335	0.852469	0.447612	1.23085	1.29529	0.770495	1.09888	0.286207	0.565972	0.156727	0.274255	0.332318	0.21071	0.610228	0.355212	1.80168	0.922373	0.772103	0.675511	0.912989	0.41595	0.66815	0.248601
gene1140	57.3548	52.0112	28.9006	46.0889	15.1233	51.3357	57.0478	27.1017	45.1618	15.8991	37.2915	29.007	28.6494	31.6493	4.88957	39.1433	43.6754	44.188	42.3356	2.77646	27.1711	38.4246	19.8642	28.4866	9.34985
gene11400	68.9259	25.5411	256.417	116.961	122.705	48.9153	47.8161	173.515	90.082	72.2569	32.0799	6.8386	10.5992	16.5059	13.618	12.1317	14.0923	14.3132	13.5124	1.20082	213.493	37.4174	118.344	123.085	88.1334
gene11402	16.2952	16.6877	14.1497	15.7109	1.36617	17.8683	21.0617	18.0762	19.0021	1.78669	13.5761	19.0617	17.7906	16.8095	2.87141	17.8966	18.6455	18.2247	18.2556	0.375404	12.8172	16.5468	8.57836	12.6474	3.98692
gene11403	31.4258	28.2141	28.4214	29.3538	1.79745	29.61	35.039	61.4244	42.0245	17.0187	67.9674	49.4683	59.5716	59.0025	9.26264	75.9718	70.5146	62.7726	69.753	6.63244	29.0646	28.1515	24.1757	27.1306	2.59943
gene11404	0.120919	0	0.051071	0.05733	0.060702	0	0	0.093521	0.0311737	0.0539944	0.220974	0.051329	0.183244	0.151849	0.0890735	0.008886	0.109307	0.052097	0.0567633	0.0503729	0.442159	0	0.112242	0.1848	0.229836
gene11408	11.4666	19.4166	1.04055	10.6412	9.21581	16.7411	28.4576	3.29267	16.1638	12.5924	10.3641	18.3076	16.6313	15.101	4.18704	6.37728	4.06015	7.13503	5.85748	1.60199	0.71675	17.0604	0.905827	6.22767	9.38192
gene11409	2.27547	1.62372	0.205606	1.36826	1.05831	1.08778	1.18398	0.251932	0.84123	0.512609	0.184866	0.16328	0	0.116049	0.101079	0.883641	0.976475	0.524712	0.794943	0.238585	0.102082	1.46128	0.150104	0.571156	0.771246
gene1141	10.2374	10.3992	11.3109	10.6492	0.578732	9.37956	14.4503	9.64364	11.1578	2.8544	13.6374	15.163	16.1604	14.9869	1.2707	12.6059	11.8063	18.0112	14.1411	3.37533	10.5219	13.9917	15.907	13.4735	2.72972
gene11410	128.371	104.108	33.3615	88.6136	49.3636	91.6675	83.7472	33.2158	69.5435	31.709	45.1876	46.3781	39.8147	43.7934	3.49676	53.4816	62.0299	51.3603	55.6239	5.64819	34.148	85.1906	37.6946	52.3444	28.5008
gene11411	58.8093	52.5007	28.0319	46.4473	16.2571	54.7997	45.0728	31.3453	43.7393	11.784	24.948	33.1889	32.5477	30.2282	4.58401	34.8937	56.0193	35.4545	42.1225	12.0383	28.1388	46.4779	35.848	36.8216	9.2082
gene11414	72.4885	93.6662	6.77492	57.6432	45.3079	96.1853	85.8474	35.0434	72.3587	32.7268	58.5589	51.4639	55.982	55.3349	3.59148	60.8306	40.0972	60.2224	53.7167	11.7988	7.89235	98.5016	3.68096	36.6917	53.5704
gene11416	1.88901	0.492474	1.74975	1.37708	0.769247	2.20067	0.859944	1.25397	1.4382	0.689085	0.506359	0.073521	0.39536	0.32508	0.224815	0.234332	0	0.179768	0.138033	0.122614	1.97768	0.766969	0.736372	1.16034	0.708003
gene11419	0.087245	0.053134	0.868328	0.336236	0.461121	0.12399	0	0.286157	0.136716	0.143502	0.31466	0.313001	0.278659	0.302107	0.0203232	0.761477	0.157677	0.099527	0.33956	0.366546	1.05376	0	0.706787	0.586848	0.53702
gene1142	99.1288	105.884	167.215	124.076	37.512	118.162	115.531	157.17	130.288	23.3181	148.3	167.797	168.062	161.386	11.3337	134.678	167.411	121.25	141.113	23.7438	171.674	95.6436	164.183	143.834	41.9015
gene11420	136.268	140.293	120.173	132.245	10.6461	171.885	131.417	144.279	149.194	20.6772	88.8727	132.622	95.3971	105.63	23.6015	152.377	185.273	120.651	152.767	32.3131	128.886	147.122	77.2776	117.762	36.2266
gene11421	3.09582	0.521666	7.60831	3.74193	3.58723	5.95252	1.09797	30.9504	12.667	16.0189	0.625526	5.72476	1.96828	2.77286	2.64311	1.87984	3.88568	3.19738	2.98763	1.01924	5.88846	2.15992	15.1909	7.74643	6.71124
gene11422	240.218	276.441	254.364	257.008	18.2554	289.806	317.328	313.725	306.953	14.9587	314.724	403.6	360.315	359.546	44.4429	393.962	422.092	426.294	414.116	17.58	287.829	219.247	235.106	247.394	35.9046
gene7691	0	0.075489	0	0.025163	0.0435836	0.095825	0.062982	1.4213	0.526702	0.774917	0.031576	0.035229	0.053508	0.0401043	0.0117507	0	0	1.01363	0.337876	0.585218	0.072996	0.182888	0.530858	0.262247	0.239025
gene11424	3.24141	4.00164	4.2787	3.84058	0.537071	5.46089	3.96542	3.94908	4.45846	0.868164	3.26025	3.84572	1.8364	2.98079	1.0334	3.04505	4.85043	2.33472	3.41007	1.29697	3.80224	4.47891	2.62442	3.63519	0.938463
gene11425	77.1936	87.8792	2.52479	55.8659	46.5027	77.8411	89.6142	3.88633	57.1139	46.4707	22.4392	9.76961	11.6602	14.623	6.8347	41.8822	27.3545	48.1414	39.126	10.664	2.09235	106.524	1.45267	36.6898	60.4794
gene11426	15.7617	16.0596	1.9334	11.2516	8.07116	19.5384	15.7899	1.94952	12.4259	9.26441	21.4436	9.68708	11.144	14.0915	6.40858	15.3253	9.93839	13.4946	12.9194	2.73911	0.935179	15.2126	1.58014	5.90932	8.06337
gene11427	3.92381	1.2971	1.09865	2.10652	1.57695	2.50696	0.7315	0.700554	1.313	1.03411	0.74453	0	0	0.248177	0.429855	0.826592	0.286011	0	0.370868	0.419779	0.855441	0.151986	0.245079	0.417502	0.382112
gene4177	44.9744	0	0	14.9915	25.966	11.7316	0.350895	3.17888	5.08713	5.92547	0.161367	0.02806	0	0.0631423	0.0862143	0.095505	0	0	0.031835	0.0551398	0	0.319205	0	0.106402	0.184293
gene11429	0.502051	3.20908	3.79081	2.50065	1.75511	0.691498	4.33516	2.64838	2.55835	1.8235	1.33189	5.10405	4.15188	3.52927	1.96164	1.53838	2.55049	2.43155	2.17347	0.553209	3.45195	2.26016	6.95981	4.22397	2.44309
gene1143	20.0045	16.6597	20.8874	19.1839	2.23011	18.0686	15.6895	20.1226	17.9602	2.21854	24.4308	23.4287	23.2412	23.7002	0.639567	18.1438	23.5647	16.3342	19.3475	3.76254	22.1517	14.4744	20.9852	19.2038	4.13709
gene11430	77.1667	109.299	90.9785	92.4814	16.1188	138.906	124.432	141.022	134.787	9.02964	62.4383	101.173	95.3289	86.3133	20.8819	91.3868	112.699	100.393	101.493	10.6986	95.5761	148.757	66.2725	103.535	41.8145
gene11431	12.4263	6.2096	2.48301	7.03965	5.02336	15.5994	9.48086	2.5971	9.2258	6.50492	4.135	1.17518	2.53033	2.6135	1.48166	6.99195	3.85062	7.25686	6.03314	1.89475	2.22807	5.39361	1.80357	3.14175	1.96168
gene11432	48.5031	71.0117	44.4353	54.65	14.3148	54.1156	78.1235	37.0416	56.4269	20.6382	58.6079	69.9109	63.2443	63.921	5.68182	51.42	46.4454	57.2368	51.7007	5.40115	41.5938	63.3552	41.6551	48.868	12.5463
gene11433	0.224746	0	0	0.0749153	0.129757	0	0.157962	0	0.052654	0.0911994	0	0	0	0	0	0	0	0	0	0	0	0	0	0	0
gene1705	0.809517	0.292058	0	0.367192	0.409955	1.52588	0.306054	0	0.610645	0.807254	0.184984	0.0622	0.285279	0.177488	0.111728	0.154865	0.207222	1.16087	0.507652	0.566308	0	0	0.023136	0.007712	0.0133576
gene11435	7.89294	8.78626	0.728841	5.80268	4.41672	11.53	11.6632	1.9103	8.36781	5.59277	4.57795	5.88968	3.84874	4.77212	1.03423	5.51165	5.07954	5.28199	5.29106	0.216197	0.71714	7.59295	0.463815	2.92463	4.04486
gene11436	59.6964	42.2194	121.55	74.4886	41.6827	67.5418	46.2523	100.769	71.5211	27.4754	100.747	83.5046	79.7798	88.0104	11.1862	90.8306	84.897	67.8035	81.177	11.9558	121.364	45.9858	108.573	91.9745	40.3375
gene11437	27.5565	27.3921	1.03335	18.6607	15.2659	22.8445	21.4868	1.63883	15.3234	11.8706	9.28882	10.3809	10.7749	10.1482	0.769874	8.29329	8.27469	11.6488	9.40558	1.94267	0.776972	26.2354	0.808988	9.27377	14.6892
gene11438	0	0	0.079872	0.026624	0.0461141	0	0	0.141176	0.0470587	0.081508	0	0	0.033428	0.0111427	0.0192997	0.150626	0	0.0907	0.080442	0.0758351	0.164998	0.071347	0	0.0787817	0.0827499
gene10534	0.041393	0	0	0.0137977	0.0238983	0	0.047062	0.855869	0.300977	0.481126	0	0	0.082223	0.0274077	0.0474715	0	0	0	0	0	0	0.054096	0	0.018032	0.0312323
gene11440	27.2684	25.7554	13.4593	22.161	7.57378	28.4387	34.8662	20.3662	27.8904	7.26554	29.2562	19.5968	29.6807	26.1779	5.70338	31.753	23.353	35.3218	30.1426	6.14477	12.901	23.7312	23.4523	20.0282	6.17388
gene11441	32.7734	36.7771	26.6638	32.0714	5.09306	31.4241	38.5012	41.8888	37.2714	5.33966	25.1241	37.3245	25.718	29.3889	6.87887	33.8421	42.088	31.8669	35.9323	5.42169	24.3848	34.9376	15.3592	24.8939	9.7991
gene16141	1.60101	1.66094	0.021705	1.09455	0.929597	25.1584	2.16774	44.579	23.9684	21.2307	4.60159	2.54594	5.42652	4.19135	1.48346	6.73584	3.80104	8.40556	6.31415	2.33105	76.6339	3.24832	44.35	41.4107	36.781
gene11444	0.48867	0.470313	0.025073	0.328019	0.262519	0.622916	0.194364	0	0.272427	0.318711	0.131043	0	0.076679	0.0692407	0.0658374	0.331141	0.028312	0.152016	0.17049	0.152257	0.083685	0.334043	0	0.139243	0.173814
gene11445	6.82719	7.37222	2.69116	5.63019	2.55982	9.26139	6.01967	2.75298	6.01135	3.25421	2.67863	1.85139	2.43817	2.32273	0.425532	5.69012	3.47226	3.15045	4.10428	1.38277	2.63815	3.98374	3.33197	3.31796	0.672908
gene11461	9.63806	11.3434	29.9283	16.9699	11.2546	14.0953	9.82647	30.194	18.0386	10.7411	19.5129	30.0448	18.9329	22.8302	6.25479	12.1531	18.7745	12.2907	14.4061	3.78376	34.8391	7.14564	43.7599	28.5815	19.0924
gene11462	27.6671	39.3977	451.235	172.767	241.232	29.1977	39.2379	584.194	217.543	317.569	97.3993	211.542	161.041	156.661	57.1974	61.9247	81.7369	83.569	75.7435	12.0024	441.44	42.4252	631.476	371.78	300.64
gene11463	0	0	0.684371	0.228124	0.395122	0.148854	0.03713	0.521102	0.235695	0.253403	0	0.153965	0	0.0513217	0.0888917	0.244866	0.081221	0.073662	0.13325	0.0967364	0.499482	0.081389	0.205681	0.262184	0.214697
gene11464	0	0	0.318256	0.106085	0.183745	0.026558	0.04684	0.454867	0.176088	0.241642	0	0.024198	0	0.008066	0.0139707	0.022696	0.049867	0	0.0241877	0.0249669	0.160688	0.025412	0.122493	0.102864	0.0697414
gene11465	1.75131	1.74103	0.193543	1.22863	0.896422	0.987504	1.02925	0.323819	0.780192	0.395782	0.475428	0.534252	0.213232	0.407637	0.17091	0.819488	0.526825	0.881058	0.742457	0.189263	0.310255	1.14406	0.296561	0.583625	0.485398
gene11466	3.93366	1.38759	1.03261	2.11795	1.58243	2.74194	1.60037	0.261869	1.53473	1.24134	2.21325	0.196404	1.08358	1.16441	1.01085	2.85931	0.273336	2.63467	1.92244	1.43257	1.02258	1.21043	0.249738	0.827585	0.509168
gene11468	31.4428	55.4703	21.968	36.2937	17.2699	33.2581	51.0174	23.1354	35.8037	14.1142	32.8289	46.0875	48.6099	42.5088	8.47735	37.7758	28.6271	43.1769	36.5266	7.35489	25.1108	52.781	39.0975	38.9964	13.8354
gene11469	21.0403	29.3761	30.4693	26.9619	5.15729	22.6672	32.3231	38.8898	31.2934	8.16015	22.2305	29.9707	32.1938	28.1317	5.23004	28.0091	23.041	29.6762	26.9088	3.45171	29.6711	28.5337	43.6287	33.9445	8.40601
gene1147	20.3996	21.6214	17.3135	19.7782	2.22017	22.2859	38.5155	27.5166	29.4393	8.28389	26.953	31.7753	24.8707	27.8664	3.54177	34.2256	27.0656	36.7047	32.6653	5.00538	15.3637	22.5616	22.6367	20.1874	4.17754
gene11471	9.4357	11.6889	7.8363	9.65364	1.93552	13.5007	11.4086	8.20045	11.0366	2.66966	13.7976	8.75606	12.5408	11.6981	2.62426	12.9477	10.2735	13.7191	12.3134	1.80823	7.92565	10.4573	9.96968	9.45087	1.34318
gene11241	0	0	0.380568	0.126856	0.219721	0	0	8.35787	2.78596	4.82542	0	0	0	0	0	0	0	0	0	0	1.28823	0	19.3024	6.86353	10.7916
gene11473	23.6943	18.7598	3.7929	15.4157	10.3636	28.1324	13.5791	7.30064	16.3374	10.6863	17.0172	14.2582	9.99934	13.7583	3.53557	21.0819	13.2874	11.8284	15.3992	4.97509	4.48516	17.975	2.05361	8.17126	8.5769
gene11475	38.2763	57.9541	24.3019	40.1774	16.9065	42.4847	70.471	23.2446	45.4001	23.7478	75.6515	48.8095	49.0288	57.8299	15.4343	70.0472	61.452	85.0154	72.1715	11.9245	25.8177	63.2573	11.6503	33.5751	26.6637
gene11476	24.4851	29.4161	25.1332	26.3448	2.67952	20.243	23.0663	16.1384	19.8159	3.48364	29.6052	15.4842	12.9205	19.3366	8.98478	35.4621	31.2053	29.6847	32.1174	2.99477	24.8672	24.8425	7.08646	18.9321	10.2586
gene11477	5.74356	4.40688	2.54422	4.23155	1.60686	8.78396	4.42556	1.9591	5.05621	3.45586	2.54212	2.66258	2.22962	2.47811	0.223463	1.71555	2.89753	2.10024	2.23777	0.602876	3.42836	7.18517	1.38576	3.99976	2.94163
gene11479	39.2902	28.2543	0.521405	22.6886	19.9747	37.4292	27.8887	2.05816	22.4587	18.3	20.763	7.07022	8.84609	12.2264	7.44599	17.3115	8.23676	13.0487	12.8656	4.54013	1.08492	31.3228	0.418726	10.9422	17.6533
gene11480	3.26213	4.11329	2.70935	3.36159	0.707238	3.41624	3.27963	2.13129	2.94239	0.705745	2.0489	1.96857	1.71432	1.9106	0.174665	2.92045	2.99202	2.21087	2.70778	0.431824	2.74627	3.08198	1.31096	2.37974	0.940685
gene11481	3.24193	1.50777	0.680168	1.80995	1.30734	2.47453	3.40245	0.671356	2.18278	1.38872	0.436907	1.50869	2.13131	1.35897	0.857067	2.23201	2.50406	1.60828	2.11478	0.45925	1.30735	1.67961	0.598156	1.19504	0.549407
gene11482	0.354758	3.03328	1.81795	1.73533	1.34117	2.23231	1.85547	1.88652	1.99143	0.20918	4.54349	2.69021	4.06793	3.76721	0.962544	2.1017	3.23223	5.85505	3.72966	1.92548	1.07781	4.51164	0.99369	2.19438	2.00724
gene11483	10.1178	4.09472	0.476431	4.89631	4.8704	4.81543	2.48476	1.56337	2.95452	1.67615	11.4439	3.1375	6.14773	6.9097	4.20529	2.3174	0.770562	2.75249	1.94682	1.04164	0.463267	3.01451	0.543865	1.34055	1.45026
gene11485	54.678	41.3405	45.73	47.2495	6.79734	32.7685	22.9008	31.5568	29.0754	5.38155	22.8007	20.7358	18.9613	20.8326	1.92154	26.5133	26.8958	20.6057	24.6716	3.52635	33.5728	32.6106	23.2377	29.8071	5.70953
gene11487	13.9837	15.8007	5.83261	11.8723	5.30887	13.2975	17.858	11.2137	14.123	3.3982	7.0192	7.74704	15.2849	10.0171	4.57659	9.235	11.8181	14.4317	11.8283	2.59838	5.82259	18.0504	6.75705	10.21	6.806
gene14470	0.785278	0	0	0.261759	0.45338	0.209358	0	0	0.069786	0.120873	0	0	0	0	0	0	0	1.65489	0.551629	0.955449	0.030365	0	0	0.0101217	0.0175312
gene11490	1.79024	1.90451	1.54259	1.74578	0.185008	2.56184	1.69696	1.20066	1.81982	0.688857	1.213	0.845016	1.08396	1.04732	0.186706	2.0666	1.36836	1.47135	1.63544	0.376934	1.70732	1.69157	1.18022	1.52637	0.299881
gene11491	13.8558	15.7933	10.1992	13.2828	2.84068	17.9223	16.3639	8.017	14.1011	5.32626	10.5113	19.3752	13.7735	14.5533	4.48314	13.8138	17.9673	12.5664	14.7825	2.82777	9.1325	17.4774	6.01354	10.8745	5.92712
gene11492	13.382	4.30827	7.10633	8.26552	4.64658	7.6477	4.73012	4.22507	5.5343	1.8476	10.9523	2.54009	4.46848	5.98697	4.40691	5.01876	2.96078	4.91646	4.29867	1.15977	5.88489	3.50735	6.8841	5.42545	1.73462
gene11495	3.33154	0.527496	5.44665	3.1019	2.4676	3.871	0.60644	2.08122	2.18622	1.63481	1.70504	1.19055	0.636392	1.17733	0.534448	4.49003	1.25507	1.59682	2.44731	1.77728	7.33606	0.323514	0.495842	2.71847	3.99987
gene11496	15.8715	10.9669	4.86341	10.5673	5.51491	14.0056	10.6863	7.79122	10.8277	3.10961	13.9146	8.01007	9.49868	10.4744	3.07081	12.8591	10.4717	11.9621	11.7643	1.20591	4.8366	10.3497	3.85724	6.34786	3.50015
gene11497	7.04538	2.0629	0.039234	3.04917	3.6057	4.00437	1.01633	0.779197	1.9333	1.79752	2.35298	0.724826	1.62498	1.56759	0.815591	0.93271	1.01232	1.03449	0.993172	0.0535225	0.374575	0.675681	0.600671	0.550309	0.156743
gene11498	662.627	666.365	0.000755	442.998	383.651	845.5	0.483359	0.003226	281.996	488.009	608.245	682.432	523.647	604.774	79.4496	835.495	0.029296	0.00202	278.509	482.364	1076.06	772.902	0.001873	616.323	554.856
gene11499	45.1542	27.2943	63.2146	45.221	17.9603	48.6869	36.2251	30.9017	38.6046	9.12828	46.5678	27.0514	27.9271	33.8488	11.0237	58.4348	44.0867	38.3009	46.9408	10.366	70.6616	30.7585	29.2418	43.5539	23.4882
gene11500	11.8685	12.5078	7.29957	10.5586	2.84044	14.5708	9.51745	6.46652	10.1849	4.09316	8.60673	6.55265	8.60729	7.92222	1.18609	10.7251	10.4569	7.02953	9.40384	2.06057	7.22697	9.24628	4.86283	7.11203	2.19398
gene11501	74.0145	65.394	11.1836	50.1974	34.0607	54.1558	57.5309	13.4063	41.6977	24.5591	63.7775	29.0601	30.563	41.1336	19.6246	46.2895	31.971	39.419	39.2265	7.16118	12.508	77.1506	5.31143	31.6567	39.5629
gene11502	9.77899	4.95732	0.786777	5.17436	4.50003	8.56314	4.22302	1.52767	4.77127	3.54964	6.48556	3.58227	5.16142	5.07642	1.45351	6.49071	3.96556	3.61453	4.69027	1.56908	0.987125	3.75852	1.1169	1.95418	1.56395
gene11504	27.3254	26.6578	21.8446	25.2759	2.99031	25.5623	27.6063	27.9131	27.0272	1.27793	40.7843	34.1502	39.3042	38.0796	3.48248	28.2431	26.6415	28.7199	27.8682	1.08876	24.0113	29.0248	21.1517	24.7292	3.98535
gene11505	44.7715	58.724	86.5608	63.3521	21.2756	47.7852	47.9735	65.7825	53.8471	10.3368	79.0494	74.2936	88.1164	80.4865	7.02255	48.9426	61.2843	55.2132	55.1467	6.17113	106.25	38.2454	128.668	91.0545	47.0876
gene11507	2.20908	1.67803	1.40806	1.76505	0.407542	5.29892	4.76055	2.12464	4.06137	1.69872	2.72902	1.44473	2.59309	2.25561	0.705528	3.68288	2.13143	6.37186	4.06206	2.14549	0.734243	1.00732	0.895065	0.878877	0.137258
gene11508	1.97784	2.20752	0.132884	1.43941	1.1373	1.8536	1.94284	0.358998	1.38515	0.889791	1.55466	0.548235	1.26908	1.12399	0.518663	1.3625	0.866091	1.28651	1.1717	0.267376	0.071736	1.87623	0.051973	0.666647	1.04758
gene11509	0	6.51824	2.48689	3.00171	3.28947	1.68262	3.20169	19.524	8.13609	9.89139	9.12458	24.8169	18.4621	17.4679	7.89326	8.6928	11.1224	7.64968	9.15497	1.78191	4.13394	5.74042	5.32072	5.06503	0.8332
gene1151	30.37	33.9022	36.4449	33.5724	3.05087	32.9032	39.802	37.5836	36.7629	3.52188	47.6874	49.8679	52.0198	49.8584	2.16624	54.5507	52.4209	56.264	54.4119	1.92533	34.5101	30.3207	34.3737	33.0682	2.38034
gene11510	15.4848	17.8039	6.15936	13.1494	6.16357	16.4434	11.3231	9.94094	12.5692	3.42567	8.86493	7.30354	8.70658	8.29168	0.859414	12.6206	9.82383	8.54741	10.3306	2.08336	7.37547	2.71308	2.54684	4.2118	2.74108
gene11511	1.33962	3.57457	1.66519	2.19313	1.20739	2.07105	3.93637	6.13498	4.04746	2.03424	4.00978	2.95692	5.29782	4.08817	1.17242	2.68258	1.85701	4.24977	2.92979	1.21538	2.95977	4.07161	2.51254	3.18131	0.802798
gene11512	2.15627	1.30658	0.186744	1.21653	0.987844	1.35166	0.702482	1.07488	1.04301	0.325759	1.09713	0.65723	0.820598	0.858319	0.222362	1.42031	0.982339	1.38705	1.26323	0.243831	0.105994	0.452673	0.299124	0.28593	0.173716
gene11513	0.653308	0.056024	0.148011	0.285781	0.321594	0.891069	0	0.072131	0.321067	0.494952	0.131642	0.061108	0	0.06425	0.0658772	0.209489	0.391028	0.23756	0.279359	0.0977214	0.429803	0.057986	0.094857	0.194215	0.204856
gene16301	0.15549	1.48081	1.70436	1.11355	0.837202	0.044443	0.162501	74.6848	24.9639	43.0596	0	0.171078	0.485275	0.218784	0.24613	0.186242	2.09628	1.11602	1.13285	0.95513	2.33089	0.045563	26.4458	9.6074	14.6271
gene8959	0	0	0.049711	0.0165703	0.0287007	0.218934	0.180077	0.743924	0.380978	0.31492	0.202606	0.026789	0.575354	0.26825	0.280112	0.835101	1.49426	1.08652	1.13863	0.332655	0.09035	0.041842	8.64688	2.92636	4.95418
gene11517	4.04644	2.47831	0.181413	2.23539	1.94393	3.23822	1.59579	0.841244	1.89175	1.22559	0.706929	0.457466	0.556265	0.573553	0.125627	2.36545	2.16909	1.66474	2.06643	0.361457	0.043856	2.20813	0.258409	0.836798	1.19244
gene11518	8.49978	3.58855	0	4.02944	4.26701	3.75355	4.134	0.650212	2.84592	1.91103	2.42583	0.655147	0.740395	1.27379	0.998607	3.3053	1.97625	1.00973	2.09709	1.15255	0.494677	4.59708	0	1.69725	2.52347
gene11519	25.8111	28.2592	4.31669	19.4623	13.1735	23.5153	21.2252	6.17249	16.971	9.42163	14.2909	15.5605	14.0786	14.6433	0.801324	20.2848	24.6962	18.9506	21.3106	3.00701	4.18383	20.2618	1.53123	8.65894	10.1355
gene1152	22.8247	22.7293	6.06639	17.2068	9.648	40.6403	24.9759	16.7538	27.4567	12.1349	19.8838	33.742	31.4444	28.3567	7.42715	35.4213	27.3954	29.4021	30.7396	4.17682	6.313	22.914	2.8707	10.6992	10.7174
gene11524	5.80784	7.80602	1.5574	5.05709	3.19125	6.42476	8.66099	3.79406	6.29327	2.43613	6.43142	4.59962	4.24507	5.09204	1.17341	7.55242	6.22979	6.67327	6.81849	0.673168	2.42691	6.01306	1.28062	3.2402	2.46882
gene11525	1.21555	0.059082	0	0.424876	0.685377	2.00859	0	0	0.66953	1.15966	1.15674	0	0	0.385578	0.667841	0.816194	0	0.151668	0.322621	0.434122	0	0.385935	0	0.128645	0.22282
gene11528	15.9587	16.8878	2.00512	11.6172	8.33726	14.6674	14.7254	5.20097	11.5312	5.48224	9.31823	8.06299	7.28213	8.22111	1.02722	13.2931	11.2819	9.97013	11.515	1.67369	3.74386	17.011	1.02787	7.26091	8.55232
gene11532	0	0	0.225936	0.075312	0.130444	0	0	0.066405	0.022135	0.0383389	0.037735	0.121922	0	0.053219	0.0624184	0	0.044717	0	0.0149057	0.0258174	0	0.039176	0.090443	0.0432063	0.045356
gene11533	7.73456	10.08	3.06457	6.95971	3.57133	9.76073	12.77	7.33708	9.95595	2.72174	7.15408	5.93594	8.02459	7.03821	1.04913	12.9521	8.65595	13.8246	11.8109	2.76686	3.13306	9.9115	2.07414	5.03957	4.25231
gene11534	17.4681	19.9422	1.74975	13.0533	9.86705	13.7336	21.0247	6.83485	13.8644	7.09585	20.6367	10.3171	18.6225	16.5254	5.47011	22.7117	10.7058	20.8063	18.0746	6.4523	1.76016	17.7199	1.00452	6.8282	9.44006
gene11537	9.45522	8.13293	3.56514	7.0511	3.09047	12.8721	11.8769	5.39694	10.0486	4.0591	8.11289	7.41015	5.70837	7.07713	1.23637	10.0912	11.1966	8.34224	9.87669	1.43924	2.94788	10.3313	2.69727	5.32547	4.33695
gene11538	5.4885	7.909	120.421	44.6063	65.669	19.5353	21.6904	90.001	43.7422	40.0758	39.4024	30.8046	36.8299	35.679	4.41293	74.2482	87.3116	83.065	81.5416	6.66362	106.888	11.0156	132.238	83.3805	63.9388
gene1154	11.2596	8.00997	1.58016	6.94989	4.926	6.59573	4.4659	7.29225	6.11796	1.47251	6.23499	6.33365	6.68837	6.419	0.238435	4.27546	3.51182	3.12064	3.63597	0.587336	1.31548	7.81699	1.72485	3.61911	3.64123
gene11540	2.37065	2.95722	3.8195	3.04912	0.728786	2.24586	3.37812	4.49779	3.37393	1.12597	3.73976	6.41253	3.99621	4.71617	1.47468	4.06389	5.29595	3.79405	4.38463	0.800676	4.23318	3.50265	0.004451	2.58009	2.26028
gene11541	14.0244	10.6959	8.10797	10.9428	2.96592	13.7347	12.7725	5.21914	10.5754	4.66357	11.85	5.66263	7.01069	8.17445	3.25372	13.1355	8.38354	10.407	10.642	2.38468	6.95524	11.2009	1.63197	6.59604	4.79457
gene11542	2.16933	6.99049	4.80469	4.65484	2.41407	2.42403	6.23035	12.9465	7.20031	5.32789	9.54081	21.9347	23.1261	18.2005	7.52315	5.52925	4.18009	5.42942	5.04625	0.751778	4.79792	5.8278	9.50873	6.71148	2.47661
gene11543	13.4628	26.7223	153.65	64.6117	77.3939	18.3139	29.1219	155.128	67.5211	76.0616	100.976	142.213	165.1	136.096	32.4964	77.2802	90.1617	71.9202	79.7874	9.37562	153.762	23.1578	265.008	147.309	121.054
gene11544	3.56372	1.12711	1.60015	2.097	1.29205	0.697181	1.84065	2.02056	1.51947	0.717779	3.61737	0.936962	1.22347	1.92594	1.47181	1.90569	1.42139	3.31502	2.21403	0.983755	1.37048	1.04077	1.32075	1.244	0.177753
gene11545	16.3412	8.72277	0.888552	8.65086	7.7266	10.5825	10.9762	0.876792	7.47852	5.72065	2.60282	1.84033	1.24156	1.89491	0.68227	3.22845	1.62133	2.95266	2.60081	0.859393	0.383263	9.95533	0.207985	3.51553	5.57772
gene11547	51.052	60.9859	90.4906	67.5095	20.5127	55.1514	68.3854	80.3631	67.9666	12.6111	53.0532	66.2961	66.9471	62.0988	7.8405	47.1794	43.5743	45.4868	45.4135	1.80368	89.1366	47.9486	112.863	83.316	32.8461
gene11548	1.23222	0.344463	0.092627	0.556438	0.59864	0.143612	0.062696	0	0.0687693	0.0719984	0.401231	0.191083	0.99723	0.529848	0.418181	0.189649	0.170855	0.123138	0.161214	0.0342876	0.134671	0	0	0.0448903	0.0777523
gene1155	7.3401	5.25738	15.537	9.37817	5.43443	6.37916	7.73849	31.072	15.0632	13.8806	4.70579	16.8011	12.2342	11.247	6.10779	10.8254	18.3351	10.0199	13.0601	4.58598	18.326	8.39757	20.6519	15.7918	6.50835
gene11550	11.5236	13.7894	23.7867	16.3666	6.5251	16.8002	19.4814	23.1837	19.8218	3.20536	12.9144	19.1555	16.7179	16.2626	3.14539	21.326	23.2479	20.9815	21.8518	1.2213	21.7964	16.5369	23.2185	20.5172	3.51966
gene11551	1.23641	2.01394	0.377278	1.20921	0.818671	1.42079	1.92802	0.658954	1.33592	0.638773	0.887465	0.540511	0.331202	0.586393	0.280955	1.73673	0.703738	1.74458	1.39501	0.598675	0.390161	2.71954	0.101055	1.07025	1.43562
gene11553	16.6656	13.5456	19.8327	16.6813	3.14355	12.1887	11.4838	13.1427	12.2717	0.832566	16.7826	10.7627	13.8999	13.8151	3.01087	11.637	13.343	9.08079	11.3536	2.14519	39.3948	9.5084	20.544	23.1491	15.1126
gene11554	54.5456	111.044	13.8218	59.8038	48.8238	105.178	88.3322	19.9786	71.163	45.1202	32.6061	169.284	76.1181	92.6695	69.8262	56.29	116.902	71.5451	81.5789	31.527	13.159	150.975	12.9006	59.0114	79.6426
gene11555	2.24037	14.8988	67.2133	28.1175	34.4445	27.4241	26.3166	76.214	43.3182	28.494	16.9434	145.591	51.4662	71.3334	66.5849	21.3309	54.3852	42.7766	39.4976	16.7693	72.1368	14.8995	94.605	60.5471	41.0973
gene11556	71.6158	538.091	272.214	293.974	233.998	250.795	373.545	335.586	319.975	62.8466	238.936	953.157	442.149	544.747	367.999	208.574	365.708	324.294	299.525	81.4427	180.406	369.037	323.061	290.835	98.3579
gene11557	59.8094	64.3627	34.1941	52.7887	16.2636	63.5597	59.0305	43.5602	55.3835	10.4867	48.0184	55.1346	49.3299	50.8277	3.78714	49.1121	51.0964	51.2111	50.4732	1.18012	34.2093	62.848	27.3284	41.4619	18.8378
gene11558	34.3801	38.0561	12.7079	28.3814	13.6975	32.0725	36.3589	23.7628	30.7314	6.40425	34.5532	44.5357	42.2533	40.4474	5.23054	28.6887	35.3991	32.9371	32.3416	3.39461	12.8589	34.8621	17.7516	21.8242	11.5531
gene11559	2.93364	1.38554	0.737041	1.68541	1.12858	0.766074	4.74547	5.70406	3.73853	2.61847	0.054629	0.666942	3.56896	1.43018	1.87737	1.07263	8.37761	6.98617	5.47881	3.87876	1.30158	1.51097	0.600568	1.1377	0.476811
gene1156	11.1056	10.272	1.27002	7.5492	5.45388	11.3589	9.95102	6.51818	9.27603	2.48995	7.23234	6.44117	6.31142	6.66164	0.49848	6.07689	8.49901	8.91459	7.83016	1.53253	0.974362	9.36996	3.49735	4.61389	4.30773
gene11560	0.903054	4.75524	1.0367	2.23166	2.1865	1.30037	13.443	1.48293	5.40878	6.95848	0.175665	12.2282	16.0607	9.48818	8.28941	8.49069	6.25544	12.1133	8.95313	2.95617	0.842444	5.95932	0.483369	2.42838	3.06315
gene11561	0.796945	46.8792	8.07915	18.5851	24.7725	8.27	44.437	40.7653	31.1574	19.9059	29.5549	37.7178	46.8783	38.0503	8.66647	34.9082	63.0387	77.734	58.5603	21.7613	7.74717	48.5144	14.2163	23.4926	21.9095
gene11562	0.326658	0	0.980841	0.435833	0.499451	0	0.306337	0.11699	0.141109	0.154586	0.634855	0.214454	0.36416	0.40449	0.213082	0.388451	0	0.346096	0.244849	0.2131	2.2925	0	0.599135	0.96388	1.18898
gene11563	12.1218	140.321	24.3354	58.9261	70.7541	19.6755	160.621	156.989	112.428	80.3469	49.9632	222.413	137.024	136.467	86.2262	114.611	433.597	284.583	277.597	159.608	19.0909	149.724	51.9157	73.5767	67.9567
gene11565	0.854726	1.12326	0	0.659328	0.586568	0.507433	0.684967	0.235261	0.475887	0.226507	0	0.717483	0.561665	0.426383	0.377388	0	0.49429	0.216426	0.236905	0.247781	0	0.762696	0	0.254232	0.440343
gene11566	5.04699	5.14384	0.377519	3.52278	2.72431	2.60922	4.73594	1.44584	2.93033	1.66839	2.33911	2.09512	2.20854	2.21426	0.122094	3.5346	2.35625	4.85406	3.58164	1.24957	0.511035	4.69153	0.440263	1.88094	2.43429
gene11567	0.079069	0.104428	0.656377	0.279958	0.326235	0.140131	0.129349	0.355748	0.208409	0.127713	0.321599	0.187131	0.260543	0.256424	0.0673285	0.262164	0.086814	0.161766	0.170248	0.0879822	0.943714	0.138074	0.655405	0.579064	0.408209
gene11568	25.4712	19.1121	7.27296	17.2854	9.23562	23.0274	20.5792	14.4803	19.3623	4.40158	29.7618	30.7285	30.2426	30.2443	0.483361	19.7773	20.7964	18.3916	19.6551	1.20705	7.37985	25.0333	5.38866	12.6006	10.8129
gene11569	154.857	141.856	32.4376	109.717	67.2407	180.947	108.423	40.8235	110.064	70.0761	54.4954	34.6809	17.7869	35.6544	18.3736	113.401	116.445	106.391	112.079	5.15592	30.1475	162.225	4.90735	65.7598	84.4888
gene1157	16.7286	18.5478	11.156	15.4775	3.85147	17.6704	16.5653	13.088	15.7746	2.39135	32.2293	22.7206	26.1036	27.0179	4.81983	23.944	17.1533	22.598	21.2318	3.59558	10.2394	15.3355	7.26212	10.9457	4.08278
gene11570	9.76758	9.23844	11.483	10.163	1.17334	10.2963	8.18322	18.0132	12.1643	5.17436	8.01839	9.50962	10.064	9.19732	1.05794	11.4924	10.3932	9.61779	10.5011	0.941939	11.8018	7.74453	10.553	10.0331	2.07799
gene11572	15.6459	15.0385	24.9625	18.549	5.56256	13.3566	19.038	22.4962	18.2969	4.61468	21.8487	17.7642	26.1348	21.9159	4.18571	22.6792	18.068	25.1897	21.979	3.61212	22.5018	13.3465	37.3689	24.4058	12.1238
gene11573	6.2659	15.1834	7.11959	9.52297	4.92063	5.57276	9.83544	3.77935	6.39585	3.11081	12.163	7.38522	13.083	10.8771	3.05881	10.6505	10.1063	10.5787	10.4452	0.295675	6.9681	11.6274	10.1284	9.57465	2.37852
gene11574	67.0867	66.9802	61.8505	65.3058	2.99287	60.4169	75.938	62.4084	66.2544	8.44515	79.1313	76.0679	83.8631	79.6874	3.92723	77.4065	75.2964	78.1085	76.9371	1.46364	58.2881	68.3723	70.682	65.7808	6.59083
gene11575	24.6245	26.5324	18.8047	23.3205	4.02553	29.7792	36.4803	19.8407	28.7001	8.37211	22.0767	20.5706	18.385	20.3441	1.85626	28.3696	25.3365	30.7237	28.1433	2.70072	17.3799	32.013	17.2202	22.2044	8.49491
gene11576	14.2288	10.0935	12.799	12.3738	2.10021	11.2464	12.409	15.9878	13.2144	2.47117	9.89701	12.1444	14.9692	12.3369	2.54154	12.2904	13.3332	16.3134	13.979	2.08781	14.309	12.6834	16.8149	14.6024	2.08135
gene11577	36.0864	39.1253	10.208	28.4732	15.891	37.6119	35.7839	25.6237	33.0065	6.4587	23.2125	24.4299	21.1638	22.9354	1.65062	25.7047	23.6184	21.5737	23.6323	2.06556	9.70286	32.1334	6.66974	16.1687	13.9088
gene11578	6.07997	3.00523	0.563456	3.21622	2.7643	8.083	3.58289	0.224547	3.96348	3.94303	1.45741	0.717153	1.07692	1.08383	0.370178	2.30474	0.5727	1.93341	1.60362	0.9119	0.206327	4.48062	0.236413	1.64112	2.45913
gene11579	0.10804	0.335749	0.05099	0.164926	0.150662	0.269603	0.587248	0.131516	0.329456	0.233687	0.15794	0.077744	0.130904	0.122196	0.040801	0.162926	0.037725	0.153535	0.118062	0.0697322	0.009494	0.565589	0.005581	0.193555	0.322197
gene1158	76.2593	103.935	86.0869	88.7605	14.0303	92.6322	103.827	94.0832	96.8475	6.08786	104.612	171.353	142.6	139.522	33.4768	112.567	144.486	123.128	126.727	16.2611	82.2677	97.4433	70.3986	83.3698	13.556
gene11580	4.03976	5.87564	0.175945	3.36378	2.90935	5.996	4.00939	1.22453	3.74331	2.39684	2.28403	1.29383	1.55031	1.70939	0.513913	2.58226	1.8148	2.32633	2.24113	0.390761	0.148126	5.49544	0.118851	1.92081	3.09576
gene11581	4.1429	3.72353	0	2.62214	2.2805	4.74612	4.2985	0.193963	3.07953	2.50897	1.31931	0.562489	0.859095	0.913631	0.381345	1.66903	0.812127	1.48926	1.32347	0.451866	0.037878	3.35944	0	1.13244	1.92873
gene11582	1.27094	0.841238	1.15446	1.08888	0.222233	0.978605	1.03778	1.42222	1.1462	0.240863	1.80646	1.50316	2.40184	1.90382	0.457179	2.04156	1.38214	2.42374	1.94915	0.526915	1.20353	0.440157	1.47975	1.04115	0.538485
gene11583	40.0794	34.0579	80.4865	51.5413	25.2475	33.6519	33.6045	49.6199	38.9588	9.23284	74.3343	49.3981	60.3731	61.3685	12.4979	53.3042	44.5565	46.2563	48.039	4.63835	82.6503	34.7008	98.9239	72.0916	33.3881
gene13399	0	0	0.067318	0.0224393	0.0388661	1.39735	0	0.162211	0.519855	0.764252	0	0	0	0	0	0	0	0	0	0	0	0	0.053597	0.0178657	0.0309442
gene11587	7.92038	5.28566	2.1008	5.10228	2.91412	6.8345	4.30156	1.1496	4.09522	2.84806	3.85451	2.66022	3.5278	3.34751	0.617217	5.25862	4.62466	3.41282	4.43203	0.937855	1.97735	4.57137	1.64471	2.73114	1.60234
gene11588	5.90943	4.92552	0.650314	3.82842	2.79594	6.31165	3.50244	0.574977	3.46302	2.86854	2.59722	0.665242	0.45951	1.24066	1.17931	2.54091	1.24371	2.56726	2.11729	0.756662	0	7.24594	0	2.41531	4.18344
gene1159	22.2104	17.0217	7.34913	15.5271	7.54254	18.8981	16.3555	10.7439	15.3325	4.17221	11.7623	11.3124	12.8733	11.9827	0.803412	15.1445	15.5211	13.0931	14.5862	1.3067	8.93818	13.4269	8.01662	10.1272	2.8945
gene11590	59.7782	49.8363	96.984	68.8661	24.853	52.5726	42.9828	73.4958	56.3504	15.6033	59.472	56.9271	51.2459	55.8817	4.2115	68.1702	81.1319	45.6083	64.9701	17.9767	103.869	45.5778	42.4028	63.95	34.6075
gene11592	2.94205	2.58029	23.775	9.76579	12.1337	5.98904	5.35953	21.1315	10.8267	8.9298	9.85594	9.92569	8.86895	9.55019	0.591002	8.97335	7.55251	6.64721	7.72436	1.17255	16.7684	4.15405	24.6101	15.1775	10.3204
gene11593	4.48137	6.26346	0.931252	3.89203	2.71452	6.26077	8.42798	5.68437	6.79104	1.44663	5.74095	6.16545	8.30485	6.73708	1.37421	6.96725	6.39347	8.69237	7.35103	1.19654	0.786571	6.96181	2.41823	3.38887	3.2
gene11594	22.269	29.3468	29.6531	27.0896	4.17763	26.1232	37.1033	25.9139	29.7135	6.40066	31.7036	9.75505	37.9707	26.4764	14.8163	0.522446	31.4701	39.8941	23.9622	20.7318	28.8867	27.4087	47.0212	34.4389	10.9216
gene11595	141.21	155.279	3.19624	99.8953	84.0387	105.594	118.197	4.03283	75.9413	62.5926	44.084	20.5677	18.5221	27.7246	14.2045	48.0106	36.5924	50.932	45.1784	7.57774	3.64366	163.872	2.5663	56.694	92.8204
gene11596	3.32765	3.86378	3.67204	3.62116	0.271663	2.55459	6.36329	4.92114	4.61301	1.92295	1.92992	0.870218	1.15182	1.31732	0.548896	1.1828	1.08729	2.48022	1.58344	0.778105	3.6261	3.95387	4.80363	4.12787	0.607744
gene11597	0.795509	0.686849	0.027667	0.503342	0.415514	1.06863	0.067523	0.01111	0.382422	0.594945	0.052677	0.117543	0	0.05674	0.0588767	0.369001	0.375556	0.259957	0.334838	0.0649316	0.06227	0.26135	0.045861	0.12316	0.119957
gene4696	3.73286	7.61233	0	3.78173	3.8064	4.5636	4.66951	1.34618	3.52643	1.8889	0	10.51	14.3221	8.27736	7.41749	0	0	5.81581	1.9386	3.35776	0	0	0.110902	0.0369673	0.0640293
gene1160	6.63749	6.88627	56.3135	23.2791	28.6089	8.89248	6.69345	50.2162	21.934	24.5177	24.6104	51.5957	28.7392	34.9818	14.5354	19.404	27.6864	10.9222	19.3375	8.38227	54.4861	4.63038	58.6154	39.244	30.0473
gene11600	0.071426	0	0.054921	0.0421157	0.0373952	0	0	0	0	0	0	0	0	0	0	0	0	0	0	0	0	0.154252	0.019985	0.058079	0.0838855
gene11601	1.44751	1.30631	0.704091	1.15264	0.394817	3.73238	2.0106	0.416881	2.05329	1.65816	0.303648	0.616625	0.210838	0.377037	0.212615	1.45758	0.437414	0.192388	0.695796	0.671008	1.84669	1.67213	0.690036	1.40295	0.623542
Morus_notabilis_newGene_1222	0.438079	0	0	0.146026	0.252925	0.319448	0.290922	0.49726	0.36921	0.111808	0.672182	0.444839	0.368094	0.495038	0.158137	0.938483	1.55495	2.5341	1.67584	0.804648	0	0	0.108402	0.036134	0.0625859
gene11604	43.6372	37.9356	247.844	109.806	119.579	50.4541	46.2924	123.882	73.5428	43.6445	34.4588	38.5483	38.7158	37.2409	2.41089	56.4542	75.5144	40.6401	57.5362	17.4623	259.15	48.2778	252.111	186.513	119.767
gene11605	10.2866	9.87628	39.8842	20.0157	17.2079	12.6566	11.9758	20.5545	15.0623	4.76855	11.0268	16.2496	15.1111	14.1291	2.74635	13.2556	13.3498	11.5324	12.7126	1.02314	32.7641	9.01301	42.6637	28.1469	17.294
gene11606	187.823	155.053	1677.88	673.587	869.901	188.677	158.864	822.447	389.996	374.81	328.374	304.7	327.662	320.245	13.4672	311.491	479.718	260.23	350.48	114.821	1600.15	151.888	2554.31	1435.45	1209.65
gene11607	3.14927	1.37984	0.389198	1.63944	1.39823	1.87716	2.4402	0.533345	1.6169	0.979706	1.39249	0.878454	1.33951	1.20348	0.282728	1.02829	0.284751	0.857569	0.723537	0.38947	0.275569	1.67207	0.580296	0.842644	0.734282
gene11608	4.69853	1.5032	0.284008	2.16191	2.27979	2.8068	1.57837	0.238948	1.54137	1.28433	1.45871	0.59292	1.87453	1.30872	0.653837	3.06989	1.08763	2.60771	2.25508	1.03711	0.402859	2.73263	0.455974	1.19715	1.33002
gene11609	3.10656	0.897131	0.3112	1.4383	1.47416	1.77825	1.32723	0.549218	1.21823	0.621726	1.44054	0.345902	1.15503	0.980491	0.567808	0.753781	0.742073	1.15263	0.882827	0.233726	0.377491	0.825569	0.686939	0.63	0.229401
gene1161	27.261	25.9156	31.7389	28.3052	3.0488	25.1814	29.2895	36.6303	30.3671	5.80002	36.801	33.406	43.4701	37.8924	5.12006	35.4305	28.3793	36.0589	33.2896	4.26406	29.7079	23.6182	36.0171	29.7811	6.1998
gene11611	21.6717	20.9121	3.8344	15.4728	10.0863	26.5318	0.00255	9.93929	12.1579	13.4031	4.2856	0.02943	6.42968	3.58157	3.25769	17.1969	0.017568	12.4922	9.90221	8.87768	4.18442	0.006438	0.87537	1.68874	2.20456
gene11612	6.92056	5.53563	2.05513	4.83711	2.5068	8.09664	2.61061	8.67151	6.45959	3.34569	3.68315	14.367	6.53945	8.19652	5.53131	2.16229	7.74224	4.6459	4.85015	2.79558	2.11127	4.51407	1.9297	2.85168	1.44253
gene11613	15.6574	19.6157	2.2986	12.5239	9.07383	15.1431	20.8716	2.52427	12.8463	9.38684	15.878	10.6604	10.047	12.1951	3.20419	4.51062	12.4735	16.8665	11.2835	6.26328	2.65817	16.3638	2.42748	7.14981	7.98037
gene11615	32.38	0.171345	4.65531	12.4022	17.4459	24.1972	15.2203	6.53045	15.316	8.83377	20.7134	13.5902	9.65617	14.6533	5.60476	20.483	21.557	13.3492	18.4631	4.46117	7.07269	23.3841	2.44258	10.9664	11.0003
gene11616	5.57642	3.02239	0.584776	3.0612	2.49605	4.74299	2.0494	1.08638	2.62626	1.89533	2.0001	1.61044	1.40043	1.67032	0.304287	1.7892	1.56431	1.27945	1.54432	0.255458	0.66796	2.51226	0.232088	1.13744	1.21041
gene11618	0.086921	0.075847	0	0.054256	0.0473122	0	0.04419	0	0.01473	0.0255131	0	0	0	0	0	0.071477	0.020787	0.164421	0.0855617	0.0728455	0	0	0.035973	0.011991	0.020769
gene11619	14.0153	11.9365	4.99328	10.315	4.72451	14.3465	13.3716	7.24356	11.6539	3.85045	12.5346	11.843	14.0313	12.803	1.11856	12.387	14.6625	13.7461	13.5985	1.14489	5.60168	12.6477	8.00079	8.75005	3.58225
gene11622	0.21386	0.065634	0	0.0931647	0.109556	0.066898	0.029547	0	0.0321483	0.0335248	0.308339	0	0.048268	0.118869	0.165851	0.264862	0	0	0.0882873	0.152918	0	0.031204	0	0.0104013	0.0180156
gene11623	24.7089	23.8187	61.9505	36.826	21.763	28.7811	34.7757	48.6183	37.3917	10.174	38.0304	39.3497	36.25	37.8767	1.55553	40.5475	36.1095	34.0914	36.9162	3.30277	54.7128	24.9769	54.7204	44.8034	17.1702
gene11624	0	0.680512	0	0.226837	0.392894	0.66355	1.22551	0.500466	0.796509	0.380369	0.053551	0.299346	0.173481	0.175459	0.122909	0.059506	0.188716	0.158552	0.135591	0.0675959	0.121254	0.591935	0.245623	0.319604	0.243906
gene11625	138.143	235.695	45.2496	139.696	95.232	257.855	246.722	144.317	216.298	62.5856	96.0893	109.157	97.4348	100.894	7.18781	184.3	165.128	145.514	164.981	19.3938	52.1468	223.847	19.35	98.4479	109.83
gene11626	2.85615	2.18203	0.114798	1.71766	1.42846	3.21106	3.0918	0.095071	2.13264	1.7656	0.554365	0.121273	0.346199	0.340612	0.2166	0.906308	0.418256	0.642315	0.655626	0.244298	0.225777	1.72477	0.224118	0.724888	0.865923
gene21874	2.86022	0.482134	0	1.11412	1.53126	0.675936	0.43871	0.148606	0.421084	0.264106	0	0	0.050162	0.0167207	0.028961	0.029852	0	0	0.00995067	0.0172351	0	0	0	0	0
gene11629	0.278993	0	0	0.0929977	0.161077	0	0	0	0	0	0.026101	0	0.373	0.133034	0.208226	0	0.050594	0	0.0168647	0.0292105	0	0	0	0	0
gene11630	0.207351	0.087613	0	0.0983213	0.104089	0	0.067613	0.212274	0.0932957	0.108442	0	0.034968	0	0.011656	0.0201888	0.067495	0.02424	0.021838	0.0378577	0.0256948	0	0.097654	0	0.0325513	0.0563806
gene11631	14.1851	15.3847	1322.16	450.576	754.812	24.4201	14.7043	968.544	335.889	547.916	103.527	198.452	142.52	148.166	47.7136	61.4708	120.551	55.4616	79.1612	35.9705	1262.6	13.2194	1326.69	867.502	740.524
gene11632	154.74	226.03	449.528	276.766	153.804	180.335	208.216	405.757	264.769	122.892	249.21	299.485	224.618	257.771	38.1606	319.161	353.61	308.072	326.948	23.7469	453.483	245.757	580.035	426.425	168.774
gene11633	11.3723	12.3211	5.61729	9.77022	3.62769	11.8803	11.9624	10.6541	11.4989	0.732823	8.4948	17.7907	14.0551	13.4469	4.67768	13.8478	12.8912	10.28	12.3397	1.84674	6.78342	8.50859	7.10018	7.46407	0.918349
gene11634	19.8493	16.4949	14.4913	16.9452	2.70722	29.1075	24.8698	20.427	24.8015	4.34066	16.3327	25.1949	22.956	21.4945	4.60831	20.0711	18.4011	20.5133	19.6619	1.11399	15.05	20.4409	16.3565	17.2824	2.81218
gene11635	118.392	44.1187	13.875	58.7954	53.7822	77.0928	41.6989	4.88229	41.2247	36.1076	13.2709	8.21514	10.5162	10.6674	2.53126	14.9664	12.5274	7.77799	11.7573	3.65557	12.4806	41.8769	7.81637	20.7246	18.4663
gene11636	0.068495	0	0	0.0228317	0.0395456	0.183879	0.018539	0	0.0674727	0.101236	0.034222	0.018963	0.046914	0.0333663	0.0139951	0	0.080363	0.071974	0.050779	0.0441755	0.019579	0.020116	0	0.0132317	0.0114621
gene11638	50.0031	72.0584	17.5074	46.523	27.4415	72.499	74.0029	34.1873	60.2297	22.5659	22.0415	43.6217	41.0246	35.5626	11.7814	42.704	56.0943	47.2831	48.6938	6.80571	17.6793	76.1398	12.7934	35.5375	35.2474
gene11639	30.4622	18.6426	1.71497	16.9399	14.449	14.6517	16.7572	1.27033	10.8931	8.39979	3.83735	5.65184	4.44545	4.64488	0.923539	3.31399	5.17407	5.95864	4.81557	1.35829	1.48393	27.1735	1.0617	9.90637	14.9553
gene11640	6.38336	12.4909	69.3106	29.395	34.7026	5.63945	6.48405	39.8067	17.3101	19.4872	30.2036	38.253	13.8491	27.4353	12.4352	12.8985	22.6252	22.4475	19.3237	5.56514	67.9726	11.6775	72.8358	50.8287	33.9929
gene11641	44.8952	34.7995	30.9552	36.8833	7.19984	58.603	41.2781	67.1413	55.6741	13.178	42.8443	68.3747	78.5765	63.2652	18.406	60.7713	35.7177	64.5957	53.6949	15.6857	29.2102	36.5485	38.2365	34.665	4.79884
gene11642	20.8678	11.2875	23.0405	18.3986	6.25351	21.7193	13.5019	14.2569	16.4927	4.5421	21.6974	9.82937	8.03938	13.1887	7.42287	23.3824	16.7051	15.5476	18.545	4.22906	24.4072	11.2959	22.4472	19.3834	7.07225
gene11643	0.17652	0	0.854994	0.343838	0.451387	0.727786	0.158304	0.04974	0.311943	0.364198	0.732144	0	0.779486	0.503877	0.437012	0.397579	0.045224	0.442888	0.29523	0.217694	1.70216	0	0.385155	0.69577	0.892577
gene11644	0.241887	0.322104	0.071255	0.211749	0.128111	0.379718	0.180804	0.293212	0.284578	0.0997377	0.181107	0.10086	0.123549	0.135172	0.0413668	0.181208	0.052805	0.11813	0.117381	0.0642048	0.039415	0.079285	0.047583	0.0554277	0.0210608
gene11646	1209.63	1031.09	72.6164	771.113	611.467	674.296	594.086	64.0808	444.155	331.588	145.82	134.308	65.9967	115.375	43.1484	155.932	182.87	139.196	159.333	22.0348	74.7797	1066.71	41.3696	394.287	582.577
gene11647	29.2999	29.4413	15.6384	24.7932	7.92864	27.0484	23.999	16.9061	22.6512	5.20377	29.4565	27.6624	25.538	27.5523	1.96154	28.7404	28.6628	36.3892	31.2642	4.43862	14.6937	30.117	15.6509	20.1538	8.64158
gene11648	30.4432	27.8399	19.0335	25.7722	5.97928	36.2752	32.178	24.3492	30.9341	6.0595	25.5866	33.4902	29.8157	29.6308	3.95506	28.7008	29.9749	29.8149	29.4969	0.694027	21.4597	26.9847	15.6447	21.363	5.67065
gene11649	48.8378	50.2084	49.394	49.48	0.689342	63.7697	36.7039	43.8544	48.1093	14.0256	47.0893	55.3699	50.1814	50.8802	4.18427	59.4336	77.6174	41.7073	59.5861	17.9556	46.9854	52.6133	43.7628	47.7872	4.47941
gene1165	0.174178	0.133038	0	0.102405	0.0910399	0.39186	0.703692	0.278891	0.458148	0.220022	0.110417	0.187166	0.165052	0.154212	0.0395062	0.120177	0.469447	0.448894	0.346173	0.195988	0	0.130551	0.13812	0.089557	0.0776509
gene11650	115.836	68.0305	97.1312	93.666	24.0905	161.249	89.399	78.6283	109.759	44.9156	117.807	109.308	165.299	130.805	30.1736	85.5295	88.027	71.2815	81.6127	9.0338	89.0536	72.0432	57.0766	72.7245	15.9994
gene11651	16.798	4.60003	2.67974	8.02592	7.65727	9.04911	6.2652	2.31219	5.8755	3.38532	7.07269	3.22458	5.45469	5.25065	1.93215	8.54356	6.83525	3.96538	6.44806	2.31352	2.00066	6.22357	0.480376	2.90154	2.97569
gene11652	23.3988	17.6883	3.77278	14.9533	10.0948	18.8316	19.9904	8.82588	15.8826	6.13874	12.7072	8.30392	11.0983	10.7032	2.22809	13.654	13.5377	16.879	14.6902	1.89642	3.98464	17.5943	3.99343	8.52414	7.85503
gene11653	16.2917	18.21	29.8717	21.4578	7.34953	16.8116	16.2851	24.8914	19.3293	4.82405	27.1536	27.588	30.5316	28.4244	1.83776	18.5753	17.0343	18.8155	18.1417	0.966511	24.8236	14.8077	40.8568	26.8294	13.1399
gene11654	21.8615	12.4051	5.83513	13.3672	8.05638	23.5928	13.3934	5.53263	14.1729	9.05528	9.44741	8.57453	9.22251	9.08148	0.453205	8.71171	10.4367	7.78557	8.978	1.34549	4.25859	12.1065	6.0144	7.45984	4.11879
gene11655	9.96806	21.5185	2.41856	11.3017	9.61955	12.4201	13.8728	14.983	13.7586	1.28524	4.78418	13.2562	13.6114	10.5506	4.99702	7.58896	10.9253	14.5174	11.0106	3.46501	4.27813	18.3886	2.60644	8.42438	8.66962
gene11656	0	0.046937	0	0.0156457	0.0270991	0	0	0	0	0	0	0	0	0	0	0	0	0	0	0	0	0.076605	0	0.025535	0.0442279
gene11657	56.9851	34.8473	3.29093	31.7078	26.9844	50.0561	36.7946	6.66387	31.1715	22.2359	37.2336	24.5272	23.4235	28.3948	7.67451	24.6113	19.6578	19.3802	21.2164	2.94331	3.0925	34.4353	3.2013	13.5764	18.0645
gene11658	9.51512	14.4889	9.21651	11.0735	2.96157	7.57491	8.50356	11.5998	9.22609	2.10747	4.7041	9.40109	6.83512	6.9801	2.35184	7.40582	9.57381	6.81994	7.93319	1.4507	8.30581	7.92143	11.8082	9.34515	2.1417
gene11659	19.1297	24.2926	2.12753	15.1833	11.5975	22.6053	20.7751	10.1588	17.8464	6.72025	9.9205	15.0147	13.6484	12.8612	2.63676	12.4494	10.3944	14.8408	12.5615	2.22529	2.30311	23.8323	1.05559	9.06365	12.8052
gene1166	123.469	96.6142	165.02	128.368	34.4648	143.585	116.404	125.044	128.344	13.8879	214.271	184.598	140.513	179.794	37.1131	173.672	198.01	162.137	177.94	18.3134	171.67	127.652	92.7205	130.681	39.5621
gene11660	100.675	210.038	24.1979	111.637	93.4036	148.8	269.756	128.301	182.286	76.4422	216.438	213.31	287.838	239.195	42.1547	212.555	151.552	312.085	225.397	81.0334	25.0712	191.968	24.4961	80.5116	96.5241
gene11662	67.3586	94.7908	19.3625	60.504	38.1785	59.312	56.6016	23.0742	46.3293	20.185	22.7754	35.8348	30.364	29.658	6.55825	23.9364	42.7007	29.8995	32.1789	9.5876	25.2576	77.6388	8.57774	37.1581	36.0357
gene11663	2.18766	2.67189	6.70924	3.85627	2.48258	1.43236	2.34342	3.21275	2.32951	0.890279	0.878832	0.144411	0.393886	0.472376	0.373449	1.75898	0.891286	1.27553	1.3086	0.434793	9.71119	1.5506	8.81424	6.69201	4.47512
gene11664	162.385	131.332	382.338	225.352	136.838	174.847	147.319	423.193	248.453	151.954	120.745	149.378	141.531	137.218	14.7955	68.3334	81.2006	70.5561	73.3634	6.87766	391.434	142.61	393.44	309.161	144.241
gene11665	33.949	53.5601	0.770442	29.4265	26.6838	26.7034	48.2723	3.05034	26.0087	22.619	28.82	0.571109	1.6576	10.3496	16.0051	24.3754	7.43853	13.1811	14.9983	8.61344	0.436422	37.5737	6.4507	14.8203	19.9332
gene11666	0	0.052451	0	0.0174837	0.0302826	0	0	0.102872	0.0342907	0.0593932	0	0	0.019849	0.00661633	0.0114598	0	0	0	0	0	0	0	0	0	0
gene11667	3.29435	5.34678	0.033077	2.89141	2.67967	1.79998	2.76572	0.039851	1.53519	1.38209	0.26051	0.103035	0.339439	0.234328	0.120357	0.474391	0.220739	0.164999	0.28671	0.164909	0.036308	3.62313	0.05267	1.23737	2.06614
gene11668	8.06165	9.26131	0.943446	6.0888	4.4962	8.00692	11.2575	2.31239	7.19228	4.52787	4.20259	4.42576	7.37753	5.33529	1.77215	6.0208	4.19448	7.5325	5.91593	1.67148	0.54063	10.2646	0.547331	3.78417	5.61218
gene11669	172.533	524.219	384.148	360.3	177.052	143.393	345.501	989.699	492.864	441.979	620.136	1115.53	1612.54	1116.07	496.204	467.14	329.741	605.036	467.306	137.648	391.043	413.237	514.707	439.663	65.931
gene11671	14.2217	34.1465	57.7335	35.3672	21.7816	20.1052	76.5432	224.265	106.971	105.426	80.4159	176.637	315.813	190.955	118.35	69.2959	68.372	133.328	90.3319	37.2384	43.8584	36.7098	151.025	77.1976	64.0358
gene11672	2.09773	0.575127	0.038993	0.903949	1.06803	0.75064	0.651513	0.161454	0.521202	0.315469	0.260576	0.263639	0.21227	0.245495	0.0288144	0.280758	0.350427	0.330507	0.320564	0.035883	0.107365	0.519181	0.090269	0.238938	0.242848
gene11673	18.6377	18.059	2.74202	13.1462	9.01496	16.825	13.5844	8.41694	12.9421	4.24066	10.5089	13.7805	12.6736	12.321	1.66404	10.7137	10.8943	12.5701	11.3927	1.02364	3.2011	22.8583	4.11954	10.0597	11.0935
gene11674	206.075	222.403	163.038	197.172	30.6675	257.993	258.182	225.602	247.259	18.7555	249.973	226.688	226.496	234.386	13.4996	256.977	229.539	235.1	240.538	14.5048	167.826	249.266	119.373	178.822	65.6407
gene11675	9.32748	9.3069	0.222652	6.28568	5.25074	12.4399	13.1414	0.409392	8.66355	7.15691	4.29174	1.81844	2.68993	2.93337	1.25449	6.3046	3.34817	6.58832	5.4137	1.79442	0.288919	8.66973	0.340986	3.09988	4.82371
gene11676	50.0986	43.1883	12.1992	35.1621	20.1843	52.1943	54.6945	17.1155	41.3348	21.0117	43.7108	23.8699	39.7215	35.7674	10.4949	44.6287	23.7914	44.7438	37.7213	12.0638	10.5673	43.0775	12.9026	22.1825	18.1332
gene11677	2.03613	0.276974	0.45727	0.923457	0.967808	1.72769	0.599663	2.54262	1.62333	0.975675	0.630382	0.041507	0.33927	0.337053	0.294444	0.400932	0.370431	0.158406	0.309923	0.132101	0.627419	0.190013	0.65836	0.491931	0.261926
gene11678	22.9428	15.1384	5.29785	14.4597	8.84201	33.6681	13.4462	3.00321	16.7058	15.5901	16.3274	10.8808	16.9517	14.72	3.33941	13.7224	12.2088	10.4614	12.1309	1.63191	5.6757	17.1999	4.4623	9.11263	7.03001
gene12550	0.279035	1.01305	5.16282	2.15164	2.63346	1.76467	12.5229	142.355	52.2143	78.2495	6.30433	10.7041	14.381	10.4631	4.04371	12.3484	9.8754	27.2025	16.4754	9.37184	8.89068	1.94276	20.8269	10.5534	9.55124
gene1168	5.11114	8.47279	8.10871	7.23088	1.84475	12.6822	6.6973	17.2046	12.1947	5.2706	9.38105	9.20577	5.80642	8.13108	2.01512	15.8761	13.6106	11.8858	13.7908	2.00122	10.9889	7.24099	9.37737	9.20241	1.88006
gene9562	0.10008	0.107458	0.16584	0.124459	0.0360261	0.048116	0.051806	0.112744	0.0708887	0.0362947	0	0.076247	0	0.0254157	0.0440212	0.582667	0.127352	0.095441	0.268487	0.272556	0	0.018049	0	0.00601633	0.0104206
gene11681	35.132	23.8321	17.3829	25.449	8.98433	25.6754	24.9126	11.2736	20.6205	8.10369	23.131	14.495	16.1504	17.9255	4.58345	26.5423	19.784	17.7777	21.368	4.59197	15.7167	17.7562	11.603	15.0253	3.13429
gene11683	44.1381	49.0337	18.0076	37.0598	16.6803	39.1241	46.7292	17.3841	34.4125	15.2294	60.8707	38.5359	39.7495	46.3854	12.5593	50.0319	39.4473	50.3588	46.6127	6.20751	16.8692	50.5444	7.31894	24.9108	22.7071
gene11684	7.12465	2.55706	14.3819	8.02119	5.96317	3.75457	1.71477	8.02026	4.49654	3.21756	44.7944	30.5246	24.0754	33.1314	10.6026	29.4143	27.5618	16.6105	24.5289	6.91978	14.3672	2.92678	7.99878	8.43093	5.73246
gene11685	15.5677	4.66593	13.8167	11.3501	5.85448	6.03686	4.86075	7.38823	6.09528	1.26475	126.869	67.27	66.1486	86.7626	34.7379	74.0188	52.4474	29.2361	51.9008	22.3964	26.5228	4.34003	12.7152	14.526	11.2017
gene11686	0.959553	0.406077	0.02648	0.464037	0.469229	0.637976	1.0555	0.283086	0.658854	0.386629	0.81289	0.195983	0.235143	0.414672	0.345422	1.37287	0.451371	0.694012	0.839417	0.477646	0.067492	0.488546	0.101675	0.219238	0.233853
gene11687	20.8123	50.6334	18.6553	30.0337	17.8724	22.9795	70.9186	89.3064	61.0682	34.2431	36.6809	120.444	94.4674	83.8641	42.8763	38.4632	89.6491	80.3027	69.4717	27.2577	23.1155	37.8935	29.5416	30.1835	7.40987
gene11688	28.6597	23.1241	35.4119	29.0652	6.15394	32.8349	23.8897	48.4958	35.0735	12.4549	30.6143	26.9583	21.4086	26.327	4.63519	39.6469	43.533	38.1698	40.4499	2.7703	39.0876	24.2534	31.1293	31.4901	7.42369
gene11689	13.7701	18.0552	15.0768	15.634	2.1962	19.3739	26.5552	19.0141	21.6477	4.25381	22.0572	23.1688	31.6464	25.6242	5.24499	26.1565	22.69	31.4552	26.7672	4.41438	12.1843	17.3296	26.7777	18.7639	7.40169
gene1169	9.597	8.3615	2.37554	6.77802	3.86237	9.99404	8.46244	2.35735	6.93794	4.04015	7.67258	2.7164	5.71678	5.36859	2.49637	5.33556	3.79482	7.81277	5.64772	2.02708	1.56501	6.03607	1.79127	3.13078	2.5186
gene11690	4.22637	5.12963	3.59537	4.31712	0.77115	4.3232	4.68135	5.95822	4.98759	0.859455	3.29658	5.45186	4.93377	4.56074	1.12502	3.272	6.22233	4.60194	4.69876	1.47755	3.8349	5.33479	3.58497	4.25155	0.9464
gene5235	0	0.101023	0.766811	0.289278	0.416629	0	0	21.1847	7.06155	12.231	0	6.40331	1.27192	2.55841	3.38997	0.091406	0.400578	0.550522	0.347502	0.234115	2.22708	0	5.04301	2.42336	2.52723
gene11692	12.9023	10.8215	9.08692	10.9369	1.91031	12.608	14.2797	14.6842	13.8573	1.10067	15.3124	15.3297	20.8362	17.1594	3.18416	12.9578	16.021	17.2267	15.4018	2.20079	7.81421	10.6001	15.9561	11.4568	4.13799
gene11694	0.506149	0.725407	2.18395	1.1385	0.912	0.632868	0.506179	2.35987	1.1663	1.03559	1.55872	0.539388	1.28373	1.12728	0.527367	2.25705	0.912659	1.53789	1.5692	0.67274	2.92496	0.472584	0.749587	1.38238	1.34308
gene11695	80.6096	143.442	48.5489	90.8667	48.2708	287.073	125.732	11.3918	141.399	138.507	57.4779	24.8062	27.2052	36.4965	18.21	73.7062	48.9025	67.8688	63.4925	12.968	55.7402	155.216	18.2501	76.4022	70.7823
gene11696	7.16107	11.9679	8.00541	9.04479	2.56645	11.1678	22.4661	9.42958	14.3545	7.07843	10.6068	12.6469	13.2379	12.1639	1.38043	11.106	15.2943	15.0611	13.8205	2.35367	7.97983	13.6742	7.46799	9.70733	3.44491
gene11697	20.8055	23.3092	11.639	18.5846	6.14395	20.7926	18.5937	12.5045	17.297	4.29351	19.016	19.6526	18.5111	19.0599	0.572025	16.7719	19.5249	18.1045	18.1338	1.37674	13.2742	21.107	5.0879	13.1564	8.01019
gene117	20.9375	20.6066	2.54433	14.6962	10.5251	22.4954	19.2056	4.71692	15.4727	9.45886	9.63974	8.12761	6.65102	8.13946	1.49439	13.4995	9.85947	10.8582	11.4057	1.88075	2.17696	19.8619	1.00109	7.67998	10.5662
gene1170	0.065153	1.26196	0.018925	0.44868	0.704701	0.365931	0.92938	0.166837	0.487383	0.395513	0.282917	1.4447	0.346027	0.691214	0.653298	0.449333	1.28425	0.592063	0.775217	0.446578	0	1.36775	0.054057	0.473936	0.774538
gene11700	3.95303	2.27019	5.07689	3.7667	1.4126	3.49626	3.42985	1.16849	2.6982	1.32519	7.14322	3.76138	6.95672	5.95377	1.90096	5.63178	5.59826	2.74821	4.65942	1.65524	5.18338	1.71244	5.56882	4.15488	2.12398
gene10835	0	0	0.174067	0.0580223	0.100498	0	0	4.26189	1.42063	2.4606	0	0	0	0	0	0	0	0	0	0	0.269444	0	3.60695	1.29213	2.00922
gene11702	37.1313	36.1801	16.506	29.9391	11.6432	33.6874	26.2484	22.0567	27.3308	5.89039	17.7319	17.8846	19.3974	18.338	0.92064	24.3509	37.8916	24.4368	28.8931	7.79306	17.4659	30.8134	15.748	21.3424	8.24695
gene11703	2.00076	0.572814	0.171581	0.915052	0.961415	1.23852	0.272951	0	0.503823	0.650736	0.361315	0.285432	0.114124	0.253624	0.126628	0.461476	0.239098	0.192816	0.297797	0.143627	0.092528	0.477557	0.413622	0.327902	0.206332
gene11704	19.3719	15.8985	32.5748	22.6151	8.79849	13.2498	13.4488	25.1529	17.2839	6.81555	21.9798	17.1421	18.4961	19.206	2.49574	29.2819	24.8601	18.5909	24.2443	5.37204	26.7821	12.0899	20.403	19.7583	7.36726
gene11705	2.39894	1.13142	2.86756	2.13264	0.898182	1.39454	1.67333	2.03475	1.70087	0.320993	3.39298	1.51164	1.4343	2.11297	1.10919	3.03853	2.60389	4.04466	3.22903	0.739033	2.87789	0.764235	0.974103	1.53874	1.16447
gene11706	4.34713	5.3342	0.769356	3.48356	2.40183	8.69031	2.98486	1.33453	4.33657	3.85969	5.4658	3.10085	4.65488	4.40717	1.20178	2.86796	4.12397	4.65649	3.88281	0.918333	0.707391	5.41213	0.461328	2.19362	2.79003
gene11707	0.252484	0.094991	0	0.115825	0.127525	0.148898	0	0	0.0496327	0.0859663	0	0	0	0	0	0	0	0	0	0	0	0	0	0	0
gene11708	0.756125	0.077143	2.76446	1.19924	1.39738	0.293514	0.34035	1.02207	0.551976	0.407782	0.339765	0.503983	0.812599	0.552116	0.240064	2.12657	0.923925	0.463268	1.17125	0.858789	2.12275	0.149216	0.287372	0.853113	1.10171
gene11709	21.0287	20.8082	39.7457	27.1942	10.8705	23.6957	23.851	31.3368	26.2945	4.36744	36.122	36.5725	38.5608	37.0851	1.29769	35.1214	31.7009	31.5842	32.8022	2.00934	37.9331	17.7462	64.1883	39.9559	23.287
gene1171	0.089376	0.127263	0.067239	0.094626	0.0303544	0.49482	0.2013	0.353576	0.349899	0.146795	0.024039	0.004591	0	0.00954333	0.0127618	0.149092	0	0.107589	0.0855603	0.0769484	0	0.11185	0	0.0372833	0.0645766
gene11710	21.7919	9.84883	9.33429	13.6583	7.04854	14.9626	12.7144	8.41967	12.0322	3.32437	12.7511	14.7	15.2397	14.2302	1.30913	16.5462	8.90949	7.62972	11.0285	4.82113	10.4712	15.7113	5.5506	10.5777	5.08121
gene11711	0.869958	0.185449	0.607581	0.554329	0.345348	0.820938	0.194858	0.705697	0.573831	0.33322	1.85238	0.285273	0.28705	0.808235	0.904259	0.669353	0.446036	1.30889	0.808094	0.447848	1.44461	0.264295	1.17003	0.959646	0.617644
gene11712	3.5567	2.07003	124.874	43.5003	70.4758	4.86512	3.65276	124.145	44.2209	69.2187	5.39002	27.9074	12.6713	15.3229	11.4905	8.97507	39.4655	4.31972	17.5868	19.09	133.85	3.66007	172.756	103.422	88.5593
gene11713	33.7439	56.5008	87.0744	59.1064	26.7605	65.031	97.8896	180.649	114.523	59.5766	25.0385	75.5836	47.8978	49.5066	25.3109	56.892	38.4473	110.447	68.5953	37.3992	81.1037	64.9121	115.937	87.3176	26.0739
gene11715	0.778365	0.416405	0.220762	0.471844	0.282905	1.57405	1.3529	0.481954	1.1363	0.577369	0.35036	0.094689	0.192831	0.212627	0.12898	0.858085	0.452451	0.309082	0.539873	0.284751	0.2281	0.29757	0.009935	0.178535	0.150087
gene11716	42.9977	34.2162	22.4283	33.214	10.3213	38.9909	32.3553	22.5225	31.2896	8.28575	22.1517	23.492	24.4306	23.3581	1.14535	30.1394	32.0426	25.4941	29.2254	3.36853	24.1291	33.1626	11.194	22.8286	11.0419
gene17195	0	0	0.05747	0.0191567	0.0331803	0	0	1.47097	0.490325	0.849268	0	0	0.131903	0.0439677	0.0761542	0	0	0	0	0	0.436268	0	9.13198	3.18942	5.15103
gene11718	20.304	27.7906	11.2924	19.7957	8.26083	22.2399	32.5054	25.4121	26.7192	5.25607	18.0532	19.9119	18.8001	18.9217	0.935274	17.9829	13.2827	22.3548	17.8735	4.53708	9.71067	29.4515	18.337	19.1664	9.89653
gene11719	34.8238	30.1655	33.7017	32.897	2.43116	34.9163	37.4474	54.6174	42.327	10.7188	33.6355	31.3314	39.25	34.739	4.073	48.7953	39.2699	47.821	45.2954	5.24092	29.6546	31.7623	27.5741	29.6637	2.09409
gene11720	35.0658	45.7283	20.3632	33.7191	12.7361	44.2536	46.0962	36.0087	42.1195	5.37171	33.3049	29.8008	33.2912	32.1323	2.01917	47.6913	37.5336	44.4618	43.2289	5.18985	18.6938	41.8743	15.3493	25.3058	14.4458
gene11721	57.4106	71.1031	72.7303	67.0813	8.41454	70.665	69.992	83.8128	74.8233	7.79241	86.7566	113.084	113.08	104.307	15.1991	69.4624	86.4922	84.5839	80.1795	9.3302	80.8482	65.8009	76.6565	74.4352	7.76572
gene11722	0.722588	0.500923	0.488429	0.570647	0.131733	0.781239	0.566195	0.543146	0.630193	0.131316	0.564141	0.416986	0.46408	0.481736	0.0751495	0.712368	0.433808	0.557985	0.568054	0.139553	0.640532	0.553194	0.386519	0.526748	0.129055
gene11723	20.8731	16.9924	14.8641	17.5765	3.04677	21.2309	20.7535	10.7316	17.572	5.92877	15.0388	11.4605	17.2333	14.5775	2.91391	15.3739	14.0418	15.3676	14.9278	0.767267	13.002	20.8374	17.8155	17.2183	3.9517
gene11724	51.5873	41.3717	154.02	82.3265	62.2985	53.7321	40.9637	107.354	67.3499	35.2278	97.1884	81.3227	99.4183	92.6432	9.86699	95.3074	114.276	86.3685	98.6506	14.2509	155.325	51.2831	108.306	104.971	52.101
gene11725	49.5959	38.2607	31.9859	39.9475	8.92538	45.6874	37.3978	40.9023	41.3292	4.16125	41.8811	36.1761	37.0398	38.3657	3.07495	75.594	68.7808	45.5551	63.31	15.749	31.1172	35.7894	36.9553	34.6206	3.0896
gene11726	16.8759	13.715	17.7063	16.0991	2.10599	21.3193	12.7005	6.61232	13.544	7.38966	13.3722	5.96577	5.38936	8.24243	4.45181	15.4979	11.5398	11.0117	12.6831	2.4519	7.14206	15.4125	4.64326	9.06595	5.63651
gene11727	12.1891	7.6692	3.17872	7.67902	4.50521	9.02338	9.9932	2.68235	7.23298	3.97068	4.84449	4.34351	3.91106	4.36635	0.46713	7.30242	4.95852	7.16484	6.47526	1.31534	3.41645	8.66317	1.27219	4.4506	3.80246
gene11728	43.1111	34.6621	2.21414	26.6624	21.5902	29.1212	20.5896	4.4469	18.0526	12.5313	14.8827	9.44861	11.5029	11.9447	2.74385	17.6564	14.7213	13.9849	15.4542	1.94239	2.80658	24.4139	1.22875	9.48306	12.9545
gene11729	2.14839	2.11435	2.02078	2.09451	0.0660795	4.10701	2.89781	0.881095	2.62864	1.62971	3.39203	1.47305	1.71504	2.19337	1.0451	4.89702	2.29467	2.79683	3.32951	1.38053	2.01184	1.99543	0.790586	1.59928	0.7004
gene1173	1.2142	0	0.036676	0.416958	0.690674	0.489111	0.037991	0	0.175701	0.272085	0.203683	0	0.095284	0.0996557	0.101912	0.01909	0.14384	0.40828	0.190403	0.198729	0	0	0	0	0
gene11730	13.9401	13.6213	3.22184	10.2611	6.09824	15.4614	14.7765	3.0867	11.1082	6.95526	5.25869	3.83681	5.03487	4.71012	0.764544	7.56808	6.86159	9.2422	7.89062	1.22264	2.75867	12.7996	2.7473	6.10186	5.80043
gene12981	0	0.298653	0.373158	0.223937	0.197481	0.190072	0.135183	17.3022	5.87583	9.8956	1.14342	24.5427	6.85842	10.8482	12.1992	0.952104	1.94111	1.19032	1.36118	0.516163	0.50925	0.243888	7.62457	2.79257	4.18674
gene11732	10.2722	11.7968	6.31677	9.4619	2.82843	10.9526	16.1402	5.7721	10.955	5.18405	16.6186	7.97544	14.7504	13.1148	4.54781	15.4256	11.763	21.1791	16.1226	4.74657	6.43194	13.032	10.74	10.068	3.35097
gene11733	25.6228	22.2768	21.7429	23.2141	2.10296	24.0243	26.4235	27.0518	25.8332	1.59774	27.8481	30.8053	34.9985	31.2173	3.59295	32.5856	31.4831	31.1787	31.7491	0.740254	20.9317	22.3933	27.3682	23.5644	3.37431
gene11734	219.276	194.834	45.229	153.113	94.2261	187.193	153.433	33.9197	124.848	80.5355	119.184	70.1768	45.5305	78.2972	37.4923	126.496	95.1133	93.3783	104.996	18.6401	48.7741	232.455	7.06204	96.0971	119.917
gene11736	8.00388	4.18824	1.04228	4.41147	3.48616	5.57282	5.20418	2.93243	4.56981	1.42994	6.50676	2.91548	3.45297	4.29174	1.937	4.09521	1.77414	4.79213	3.55383	1.58016	0.83706	4.02408	0.887279	1.91614	1.8257
gene11737	2.4958	0	0	0.831932	1.44095	1.01632	0	0	0.338774	0.586774	0	0	0	0	0	0.279316	0	0	0.0931053	0.161263	0	0	0	0	0
gene11738	51.6572	75.4044	86.1887	71.0834	17.6666	62.9575	87.133	135.803	95.2979	37.1029	54.0412	93.5585	83.9355	77.1784	20.607	89.3733	98.9111	92.744	93.6761	4.83672	90.1191	75.7261	113.236	93.0271	18.9234
gene11739	24.8483	23.2955	22.0585	23.4008	1.39789	32.5543	29.4659	29.2154	30.4119	1.8596	24.9863	26.2438	28.8766	26.7023	1.98526	30.9611	30.1507	32.0352	31.049	0.945315	21.5069	23.2246	20.9234	21.885	1.19631
gene1174	5.62942	2.3825	0.818512	2.94348	2.45402	6.01004	3.95334	0.823233	3.59554	2.61185	1.27241	0.360223	0.842391	0.825008	0.456342	2.66504	0.748673	1.78328	1.73233	0.959201	0.913742	2.4238	0.216259	1.1846	1.12842
gene11740	19.106	28.7007	7.16022	18.3223	10.7916	18.0341	18.5581	13.3725	16.6549	2.85469	19.6324	15.2995	13.358	16.0966	3.21225	16.7502	15.3925	13.66	15.2676	1.54887	3.96066	22.0219	2.76456	9.58239	10.7896
gene11742	22.5296	21.8784	0.576366	14.9948	12.491	20.7612	17.8456	2.37094	13.6593	9.88407	7.17651	4.4686	5.26435	5.63649	1.39179	6.53993	4.04504	8.94163	6.50886	2.44844	0.548438	24.5769	0.658859	8.59472	13.8411
gene11743	15.7139	7.05152	9.12393	10.6298	4.52326	16.0715	20.9119	11.202	16.0618	4.85493	19.2942	15.8054	17.1353	17.4116	1.76074	17.6777	14.165	18.4793	16.774	2.29474	9.13295	15.1979	11.8883	12.0731	3.03671
gene11744	0.043068	0	0	0.014356	0.0248653	0.118703	0.173071	0.028792	0.106855	0.0728655	0.032422	0.036172	0.294329	0.120974	0.150141	0.172759	0	0.034266	0.0690083	0.0914696	0.072703	0.036851	0.052188	0.053914	0.0179882
gene11746	15.9151	18.7816	2.84216	12.5129	8.49689	17.2317	17.1892	6.6031	13.6746	6.12417	12.322	7.4724	10.0507	9.94839	2.42644	15.1159	14.4071	14.8623	14.7951	0.359163	2.26197	18.0876	2.61436	7.65466	9.03695
gene11747	45.6066	39.0671	41.0066	41.8934	3.35876	44.9644	45.4871	34.8238	41.7584	6.01124	57.0298	33.4909	43.2209	44.5805	11.8283	53.616	39.8752	48.1493	47.2135	6.91806	40.8482	40.3058	45.0151	42.0564	2.57667
gene11749	48.1006	36.3568	13.0479	32.5018	17.8415	33.1166	33.3439	16.9611	27.8072	9.39369	24.6522	14.5282	16.5734	18.5846	5.35327	32.7556	23.7532	24.7727	27.0938	4.92967	10.9573	29.4163	8.10907	16.1609	11.5675
gene1175	33.9856	26.1243	0.397415	20.1691	17.5681	34.7488	30.1381	1.22006	22.0357	18.1736	11.6686	6.02677	4.56382	7.41974	3.75165	14.3049	3.92387	11.9215	10.0501	5.43764	0.282435	29.1252	0.522248	9.97662	16.5836
gene3282	0	0	0.023691	0.007897	0.013678	0	0	0.623468	0.207823	0.359959	0	0.024683	0	0.00822767	0.0142507	0	0	0	0	0	0	0	0	0	0
gene11751	66.3065	67.3333	73.163	68.9343	3.69804	59.4946	76.6336	57.4217	64.5166	10.5447	150.704	102.996	122.44	125.38	23.9893	86.2161	69.6163	98.6007	84.8111	14.5432	75.351	80.6742	52.9724	69.6658	14.6999
gene640	0	0.026796	0.211797	0.079531	0.115327	0.034723	0.049326	6.45361	2.17922	3.70174	0.497393	13.3767	6.49386	6.78931	6.44472	0.830484	1.89962	3.90581	2.21197	1.56127	1.22493	0	2.39529	1.20674	1.19775
gene11753	2.53688	7.29711	1.7999	3.87797	2.9839	10.0585	10.1968	4.8624	8.37258	3.04069	4.27419	3.3706	2.45827	3.36769	0.907961	5.8097	2.53324	1.97822	3.44039	2.07057	1.63885	5.39346	2.34547	3.12592	1.99527
gene11754	0.073234	0	0	0.0244113	0.0422817	0	0	0	0	0	0	0	0	0	0	0	0	0	0	0	0	0	0	0	0
gene11755	18.1062	22.0331	6.44467	15.528	8.10773	20.187	20.8704	9.82284	16.9601	6.19046	11.7931	12.6274	11.8215	12.0807	0.473705	18.7327	17.9055	14.7804	17.1395	2.08453	8.43726	19.8075	4.8913	11.0454	7.79262
gene11756	10.4228	13.1539	17.3102	13.629	3.46822	17.8636	19.1338	35.7982	24.2652	10.008	22.7144	22.4546	29.1137	24.7609	3.77188	21.8734	18.6845	22.7332	21.097	2.13309	13.8233	14.2681	14.724	14.2718	0.450354
gene11757	0.474501	0.064337	0	0.179613	0.257399	0	0.057926	0.20462	0.0875153	0.10547	0.163082	0.060049	0.046255	0.0897953	0.0638418	0	0.248991	0	0.082997	0.143755	0.060139	0.681305	0	0.247148	0.377191
gene11758	0.054507	0.043192	78.3887	26.1621	45.2296	11.7887	0.070687	25.5014	12.4536	12.7284	7.98529	0.008429	0.076139	2.68995	4.58602	20.8327	0.034344	0.07571	6.98093	11.996	83.8653	0.015645	118.188	67.3562	60.7912
gene11759	26.7307	14.5282	8.43771	16.5655	9.31512	34.9421	14.757	3.89617	17.8651	15.7546	12.7121	7.19176	5.91487	8.60623	3.61261	16.5531	14.4144	14.4769	15.1482	1.21714	7.52502	20.1439	5.72423	11.1311	7.85714
gene1176	1.76867	0.833197	0.206017	0.935962	0.78638	1.57429	1.48068	0.122782	1.05925	0.812357	0.272864	0.436563	0.319228	0.342885	0.0843746	0.655131	0.412228	0.697258	0.588206	0.15385	0.270168	0.888432	0.128596	0.429065	0.404072
gene11760	0	0.030496	0.141574	0.0573567	0.0745112	0.155365	0.027457	0	0.0609407	0.0829183	0.025427	0	0.068246	0.0312243	0.0344904	0	0	0.026964	0.008988	0.0155677	0.255669	0	0.058605	0.104758	0.133937
gene11762	0.817115	0.139441	0.376734	0.44443	0.343871	0.666883	0.160166	0.08714	0.30473	0.315752	0.59907	0.17007	0.12315	0.29743	0.262279	0.230592	0.314209	0.245852	0.263551	0.0445297	0.155346	0.253438	0.071981	0.160255	0.090828
gene11764	8.96076	9.99566	7.11016	8.68886	1.46184	10.2771	9.38696	6.01124	8.55845	2.2504	6.57661	6.38245	6.98417	6.64774	0.307105	9.26495	8.25353	8.69243	8.73697	0.507178	6.3841	7.76344	5.33419	6.49391	1.21834
gene11765	22.4305	21.3285	97.1242	46.9611	43.446	20.51	26.2909	93.3732	46.7247	40.502	41.0302	78.4954	58.121	59.2156	18.7566	47.6121	74.2551	52.8947	58.254	14.1069	103.798	19.8131	86.1064	69.9057	44.2741
gene11766	10.4333	10.5794	2.57261	7.86177	4.58112	14.7367	15.6776	6.42375	12.2794	5.09289	8.46976	7.74571	8.77746	8.33098	0.529689	11.1524	7.56135	13.3693	10.6944	2.93093	2.13592	11.1844	2.33626	5.21888	5.16731
gene11767	6.24379	6.24024	18.9863	10.4901	7.3579	9.0478	5.76459	6.66782	7.16007	1.69605	6.54592	10.9864	9.22134	8.9179	2.23575	5.92489	5.0465	5.59026	5.52055	0.443329	18.217	7.8397	26.8538	17.6368	9.5203
gene11768	28.0293	31.6916	75.8409	45.1873	26.61	37.7722	34.1852	46.3533	39.4369	6.25252	82.4627	96.5026	86.868	88.6111	7.18045	64.5541	85.6777	64.897	71.7096	12.0979	69.0743	27.3781	89.2224	61.8916	31.5416
gene11769	10.5648	10.3364	9.93115	10.2775	0.320928	11.6981	10.863	9.19098	10.584	1.27664	12.814	10.9436	14.8639	12.8738	1.96085	15.129	11.2054	15.26	13.8648	2.30406	9.79633	8.39976	11.8643	10.0201	1.7431
gene11770	2.53584	2.58361	0.321717	1.81372	1.29234	2.2651	2.40849	1.07623	1.9166	0.73131	1.02386	0.714925	0.759034	0.832607	0.167093	1.66524	1.92123	1.80056	1.79568	0.128066	0.261733	2.67833	0.278342	1.0728	1.39045
gene11771	37.7536	34.0439	16.6576	29.485	11.2627	26.1517	34.2773	14.099	24.8427	10.1526	62.4941	41.8009	43.8804	49.3918	11.3944	33.7089	16.3522	43.7805	31.2805	13.8745	16.0882	32.0294	9.81366	19.3104	11.453
gene11772	17.5392	11.9095	15.6975	15.0487	2.87039	13.3248	14.088	21.0253	16.146	4.24276	23.4861	24.4753	23.2423	23.7346	0.652968	18.4887	17.3098	18.7189	18.1725	0.75588	17.5576	12.1224	13.5245	14.4015	2.82177
gene11774	0.88015	1.06633	2.64185	1.52944	0.967861	0.499111	1.05725	0.676064	0.744143	0.285231	8.01401	1.96402	6.00791	5.32864	3.08166	2.53277	1.08094	2.78228	2.132	0.918749	2.11703	0.208665	4.20968	2.17846	2.00121
gene11775	129.932	82.2332	37.6371	83.2674	46.1562	106.015	85.3194	41.7212	77.6853	32.8199	55.7644	53.9646	51.9342	53.8877	1.91626	59.5268	57.9178	52.7614	56.7354	3.53428	44.3934	89.8699	29.6417	54.635	31.3931
gene11776	14.9924	16.0045	21.3325	17.4432	3.4061	16.1822	19.897	25.1021	20.3938	4.48067	22.4638	29.8475	34.2593	28.8568	5.95981	26.3632	28.7072	29.3479	28.1394	1.57128	20.5602	12.887	35.3941	22.9471	11.4418
gene11778	9.37448	7.86828	35.6865	17.6431	15.6442	11.2626	11.2529	34.0129	18.8428	13.1377	15.1737	21.5836	18.3776	18.3783	3.20493	16.2504	21.8299	16.808	18.2961	3.07307	33.5664	8.58597	47.654	29.9355	19.7855
gene11779	4.10204	4.48408	3.34746	3.97786	0.578396	8.8889	7.10315	0.811153	5.60107	4.24319	2.58602	0.672061	1.64764	1.63524	0.95704	8.03382	5.46814	2.32315	5.27503	2.86022	4.05684	4.25676	0.543819	2.95247	2.08835
gene11781	1.49731	1.713	0.950331	1.38688	0.393144	0.72709	2.88959	0.45973	1.3588	1.33242	1.79804	0.811514	0.142897	0.917483	0.832644	0.305834	0.855247	0.267054	0.476045	0.32897	0.898694	1.27867	1.5619	1.24642	0.332776
gene11782	4.2134	3.13658	0.356289	2.56876	1.99026	0.69467	3.59937	0.191524	1.49519	1.83956	0.362013	2.15949	0.410947	0.977482	1.02394	0.468799	0.772719	0.710674	0.650731	0.160583	0.439764	2.30146	0.294505	1.01191	1.11914
gene11783	2.1925	1.90519	11.579	5.22556	5.5041	2.3893	2.09786	9.10353	4.53023	3.96327	2.93173	3.3335	2.59005	2.95176	0.37213	5.65953	5.54007	3.98651	5.06204	0.933349	12.6823	1.45893	16.5852	10.2421	7.85282
gene11785	24.2684	24.6146	1.45428	16.7791	13.2728	23.6829	15.9205	2.80187	14.1351	10.5544	11.2248	5.14143	4.60818	6.99146	3.67583	11.3164	6.61832	8.90148	8.9454	2.34935	1.10092	24.3498	0.390853	8.61386	13.6324
gene11786	0.127367	0	0.02713	0.051499	0.0670893	0.234874	0	0.047055	0.0939763	0.124268	0.033978	0.043407	0	0.025795	0.0228312	0.202012	0.030124	0	0.0773787	0.108981	0.07655	0	0	0.0255167	0.0441962
gene11787	0.653454	0.258723	0.070782	0.327653	0.297389	0.458605	0.676622	0.025957	0.387061	0.33118	0.324705	0.118627	0.076969	0.173434	0.13265	0.085401	0.24073	0.165074	0.163735	0.0776732	0.10158	0.236803	0.020259	0.119547	0.109384
gene11788	0.352347	0	0	0.117449	0.203428	0	0.095474	0	0.0318247	0.0551219	0	0	0.040267	0.0134223	0.0232482	0.095946	0	0	0.031982	0.0553944	0	0	0	0	0
gene11789	35.4067	40.9177	19.2544	31.8596	11.2588	32.2577	44.1391	43.2086	39.8684	6.60754	28.4227	39.3192	25.8992	31.2137	7.13207	30.5805	37.4529	27.4827	31.8387	5.10281	37.8324	46.9672	2.24481	29.0148	23.6291
gene1179	0.112313	0.119186	0	0.0771663	0.0669163	1.41252	0.433946	0	0.615487	0.723546	0.101054	0	0.081036	0.0606967	0.0535093	0.327891	0.710526	0.532594	0.52367	0.191474	0.58053	0.293442	0	0.291324	0.290271
gene11790	25.3529	26.2517	6.23643	19.2803	11.3053	28.5741	37.0609	16.2337	27.2896	10.4728	21.0627	28.1822	31.5102	26.9184	5.33715	25.0764	28.2558	30.2167	27.8496	2.59412	9.29149	22.8741	8.84702	13.6709	7.97335
gene11791	5.46394	6.25866	5.98569	5.90276	0.403799	7.66729	9.04951	5.55451	7.42377	1.76018	8.79407	4.88425	7.60088	7.09306	2.00377	8.90723	7.06027	8.30888	8.09212	0.942366	6.01734	7.34485	7.21078	6.85766	0.730817
gene11792	8.49944	8.50656	2.31342	6.43981	3.57356	11.4274	9.22416	3.93203	8.19452	3.85229	6.44528	4.63494	2.31984	4.46669	2.06786	8.36111	4.69667	7.10043	6.7194	1.8617	2.49499	8.31083	2.59607	4.46729	3.32898
gene11793	44.4085	48.0675	62.8783	51.7847	9.7799	50.0288	62.3792	89.2995	67.2358	20.0808	65.5582	75.345	96.7674	79.2235	15.962	70.0003	66.633	71.6018	69.4117	2.53612	69.0445	46.2868	102.208	72.5133	28.1218
gene11794	35.7469	23.0526	11.4293	23.4096	12.1627	30.191	20.3012	14.5439	21.6787	7.91399	20.3259	18.8463	16.8072	18.6598	1.76678	22.7553	22.2434	20.394	21.7976	1.24216	13.4538	22.3784	14.6488	16.827	4.84463
gene1448	0	0	0.006373	0.00212433	0.00367945	0	0.011894	0.167914	0.059936	0.0937006	0	0.169391	0.08504	0.0848103	0.0846957	0	0	0	0	0	0.197393	0.160703	0.114493	0.15753	0.041541
Morus_notabilis_newGene_1987	0.207627	0	0.128564	0.112064	0.104792	0.239991	0	9.27168	3.17056	5.28509	0	0.58558	0	0.195193	0.338085	4.97423	0	8.79564	4.58996	4.41039	0	1.43465	0	0.478217	0.828296
gene11798	0	0.015078	0	0.005026	0.00870529	0	0	0.134814	0.044938	0.0778349	0	0.085475	0.144002	0.0764923	0.07242	0	0.031947	0	0.010649	0.0184446	0	0	0.145307	0.0484357	0.083893
gene118	60.2099	71.1076	58.026	63.1145	7.0078	84.9415	67.6043	69.832	74.1259	9.43252	49.4713	60.1101	53.6285	54.4033	5.36153	84.1312	80.8884	64.7988	76.6061	10.3532	63.7978	75.3514	35.1712	58.1068	20.6858
Morus_notabilis_newGene_8172	2.32949	0.554051	0	0.96118	1.21694	0.724316	0.5855	0	0.436605	0.384429	0.293186	0.030599	0.145653	0.156479	0.131628	0	0.032175	0	0.010725	0.0185762	0.031701	0.298917	0	0.110206	0.164195
gene11801	0.082035	0.508619	0	0.196885	0.273068	0.159904	0.232401	0	0.130768	0.118908	0.030878	0	0.126141	0.0523397	0.0657521	0.033396	0.248258	0.191673	0.157776	0.11137	0	0.071634	0	0.023878	0.0413579
gene11802	135.131	105.436	31.4917	90.6864	53.3709	126.923	118.958	48.1889	98.0236	43.3415	101.204	75.7079	97.2247	91.3789	13.7166	114.643	86.1064	100.35	100.367	14.2684	35.092	88.0923	37.717	53.6338	29.8709
gene11803	8.26671	10.9463	12.2421	10.485	2.02742	9.46455	10.2766	12.541	10.7607	1.59432	7.83979	8.82953	9.22553	8.63162	0.713755	9.18497	15.5712	12.2889	12.3484	3.19355	12.7878	9.20136	16.7698	12.9197	3.78597
gene11806	0	0	0.289723	0.0965743	0.167272	0	0	0.88584	0.29528	0.51144	0.10164	0.336977	0.382115	0.273577	0.150603	0	0.05952	0	0.01984	0.0343639	0	0	0.543716	0.181239	0.313915
gene11808	38.9242	28.1676	34.9078	33.9998	5.43546	35.4537	27.7497	21.2029	28.1354	7.13325	36.2716	29.0665	26.0817	30.4733	5.23858	23.7162	32.1678	21.7209	25.8683	5.54599	28.4156	27.3741	17.7864	24.5254	5.85928
gene11809	15.3241	10.2079	3.73793	9.75666	5.80627	16.6567	9.67508	2.65946	9.66374	6.99861	5.82893	5.85272	4.75338	5.47835	0.627949	9.66278	9.27561	6.83931	8.59256	1.53065	3.64664	9.10514	2.71715	5.15631	3.45122
gene1181	30.1982	31.3878	2.77582	21.4539	16.1866	46.884	30.4285	5.27047	27.5277	20.9579	10.4949	6.91856	7.19027	8.20126	1.99103	16.2325	15.2047	11.9618	14.4663	2.22905	4.05313	28.9172	1.22167	11.3973	15.2386
gene11810	24.1788	18.3364	24.2557	22.257	3.39549	20.143	26.2573	27.2778	24.5594	3.85859	35.1422	21.3912	30.4905	29.008	6.99435	44.252	31.3333	51.0191	42.2015	10.0018	26.0271	14.8365	29.3532	23.4056	7.60511
gene11811	0	0.210454	0	0.0701513	0.121506	0.106792	0.167629	0.173503	0.149308	0.0369369	0	0.16404	0.135645	0.099895	0.0876689	0.421835	0.151069	0.10086	0.224588	0.172656	0.045425	0	0.047114	0.0308463	0.0267271
gene11812	47.5135	79.9419	37.3739	54.9431	22.2353	59.6603	86.1817	52.5169	66.1196	17.7376	70.6206	76.399	43.4792	63.4996	17.5773	84.4933	60.431	86.5145	77.1463	14.5111	48.8699	65.5624	28.33	47.5874	18.6493
gene11814	25.9819	11.6302	123.679	53.7638	60.9724	28.5685	35.4738	138.696	67.5795	61.6856	92.5729	38.0722	124.782	85.1422	43.8296	89.206	35.7848	97.3121	74.101	33.4294	119.892	36.2895	181.098	112.427	72.6925
gene9938	83.5271	8.62845	1.03996	31.0652	45.5915	7.10333	8.95153	0.936544	5.6638	4.19693	0.400924	0.175841	0.917208	0.497991	0.380096	0.086766	0.156617	0.902325	0.381903	0.45205	1.20869	3.34178	1.48759	2.01268	1.15944
gene11816	52.5747	55.5419	31.1291	46.4152	13.3211	48.9494	44.5656	35.2482	42.9211	6.9971	38.3205	75.9642	73.4971	62.5939	21.0576	35.9824	44.0059	37.3213	39.1032	4.29832	30.2055	47.2613	25.4259	34.2976	11.4784
gene11817	8.12093	5.59459	3.09678	5.6041	2.51209	7.3105	5.09733	2.68138	5.02974	2.3153	5.67559	4.82846	5.59681	5.36695	0.468007	6.95483	4.96256	5.89009	5.93583	0.996921	3.14239	5.83824	5.89676	4.95913	1.57362
gene11818	15.7281	17.2777	18.6638	17.2232	1.46862	16.8344	22.8533	26.9341	22.2072	5.08074	17.8637	22.6925	22.0401	20.8655	2.61997	21.674	23.1248	31.6553	25.4847	5.3929	14.6834	16.6133	28.3329	19.8765	7.38676
gene6491	19.8389	0.163141	0	6.66736	11.4072	21.056	4.40286	0	8.48629	11.1061	0.217652	0.058818	0.264233	0.180234	0.107698	0.449049	0.238216	2.53669	1.07465	1.27054	0	0.074652	0	0.024884	0.0431004
gene1182	7.01258	4.96822	4.63863	5.53981	1.28606	5.83252	4.14399	3.03145	4.33599	1.41037	3.21081	4.05383	3.4769	3.58051	0.430956	4.31563	4.22479	5.513	4.68447	0.718962	3.58108	6.52335	4.18104	4.76182	1.55474
gene11822	37.0709	13.8964	8.0172	19.6615	15.3609	21.9073	19.1955	28.399	23.1673	4.72937	17.2743	10.8753	16.7712	14.9736	3.55815	36.3552	29.4749	19.5867	28.4723	8.4291	10.7261	11.982	57.4241	26.7108	26.6059
gene11823	28.3669	12.6218	14.6467	18.5452	8.56594	21.4519	11.7669	9.21568	14.1448	6.45541	14.1949	8.42722	7.16878	9.93032	3.7465	18.1449	17.5934	10.9351	15.5578	4.01289	16.7111	9.60061	13.3544	13.222	3.55709
gene11824	7.16402	5.5163	12.6106	8.43032	3.71282	6.48975	6.10395	8.65887	7.08419	1.37729	7.33562	11.8426	11.1166	10.0983	2.41992	9.33001	7.6032	7.53802	8.15708	1.01632	13.235	5.47926	12.7389	10.4844	4.34168
gene11825	70.0334	55.5224	76.3804	67.3121	10.692	77.3194	67.8142	74.8511	73.3282	4.93219	70.345	92.5143	86.3564	83.0719	11.4438	72.8473	90.401	61.8041	75.0175	14.4215	85.0858	66.8507	57.902	69.9462	13.8538
gene11826	30.6721	23.886	20.7273	25.0951	5.08148	31.9572	24.4669	23.1018	26.5086	4.76769	22.5538	24.79	21.4639	22.9359	1.69566	26.837	26.2444	20.0379	24.3731	3.76607	22.4799	22.0465	17.2742	20.6002	2.88853
gene11827	15.2925	23.3802	4.98801	14.5535	9.21831	15.0622	17.8215	3.48239	12.122	7.60828	14.8825	6.49005	8.52296	9.96517	4.37817	14.4381	10.4152	13.7506	12.8679	2.15178	4.26478	15.7288	2.84457	7.61273	7.06453
gene11828	2.93415	2.81621	0.117729	1.95603	1.59311	3.874	4.03871	0.218307	2.71034	2.15973	1.2105	1.58152	1.50531	1.43244	0.195951	2.48862	3.83877	3.37069	3.23269	0.685567	0.134375	4.35522	0.316473	1.60202	2.38607
gene1183	12.8634	8.65481	4.76061	8.75961	4.05241	16.0916	7.98418	3.66819	9.248	6.30741	7.101	5.28235	6.10786	6.16373	0.910613	8.94875	5.22459	4.38092	6.18475	2.43057	7.84317	11.0742	3.36648	7.42795	3.8706
gene11830	2.72908	7.00989	0.524458	3.42114	3.29764	3.72605	10.0011	2.27653	5.33457	4.10584	8.96139	5.66807	9.72143	8.11696	2.15458	12.5222	9.34413	12.2317	11.366	1.75702	0.525821	7.47477	0.177511	2.72603	4.11621
gene11831	28.9109	40.2954	5.09677	24.7677	17.9614	34.219	24.3709	13.6472	24.079	10.289	11.6698	12.5262	8.98046	11.0588	1.85013	20.3232	13.9239	16.8667	17.0379	3.2031	6.33815	34.0298	2.11759	14.1618	17.3351
gene11832	1.1305	0.204939	0.121503	0.485646	0.560013	1.97945	1.25561	0.416746	1.21727	0.782058	0.324755	0.681903	0.104492	0.370383	0.291397	0.341164	0.107646	0.232701	0.22717	0.116857	0.191575	0.51143	2.07718	0.926729	1.00908
gene11833	4.04432	2.5097	0.744192	2.43274	1.65141	2.85363	3.35803	1.06787	2.42651	1.20335	1.14529	1.17844	0.991678	1.10513	0.0996444	2.21508	0.519561	1.13002	1.28822	0.858761	0.242526	2.09079	0.655524	0.99628	0.970106
gene11834	51.0236	42.4884	30.5941	41.3687	10.2606	61.9884	48.4883	29.5343	46.6703	16.3032	43.1526	42.84	39.5936	41.8621	1.97076	60.7817	66.2139	44.6156	57.2037	11.2349	34.0644	43.5695	24.8098	34.1479	9.3801
gene11835	3.14574	2.7911	4.37938	3.43874	0.833696	5.30337	5.6704	5.31884	5.43087	0.207585	5.58357	5.88891	6.52776	6.00008	0.481809	5.62897	6.69143	5.69578	6.0054	0.595064	3.9993	2.63105	8.16261	4.93099	2.88107
gene11836	21.5392	27.5075	18.6678	22.5715	4.50936	29.5155	35.075	24.0854	29.5586	5.49492	15.6036	26.117	24.6475	22.1227	5.69332	24.1996	29.5972	25.2138	26.3369	2.86874	21.0792	29.2989	23.7119	24.6967	4.19742
gene11837	28.7362	28.9075	204.715	87.4528	101.552	20.6607	43.4204	129.091	64.3906	57.1759	31.7652	107.155	57.3396	65.4199	38.3389	25.8176	50.8649	30.8482	35.8436	13.2498	181.482	27.2493	144.901	117.877	80.5894
gene11838	0.184903	0.173695	0	0.119533	0.10367	0	0.210237	0.261774	0.157337	0.138673	0	0	0	0	0	0.026621	0	0	0.00887367	0.0153696	0	0.028742	0	0.00958067	0.0165942
gene11839	106.607	155.119	66.7771	109.501	44.2422	160.334	184.169	181.956	175.487	13.1687	111.981	175.097	153.785	146.954	32.1073	148.136	150.528	128.364	142.343	12.1649	68.1609	173.918	43.6343	95.2376	69.2337
gene1184	31.6993	32.6932	66.3815	43.5913	19.7431	26.0259	31.1029	68.2602	41.7963	23.0585	48.7001	48.4398	52.4609	49.867	2.25023	23.7621	16.7133	16.9765	19.1506	3.99583	70.92	27.4762	64.8582	54.4182	23.5284
gene11840	7.19502	2.17504	1.46835	3.61281	3.12235	3.29365	0.837261	2.0755	2.0688	1.22821	3.65277	2.02409	2.50415	2.727	0.836896	2.25805	1.92721	0.854926	1.68006	0.733485	1.06888	1.58264	1.19934	1.28362	0.267052
gene11841	29.9632	5.75073	0.576126	12.0967	15.6877	11.0162	9.33751	1.08157	7.1451	5.31783	11.8728	1.70318	4.15455	5.91016	5.30723	3.97392	1.76112	5.35786	3.69763	1.81422	0.7357	9.28922	0.170879	3.3986	5.10924
gene11842	33.4292	45.825	16.1625	31.8056	14.8978	34.0502	45.2635	23.4177	34.2438	10.9242	34.0993	54.8154	54.7285	47.8811	11.9355	30.2203	30.3278	37.9378	32.8287	4.42502	18.3763	46.4772	13.9336	26.2623	17.6469
gene11843	10.6738	8.16185	16.5273	11.7877	4.29254	10.0592	9.72838	13.7943	11.1939	2.25804	19.721	12.1112	17.0889	16.307	3.8647	18.7368	12.257	13.0956	14.6965	3.52404	15.8783	7.96699	16.0512	13.2988	4.61832
gene11844	29.314	29.7686	3.54567	20.8761	15.0103	26.207	17.0216	4.58925	15.9393	10.8494	12.4696	12.1382	9.35422	11.3206	1.71102	6.56236	7.76042	7.02535	7.11604	0.604154	4.37514	27.0103	3.89914	11.7615	13.208
gene11845	96.0746	103.89	161.554	120.506	35.7625	104.78	119.567	140.979	121.775	18.2001	89.4119	121.729	124.622	111.921	19.5469	137.462	165.555	164.467	155.828	15.9149	154.517	125.282	168.711	149.503	22.144
gene10926	2.89116	12.0813	0.072039	5.01483	6.27997	10.0102	16.9482	401.25	142.736	223.906	30.6247	41.4574	31.0466	34.3762	6.13608	40.0088	167.02	143.211	116.746	67.5145	0.060128	7.25368	60.5818	22.6319	33.0619
gene11849	57.3547	37.8576	8.64571	34.6193	24.5154	23.1912	26.7281	9.23747	19.7189	9.24785	30.5687	13.273	11.2912	18.3776	10.6042	18.0823	21.5975	19.0387	19.5728	1.81742	8.79152	41.8433	2.63412	17.7563	21.0859
gene1185	26.9528	35.44	2.1677	21.5202	17.2886	35.8978	30.2973	17.9042	28.0331	9.20804	9.07251	8.69812	12.4114	10.0607	2.04437	21.6339	21.6544	19.226	20.8381	1.39615	1.8093	38.4842	0.984357	13.7593	21.4164
gene8972	0.131594	1.80614	0	0.645913	1.00694	14.2452	47.6526	0.637848	20.8452	24.1923	0.048802	0.185746	0.110685	0.115078	0.0685776	0.233458	0.306673	1.53005	0.690059	0.728371	0.114314	4.38098	0.173056	1.55612	2.44658
gene11851	11.1689	6.98795	4.45631	7.53773	3.38992	15.0239	13.4957	7.06282	11.8608	4.22487	7.20668	3.76615	5.81055	5.59446	1.73042	9.95907	7.245	8.28676	8.49694	1.36919	3.49383	6.07502	2.58239	4.05042	1.81161
gene11852	314.089	199.643	57.1135	190.282	128.743	314.68	250.566	99.3553	221.534	110.559	159.083	118.15	142.868	140.034	20.6132	181.569	123.309	143.42	149.433	29.5917	57.3318	250.833	32.5058	113.557	119.531
gene17687	0.107671	0	0	0.0358903	0.0621639	0	0	3.52466	1.17489	2.03497	0	0	0	0	0	0	0.190178	0	0.0633927	0.109799	0	0.235785	1.40302	0.54627	0.751279
gene11855	1.35846	1.13117	7.75291	3.41418	3.75917	2.91641	1.43791	1.86467	2.073	0.760951	6.39978	0.164735	1.2091	2.5912	3.3394	8.28084	2.22701	2.60824	4.37203	3.39049	7.79059	0.880756	3.1938	3.95505	3.51726
gene11856	11.0227	2.41456	5.3816	6.27294	4.37273	15.9939	2.44661	4.58749	7.67599	7.2826	4.98534	2.4504	2.81697	3.41757	1.37005	4.70187	4.21689	1.95248	3.62375	1.46753	5.15017	3.42292	8.654	5.74236	2.66535
gene11857	7.71052	10.1433	2.95682	6.93687	3.65517	12.0953	12.7953	4.05963	9.65007	4.8541	5.33881	3.36407	3.05069	3.91786	1.24052	6.8542	5.93574	5.21185	6.0006	0.823092	3.9767	10.7444	1.69623	5.47245	4.70588
gene11858	18.2841	11.8977	34.3561	21.5126	11.572	17.7225	16.7597	28.3784	20.9535	6.44811	31.1988	20.8851	31.4835	27.8558	6.03845	28.0992	23.4173	30.398	27.3048	3.55747	34.3305	10.2011	54.7626	33.0981	22.3063
gene1906	0.272966	8.93858	6.47184	5.2278	4.46475	2.02264	10.0011	519.698	177.241	296.604	10.6207	157.485	126.15	98.0852	77.3498	17.8149	57.9402	71.222	48.9924	27.8051	14.9857	9.84116	90.8654	38.5641	45.3673
gene1186	28.2222	32.768	3.30304	21.4311	15.863	28.4732	25.2196	11.7883	21.8271	8.84468	14.2668	18.108	15.8476	16.0742	1.9306	17.4567	16.6036	14.2792	16.1132	1.64457	3.23055	33.308	1.29087	12.6098	17.9514
gene11861	15.3115	10.5678	12.5243	12.8012	2.38393	16.7104	13.1895	12.4552	14.1184	2.27457	13.1947	12.7316	12.9162	12.9475	0.233151	17.3821	11.9632	14.2779	14.5411	2.71902	14.8185	9.64715	15.989	13.4849	3.37471
gene11862	2.12422	4.1398	1.42066	2.56156	1.41134	5.30694	5.29913	2.86003	4.4887	1.41047	2.74334	3.61532	4.42021	3.59295	0.838659	3.295	3.07576	5.78229	4.05101	1.50333	2.64795	3.52351	3.05538	3.07561	0.438133
gene11864	28.0697	37.1347	25.3742	30.1929	6.16105	46.055	65.8895	36.0967	49.3471	15.1668	64.8851	39.2236	45.9328	50.0138	13.3086	90.8537	78.6691	126.735	98.7527	24.9876	26.4367	44.5556	29.0212	33.3378	9.80042
gene11865	6.27416	4.1684	3.0466	4.49639	1.63859	6.4582	5.48759	4.11161	5.35247	1.17912	5.31903	3.24445	4.18204	4.24851	1.03888	5.00874	3.56621	5.61983	4.73159	1.05449	2.8506	3.43914	2.19277	2.8275	0.623509
gene11866	20.881	16.1867	8.398	15.1552	6.30508	14.5412	16.2176	10.1309	13.6299	3.14404	26.5928	11.9348	15.5519	18.0265	7.63591	19.7222	13.8029	21.4603	18.3285	4.01444	8.78352	16.6445	6.20035	10.5428	5.43981
gene11867	72.5029	113.327	25.8698	70.5667	43.7609	125.621	133.242	73.1904	110.685	32.6937	60.7393	59.3089	74.2628	64.7703	8.25177	119.038	84.3626	88.9566	97.4525	18.8344	31.3476	107.993	13.8113	51.0507	50.087
gene11868	20.7413	14.6412	13.6792	16.3539	3.82994	21.2928	15.1306	5.68341	14.0356	7.86212	19.3789	14.3029	14.4169	16.0329	2.89829	16.3431	12.6117	14.273	14.4093	1.86942	10.5901	14.8501	8.79327	11.4112	3.11078
gene11869	1.21681	1.47062	0	0.895809	0.786104	1.23894	2.04542	0.180804	1.15506	0.935136	0.319587	0.34741	0.229932	0.298976	0.0613911	0.593544	0.578993	0.695552	0.622696	0.0635129	0.067698	2.18355	0.114407	0.788552	1.20833
gene1187	11.442	8.23517	1.98135	7.21951	4.81142	11.9581	9.45564	0.671711	7.3618	5.92735	4.23804	1.07435	0.534454	1.94895	2.00071	1.57551	2.53976	5.84812	3.32113	2.24092	1.82626	11.8321	0.882504	4.84695	6.06768
gene11871	1.35236	1.7355	0.073129	1.05366	0.870508	1.46924	1.13144	0.280912	0.960533	0.612324	0.631416	0.581115	0.313604	0.508712	0.17083	1.15185	0.533413	1.14805	0.944437	0.355963	0.063175	1.72223	0	0.595136	0.976605
gene11873	0	0	0.096633	0.032211	0.0557911	0.037326	0	0.040924	0.0260833	0.0226604	0.516866	0	0.030599	0.182488	0.289983	0.571056	0.038635	0	0.20323	0.319132	0.169824	0	0.064055	0.0779597	0.0857616
gene11875	541.56	576.855	7.1733	375.196	319.205	387.211	453.364	28.0408	289.539	228.867	272.896	177.142	186.558	212.199	52.7754	196.988	99.5346	186.667	161.063	53.5346	5.90965	579.236	7.46343	197.536	330.563
gene11876	8.4509	15.3566	9.10366	10.9704	3.8126	6.30233	10.763	6.10757	7.7243	2.63339	11.0704	12.0449	14.7605	12.6252	1.91227	17.7414	30.9322	18.6457	22.4398	7.36856	9.91294	13.1841	3.2249	8.77397	5.07633
gene11877	5.21341	6.13078	1.61269	4.31896	2.38817	6.66887	8.14696	3.35427	6.0567	2.45429	6.55527	5.25898	7.65174	6.48866	1.19777	0.019913	5.44819	6.66965	4.04592	3.53971	1.76588	4.79193	1.15946	2.57242	1.94592
gene11878	18.8177	16.4869	1.01478	12.1064	9.6761	17.2878	17.8124	1.59814	12.2328	9.21359	8.66669	6.13203	6.46712	7.08862	1.37688	8.35102	6.10376	10.7296	8.39479	2.31323	0.591683	15.9958	0.328974	5.63881	8.97035
gene11879	4.28869	3.40107	8.7988	5.49618	2.89438	3.31852	2.35532	6.03097	3.9016	1.90594	6.09339	4.03421	3.14834	4.42531	1.51098	7.55563	3.99641	2.23648	4.59617	2.70982	12.2091	2.49053	2.69569	5.79843	5.55272
gene1188	17.9491	27.427	2.20713	15.8611	12.7389	29.6096	25.4349	5.73928	20.2613	12.7485	14.8022	13.1147	14.017	13.978	0.844439	18.601	12.5622	16.0816	15.7483	3.03319	2.57055	23.5687	1.81259	9.31728	12.3479
gene11880	7.07551	6.68037	0.589585	4.78182	3.63596	11.9733	7.04856	0.928152	6.65002	5.53337	2.62765	0.948879	1.49304	1.68986	0.856517	4.635	1.72966	2.16872	2.84446	1.56612	1.08483	7.44086	0.589281	3.03832	3.82075
gene7194	2.43718	1.54259	2.2752	2.08499	0.476667	1.96959	0.621948	1.80267	1.46474	0.734634	0.002742	3.90492	0.017566	1.30841	2.24866	2.64765	3.89612	1.30718	2.61699	1.29474	0.003027	0.120603	0.06455	0.0627267	0.0588092
gene11882	6.13886	6.32273	1.03646	4.49935	3.00036	6.47441	5.65505	1.42239	4.51729	2.71139	3.71429	4.33177	4.1648	4.07029	0.319403	6.47608	5.42445	5.23498	5.71184	0.668597	0.399263	5.22113	1.60933	2.40991	2.50864
gene11883	23.3214	29.0306	20.3349	24.229	4.41832	29.7098	27.5373	21.7725	26.3399	4.1019	40.4429	36.3793	42.5784	39.8002	3.14912	47.2201	46.1787	31.0946	41.4978	9.02447	21.5885	27.8782	26.5134	25.3267	3.30853
gene11884	258.191	247.245	78.4106	194.615	100.785	193.447	209.233	109.338	170.673	53.7007	215.96	116.288	122.451	151.566	55.8519	255.119	193.954	176.598	208.557	41.2469	85.052	237.228	27.8992	116.726	108.199
gene11885	14.74	19.3671	19.1923	17.7665	2.62247	25.4986	27.1383	19.298	23.9783	4.13536	17.7713	23.7989	24.0651	21.8784	3.55938	27.1567	23.9251	24.3503	25.144	1.75593	19.6453	21.7905	17.9023	19.7794	1.94755
gene11888	23.533	27.0472	36.662	29.0807	6.79661	25.3058	31.7245	40.599	32.5431	7.67938	21.1691	38.5404	37.5608	32.4234	9.75883	27.0943	29.4774	29.7957	28.7891	1.47638	37.0468	25.8303	24.1165	28.9978	7.02304
gene1189	0	0.077373	0.10042	0.0592643	0.0526022	0.110987	0	0	0.0369957	0.0640784	0.032364	0	0	0.010788	0.0186854	0.035004	0	0	0.011668	0.0202096	0.111977	0	0.027133	0.04637	0.0584145
gene12361	4.21541	0.864483	0	1.6933	2.22657	1.24936	0.826723	0	0.692028	0.635478	0.046834	0	0.105513	0.0507823	0.0528672	0.213567	0.02738	0.495814	0.245587	0.235853	0	0	0.019632	0.006544	0.0113345
gene11892	14.0776	12.4857	7.24915	11.2708	3.57264	18.5942	12.2394	8.11072	12.9815	5.281	8.3245	10.6475	11.0086	9.99354	1.45666	13.2059	14.2213	10.7189	12.7154	1.80202	5.86887	13.0493	5.96837	8.2955	4.11718
gene11893	9.45698	10.5119	32.692	17.5536	13.1208	11.2006	14.216	42.0154	22.4774	16.9875	28.8832	26.452	34.6157	29.9836	4.1916	18.2593	16.6557	18.1558	17.6903	0.897458	32.265	11.5217	58.5905	34.1257	23.5895
gene11894	230.246	151.323	76.4981	152.689	76.883	180.148	159.232	107.419	148.933	37.4424	90.9254	96.4935	100.62	96.0129	4.86504	113.464	111.016	103.933	109.471	4.94984	64.1927	150.066	111.565	108.608	43.0128
gene11895	13.582	18.386	1.10448	11.0242	8.92019	17.55	14.1429	3.24141	11.6448	7.47427	7.32722	7.45992	9.01556	7.93424	0.938804	12.3397	8.94069	8.83593	10.0388	1.99334	1.0756	17.4569	0.509147	6.3472	9.62541
gene119	6.99932	5.38943	7.20335	6.5307	0.993623	4.67166	4.17346	5.98775	4.94429	0.937367	5.89349	3.85445	4.45692	4.73495	1.04757	8.43165	6.36049	6.26614	7.01942	1.22393	7.7958	3.86517	5.06318	5.57472	2.01463
gene1190	0.308256	0	1.98668	0.764979	1.06919	0.065872	0.093693	1.87295	0.677503	1.03538	0.291028	0.08094	0.057116	0.143028	0.128724	0.21761	0.447731	0.093195	0.252845	0.179875	1.48345	0	1.97326	1.15224	1.02748
gene11901	10.0084	5.84784	1.66224	5.83948	4.17307	12.1253	5.73493	2.50839	6.78954	4.89443	4.52873	4.73136	3.55337	4.27115	0.629822	4.51351	4.02591	5.82324	4.78755	0.929474	1.05331	7.24596	0.356942	2.88541	3.79237
gene11902	6.79763	7.49245	0.374884	4.88832	3.92416	9.04938	7.52581	0.795583	5.79026	4.39208	2.53117	1.7047	2.19505	2.14364	0.415625	5.00764	2.69209	6.00146	4.56706	1.69811	0.115755	6.66614	0.238779	2.34023	3.74686
gene11903	9.75474	9.68821	5.25825	8.23374	2.57706	12.7129	14.3168	6.04164	11.0238	4.38856	7.82304	6.94045	8.56421	7.7759	0.812903	12.3712	12.3936	12.4707	12.4118	0.0521782	4.64147	7.99059	8.5898	7.07396	2.12779
gene22153	34.7446	1.28463	0	12.0097	19.6994	19.1796	1.71431	0	6.96463	10.6131	1.33132	0	0.072141	0.467821	0.748684	0.267502	0.026636	0.250362	0.1815	0.13439	0	0.290408	0	0.0968027	0.167667
gene11905	86.2506	54.9331	0.211471	47.1317	43.5468	57.5521	38.6185	5.09478	33.7551	26.5647	35.2924	10.8223	11.9849	19.3665	13.8044	25.8698	21.2675	38.8633	28.6669	9.12526	0.431516	72.2811	0.095396	24.2693	41.5798
gene11906	2.14508	6.16359	5.66191	4.65686	2.18968	4.88349	0	11.6035	5.49567	5.82594	7.64427	12.558	11.2926	10.4983	2.55136	7.59858	7.43703	10.4988	8.51146	1.72296	6.15394	6.98513	7.28989	6.80965	0.587956
gene11907	22.5016	18.1015	3.48681	14.6966	9.95415	19.9164	16.8467	7.07851	14.6139	6.70387	6.94748	4.28976	5.99971	5.74565	1.34695	10.5861	11.2007	10.2971	10.6946	0.461466	3.44267	19.592	3.59676	8.87716	9.27968
gene11909	27.7089	76.3149	14.7832	39.6023	32.4442	46.0702	57.2922	22.1081	41.8235	17.9724	54.7114	80.7547	45.6968	60.3876	18.2052	66.6637	67.6493	67.8294	67.3808	0.627509	16.4464	71.2311	20.2139	35.9638	30.6004
gene11910	13.186	37.7961	67.9385	39.6402	27.4228	40.6751	51.3217	28.1051	40.034	11.6216	30.8595	52.0951	53.8524	45.6024	12.7979	82.7904	105.208	105.539	97.8459	13.0395	68.0568	35.3146	109.234	70.8686	37.04
gene11911	1.0953	2.49506	1.12182	1.57073	0.800606	2.34501	3.38376	4.22091	3.31656	0.939752	0.923327	4.16881	3.14192	2.74468	1.65881	3.24733	5.47737	3.31757	4.01409	1.26773	1.53005	1.74039	3.3975	2.22265	1.02287
gene11922	31.9809	38.293	6.58751	25.6205	16.7824	34.3414	48.8522	13.62	32.2712	17.7071	28.5334	30.9634	41.7345	33.7437	7.02605	24.2767	16.8652	30.9705	24.0375	7.05569	7.14544	37.253	4.95292	16.4504	18.0488
gene11923	3.14652	1.63842	0.057872	1.61427	1.54447	1.59714	1.9677	0.118574	1.2278	0.978325	0.989094	0.250544	0.642474	0.627371	0.369507	1.21742	0.386803	0.513406	0.705878	0.447512	0.031817	1.66976	0.023155	0.574911	0.948178
gene11924	0.122015	0.164328	0.537442	0.274595	0.228613	0.167772	0.171348	1.36883	0.569318	0.692403	0.617553	0.543513	1.28635	0.815806	0.409182	0.532153	0.512924	0.411287	0.485455	0.0649467	0.378069	0.10726	1.6867	0.724008	0.844635
gene11925	83.8821	87.9898	107.413	93.095	12.5687	80.9552	85.2434	95.523	87.2405	7.48644	141.509	127.866	142.486	137.287	8.17353	112.387	104.879	106.006	107.757	4.04894	105.163	87.2874	129.962	107.471	21.4308
gene11926	8.73745	8.02655	14.6881	10.484	3.65817	11.7375	10.9967	17.5311	13.4218	3.57803	8.13826	9.00501	8.73285	8.62537	0.443258	10.5891	12.2275	10.748	11.1882	0.903562	14.1666	7.3227	20.3104	13.9332	6.49701
gene11927	1.92037	16.5355	4.20563	7.55382	7.86182	8.74713	42.1239	14.6818	21.8509	17.8059	9.05165	29.2032	28.6363	22.2971	11.4744	17.4475	23.8374	35.1056	25.4635	8.94067	3.86505	16.8548	5.19395	8.63794	7.14698
gene11928	23.5128	48.1212	4.796	25.4767	21.7293	19.5411	52.9133	17.0975	29.8506	20.0102	19.8315	28.3313	35.0002	27.721	7.60276	22.7886	42.4166	48.6779	37.961	13.5075	4.73276	42.9406	12.7566	20.1433	20.1465
gene11929	6.10534	5.482	73.9652	28.5175	39.3601	6.54868	6.56231	17.6058	10.2389	6.37991	20.6853	7.29376	11.8439	13.2743	6.8094	12.1204	9.81959	7.64199	9.86066	2.23949	58.2397	6.01574	51.535	38.5968	28.4145
gene1193	3.17331	9.31053	92.4636	34.9825	49.8746	8.50107	16.3652	158.091	60.9859	84.1878	36.695	59.0694	63.8734	53.2126	14.5049	42.8547	39.3083	39.919	40.694	1.89598	92.4578	10.7725	173.174	92.1349	81.2014
gene11930	0.068876	0.462655	0.903407	0.478313	0.417486	0.217869	0.674117	0.654424	0.51547	0.257918	0.078035	1.12326	0.584312	0.595203	0.522699	0.290492	1.91891	1.53687	1.24876	0.851584	0.649243	0.62509	0.627277	0.63387	0.0133582
gene11931	2.96214	5.55954	35.6849	14.7355	18.1891	3.7202	3.9548	21.9743	9.88311	10.472	5.55832	11.0323	13.04	9.87689	3.87238	4.87857	28.7183	13.1204	15.5724	12.1076	39.5163	7.61143	32.5411	26.5563	16.7733
gene11933	1.09168	5.10516	1.06228	2.4197	2.32572	0.875991	5.6484	3.42528	3.31656	2.38806	1.07192	1.80421	2.75731	1.87781	0.845104	1.06027	3.824	4.95953	3.28127	2.00549	0.80495	7.52662	1.59659	3.30939	3.67362
gene11934	42.0477	43.0856	6.75113	30.6282	20.6846	46.0343	32.2545	7.44849	28.5791	19.5537	37.6913	17.0929	19.3049	24.6964	11.3082	37.8134	20.0324	29.0438	28.9632	8.89077	6.59698	40.6291	2.29985	16.5086	20.9991
gene11935	25.2501	25.8867	32.3216	27.8195	3.91192	25.3794	20.7974	33.3503	26.509	6.35221	26.3997	34.1668	30.3193	30.2953	3.88362	23.1364	29.5038	24.1236	25.5879	3.42695	33.2266	22.4549	33.215	29.6322	6.21566
gene11936	62.1404	63.7258	118.865	81.5771	32.302	64.738	53.0728	92.7876	70.1994	20.4129	73.0936	93.4755	67.6939	78.0877	13.597	83.0226	91.0649	56.0545	76.714	18.3379	123.105	53.8596	95.2184	90.7275	34.8403
gene11937	61.4772	75.6589	34.608	57.248	20.8497	63.187	76.6092	58.228	66.0081	9.50982	27.9419	60.1312	43.3457	43.8063	16.0996	45.4885	84.7174	52.952	61.0526	20.8313	38.1353	86.4842	29.2635	51.2943	30.7965
gene11938	32.8512	29.7223	32.9971	31.8569	1.85003	37.3635	32.9885	30.2521	33.5347	3.58704	42.8032	29.1671	25.4605	32.4769	9.13286	35.3737	31.9264	32.9953	33.4318	1.76464	24.6472	27.8743	33.1041	28.5419	4.26778
gene11939	18.9624	16.0113	11.5438	15.5058	3.73504	20.6885	15.6231	7.01269	14.4414	6.91405	13.0006	15.0504	14.0077	14.0195	1.02495	20.2057	21.8894	16.4869	19.5273	2.76436	10.9261	15.0065	13.5328	13.1551	2.06624
gene1194	7.01328	4.89223	1.40549	4.437	2.83147	7.15608	8.03054	1.39288	5.5265	3.60642	1.8044	1.60368	2.95383	2.12064	0.728511	2.99669	1.94204	3.83727	2.92534	0.949631	1.57486	4.89153	1.98598	2.81746	1.80792
gene11941	0	1.31289	0.215939	0.509611	0.703992	0.477483	2.42782	0.240377	1.04856	1.20034	0.513719	1.95946	0.834077	1.10242	0.759306	0.762189	1.57531	3.35558	1.89769	1.32641	0.050494	0.718103	0.159749	0.309449	0.358096
gene11943	1.34976	10.607	2.24467	4.73381	5.10597	3.91546	7.23365	8.44447	6.53119	2.3448	6.70464	24.0048	13.4565	14.722	8.71921	12.1849	19.9419	17.542	16.5563	3.97132	2.79186	11.3794	3.29056	5.8206	4.8205
gene11944	1.65824	19.0082	0.248906	6.97177	10.4476	4.20206	10.9969	1.3014	5.50012	4.97639	2.98372	6.8031	6.47227	5.4197	2.11609	6.7958	12.8892	10.7679	10.151	3.09319	0.206965	13.6868	0.232095	4.70863	7.77536
gene17659	19.6612	1.61584	0.193903	7.15698	10.8523	4.26753	0.514078	0.172018	1.65121	2.27225	0.559663	0.258177	0.467979	0.428606	0.154551	0.258102	0	0.040944	0.099682	0.138715	0.089558	2.03513	0.129914	0.751533	1.11181
gene1195	46.6742	65.6106	14.3301	42.205	25.9307	34.3582	44.87	6.51505	28.5811	19.8194	23.3629	3.04619	8.29757	11.5689	10.546	33.4532	14.4881	10.2053	19.3822	12.3726	0.582405	27.4498	1.55647	9.86291	15.2385
gene11950	0.574229	8.15249	10.6418	6.45616	5.24375	3.86966	4.32766	19.8177	9.33836	9.07831	4.40273	9.99129	7.4107	7.26824	2.797	5.55782	2.30601	7.24454	5.03612	2.51025	9.45712	6.44691	12.9434	9.6158	3.25115
gene11951	37.4373	47.665	57.2143	47.4389	9.89043	28.7271	32.1578	63.9547	41.6132	19.4242	48.4427	57.215	43.489	49.7156	6.95097	50.2665	52.5749	49.218	50.6865	1.71742	55.0673	42.0125	81.3926	59.4908	20.0592
gene11952	41.7976	68.3851	141.216	83.7996	51.4705	36.6877	47.9233	147.336	77.3157	60.8991	77.9675	76.4611	88.9317	81.1201	6.80681	82.5025	82.8802	74.7479	80.0435	4.59009	130.542	81.0918	186.322	132.652	52.647
gene11954	10.7575	26.2361	34.51	23.8345	12.057	14.2455	21.4254	81.9994	39.2234	37.2186	16.7243	49.6971	28.8829	31.7681	16.6747	26.2667	36.5545	20.7432	27.8548	8.02441	38.6153	29.4526	52.0677	40.0452	11.3751
gene11956	0.088453	0.039267	0	0.0425733	0.0443191	0.040632	0	0.041112	0.027248	0.0235987	0	0	0	0	0	0	0	0	0	0	0	0.038749	0	0.0129163	0.0223717
gene11957	34.2669	16.5425	8.25406	19.6878	13.2886	25.7152	17.6287	6.78541	16.7097	9.49827	16.7035	14.1945	12.6659	14.5213	2.03855	21.3601	23.0513	23.3211	22.5775	1.06288	9.52766	18.8039	7.20871	11.8468	6.13562
gene11958	18.8101	29.2869	10.9849	19.694	9.18292	31.4135	31.503	14.9776	25.9647	9.51523	18.861	24.1459	23.6628	22.2232	2.92178	23.4135	23.9016	27.1572	24.8241	2.03521	9.88932	32.871	8.82266	17.1943	13.5869
gene11959	140.427	97.3075	24.8513	87.5287	58.4052	111.289	92.8196	31.014	78.3744	42.0421	62.9744	20.9253	28.1863	37.362	22.4761	62.52	38.6923	50.3891	50.5338	11.9145	24.6003	103.494	6.39826	44.8309	51.6126
gene1196	19.1148	36.1915	18.25	24.5187	10.1181	28.9845	39.3902	11.0255	26.4667	14.349	27.883	19.2941	22.7842	23.3205	4.31948	23.2826	16.8429	18.8811	19.6689	3.29132	16.5314	33.6767	22.1099	24.106	8.74523
gene11960	5.20327	5.01824	4.11806	4.77986	0.580557	2.82019	6.94609	4.2509	4.6724	2.09499	3.76671	3.96222	3.02291	3.58395	0.495611	5.09875	4.406	3.06151	4.18875	1.03585	3.05457	4.31631	1.69037	3.02042	1.31331
gene11961	148.523	184.489	46.6136	126.542	71.5176	115.961	115.777	50.6625	94.1334	37.647	71.7796	80.9369	49.7242	67.4802	16.0443	85.4447	89.303	69.7504	81.4994	10.3561	53.8505	173.355	27.483	84.8961	77.7336
gene11962	0.570649	1.69116	15.1642	5.80866	8.12146	1.76581	1.85898	30.792	11.4723	16.7314	5.94184	14.1797	8.6502	9.59058	4.19867	8.0243	6.63046	6.575	7.07659	0.821214	19.6956	2.2154	36.1476	19.3528	16.9687
gene11963	14.8994	13.1473	2.34705	10.1313	6.79802	14.8764	19.1263	5.69656	13.2331	6.86401	9.8167	8.82505	9.6468	9.42952	0.530335	12.3764	9.35986	14.2832	12.0065	2.48243	2.54505	13.894	1.38417	5.94108	6.91186
gene11964	25.6183	21.9746	24.6848	24.0926	1.89267	18.9918	18.8117	18.5575	18.787	0.218239	20.2827	16.9784	16.2501	17.8371	2.14904	22.7959	24.9828	18.2897	22.0228	3.41287	27.2875	19.7569	18.6773	21.9072	4.69061
gene11965	13.4748	15.7017	59.3831	29.5199	25.8863	21.3576	17.9558	32.4838	23.9324	7.59852	16.6887	20.721	26.942	21.4505	5.16541	20.9114	13.2093	21.9484	18.6897	4.77436	56.8082	12.8267	127.711	65.7821	57.9657
gene535	0	0.094773	0	0.031591	0.0547172	0	0	3.29991	1.09997	1.9052	0	0.132685	0	0.0442283	0.0766057	0	0	0	0	0	0	0.09135	0.06647	0.0526067	0.0472266
gene11967	16.7617	3.25651	0.751216	6.92316	8.61205	6.66727	1.35629	0.380694	2.80142	3.38328	7.2437	0.069388	1.32747	2.88019	3.83091	2.8136	0.43351	1.58851	1.61187	1.19021	0.476169	3.66746	0.209359	1.451	1.92414
gene11968	10.3423	15.8179	5.01058	10.3903	5.40383	16.3679	16.7647	4.19122	12.4413	7.14751	4.19377	3.42999	4.27585	3.96654	0.466471	12.078	8.92966	5.43099	8.81287	3.32502	4.85409	9.58876	1.62441	5.35575	4.0058
gene11969	4.21567	4.52909	4.02419	4.25632	0.254893	3.78689	5.20352	3.08409	4.02484	1.07957	4.31683	4.88785	3.8924	4.36569	0.49952	4.96477	3.70899	3.67322	4.11566	0.735571	3.46062	4.74061	2.61911	3.60678	1.06828
gene11970	12.4627	8.69654	2.56924	7.9095	4.99348	9.87954	10.7951	4.07068	8.24845	3.6469	9.94386	4.02758	7.27112	7.08085	2.96272	9.83524	4.90252	7.36467	7.36748	2.46636	2.29962	8.54641	3.039	4.62834	3.41323
gene11971	3.75816	1.65571	0.372045	1.92864	1.70948	2.09568	0.84241	0.243537	1.06054	0.945141	1.08385	0.372724	0.762375	0.739648	0.356105	0.955281	0.614029	0.726969	0.765426	0.173846	0.591853	1.60391	0.119277	0.771681	0.758478
gene11972	487.109	689.124	61.2044	412.479	320.543	225.18	177.693	62.1223	154.998	83.8644	489.041	460.931	349.073	433.015	74.0419	244.753	230.506	212.715	229.325	16.0517	61.7763	746.849	28.7102	279.112	405.409
gene11973	4.50542	2.71184	0	2.40575	2.26825	3.39402	1.87441	0.35894	1.87579	1.51754	2.9974	0.661697	1.20299	1.62069	1.22259	1.09069	1.26881	1.57964	1.31305	0.247456	0.145749	2.9922	0.045883	1.06128	1.67298
gene11975	15.8061	7.21363	8.29508	10.4383	4.67999	12.1659	10.1496	4.05613	8.79054	4.22225	8.99791	2.83511	4.86743	5.56681	3.14036	5.9988	3.51424	6.41214	5.30839	1.56747	7.36661	5.88177	3.77305	5.67381	1.80579
gene11976	22.5096	24.3048	11.0684	19.2943	7.18013	19.7606	21.2345	22.3409	21.112	1.29449	15.788	25.4354	21.9046	21.0426	4.88112	26.0804	29.9433	25.7091	27.2443	2.34479	10.55	21.4513	13.094	15.0318	5.70312
gene11977	51.389	24.6883	7.89233	27.9899	21.9355	21.6926	11.9238	4.09347	12.57	8.81736	27.5658	6.15371	6.86853	13.5294	12.1612	18.3917	10.4357	11.0304	13.2859	4.43171	8.49021	25.3697	4.20968	12.6899	11.1877
gene11978	3.17267	0.874431	0.311022	1.45271	1.51594	3.55863	0.904368	1.86551	2.1095	1.34385	1.36554	0.76652	0.603948	0.912003	0.401099	2.0887	0.586048	0.934913	1.20322	0.786435	0.282391	0.757016	0.622061	0.553823	0.24456
gene11979	12.4091	13.8386	4.03416	10.094	5.2964	15.448	14.8855	10.4724	13.602	2.72486	12.6536	9.13774	12.7839	11.5251	2.06854	14	11.8179	14.9622	13.5934	1.61111	4.79789	12.9881	2.34379	6.70994	5.57383
gene1198	94.5437	262.791	106.683	154.673	93.8297	98.4137	240.36	83.7739	140.849	86.4894	138.087	165.299	254.195	185.86	60.7237	53.311	48.9391	99.0942	67.1148	27.7812	92.8235	244.965	107.335	148.374	83.9641
gene20255	0.036645	0	0	0.012215	0.021157	0	0	0.212008	0.0706693	0.122403	0	0	0.004381	0.00146033	0.00252937	0	0	0.011274	0.003758	0.00650905	0	0	0.000315	0.000105	0.000181865
gene11981	4.07725	5.49766	8.44697	6.00729	2.22899	4.85017	8.90884	6.20488	6.65463	2.06638	5.98541	5.53117	9.4792	6.99859	2.16024	10.1772	9.67191	13.099	10.9827	1.85009	7.37901	4.65474	24.9468	12.3268	11.0137
gene11982	14.6115	12.526	0	9.04584	7.90302	6.78053	6.8985	0	4.55968	3.94924	6.94058	0.62906	0.996671	2.85544	3.54261	1.61775	0.081539	2.3739	1.35773	1.16809	0	11.2524	0	3.75079	6.49657
gene11983	54.9121	37.3419	9.12995	33.7946	23.0963	49.3586	37.5698	11.3122	32.7469	19.4763	22.0671	16.712	15.6815	18.1535	3.4282	33.3688	31.7572	26.2533	30.4598	3.73097	8.7142	38.6586	7.56527	18.3127	17.6294
gene13344	0	0.386913	0.793993	0.393635	0.397039	0	5.3493	36.2358	13.8617	19.5603	1.26085	21.1612	20.2306	14.2175	11.2305	9.69277	0	16.2368	8.64319	8.16912	0.415777	0.469964	1.54894	0.81156	0.639163
gene11985	13.7063	12.0663	3.0492	9.60726	5.73833	12.875	11.2596	3.13625	9.0903	5.21923	9.48601	7.089	9.95762	8.84421	1.53824	10.2635	10.085	8.182	9.51016	1.15368	3.70823	10.2846	2.95564	5.6495	4.03175
gene11986	0.263229	0.094472	0.400942	0.252881	0.153497	0.329389	0.141667	0.838273	0.436443	0.360431	0.259704	0.654464	1.03613	0.650099	0.388231	0.59236	0.919489	0.618298	0.710049	0.181843	0.092278	0.101332	1.89297	0.695525	1.03702
gene11987	16.4784	19.3431	10.8415	15.5543	4.32547	18.9173	20.2044	17.7323	18.9513	1.23637	16.06	12.6322	14.6199	14.4374	1.7212	15.5192	12.3194	18.6725	15.5037	3.17657	10.2528	18.3396	16.3429	14.9785	4.21255
gene11988	0.473843	0.533948	3.94083	1.64954	1.98454	0.273059	0.814926	13.1027	4.73022	7.25582	0.119971	0.713273	0.554898	0.462714	0.307206	1.32818	1.19302	2.95786	1.82635	0.982244	4.74102	0.304166	9.82752	4.95757	4.76537
gene11989	1.10958	0.489462	0.348502	0.649182	0.4049	1.00011	0.867996	0.332632	0.73358	0.353459	0.088844	0	0.051841	0.046895	0.044628	0.462734	0.513795	0.261144	0.412558	0.13359	0.315983	0.220455	0.32487	0.287103	0.0578894
gene1199	82.5569	83.7924	56.9626	74.4373	15.1461	80.9619	77.4323	62.9592	73.7845	9.53962	64.7711	82.5267	81.5806	76.2928	9.9893	68.0853	68.1139	62.0296	66.0763	3.50452	56.0094	93.4449	60.428	69.9608	20.4575
gene11990	4.88281	3.69747	0.211289	2.93052	2.42836	10.9345	5.74925	0.328994	5.67093	5.30321	1.9056	0.689996	3.16416	1.91992	1.23715	2.94577	2.96152	5.546	3.81776	1.49672	0.179476	2.27439	0	0.817956	1.2645
gene11991	2.07593	1.80692	2.43411	2.10565	0.314649	2.89518	0.824472	2.3676	2.02908	1.07606	1.95509	1.67349	1.6203	1.74962	0.179912	2.47701	2.38849	1.2846	2.05003	0.664361	1.87309	1.27109	1.9062	1.68346	0.357506
gene11992	2.64683	3.6815	1.65398	2.66077	1.01383	1.04654	1.7464	7.20929	3.33407	3.37423	1.64578	2.43743	1.4846	1.85594	0.509995	1.35203	1.07636	0.892537	1.10698	0.231273	1.32203	1.77899	2.13664	1.74589	0.408314
gene11993	18.8336	54.0574	83.9882	52.2931	32.6131	34.9009	45.3109	87.0171	55.743	27.5798	22.6062	76.989	45.6677	48.4209	27.2958	47.0546	56.9324	32.1759	45.3877	12.4622	90.7051	54.5116	70.5646	71.9271	18.1352
gene11994	33.2244	21.6627	6.47315	20.4534	13.4166	18.145	18.1827	9.42426	15.2507	5.04585	19.5183	9.2342	9.98316	12.9119	5.73355	2.51498	1.71449	2.63439	2.28795	0.500209	7.11666	22.2547	11.5064	13.6259	7.7884
gene11997	26.808	5.85861	8.1092	13.5919	11.5006	6.95828	25.0049	10.3815	14.1149	9.58505	22.0008	19.1832	18.025	19.7363	2.04484	26.3345	24.2586	23.5825	24.7252	1.43413	8.41173	5.50905	5.22702	6.3826	1.76293
gene11998	0	0.274968	1.58078	0.618583	0.844554	0.474493	5.19297	15.6834	7.11695	7.78485	2.28746	3.6795	7.01751	4.32816	2.43083	1.14223	1.7541	5.18243	2.69292	2.17758	2.90568	0.744355	11.3485	4.99952	5.6036
gene721	0	0.02067	0.092225	0.0376317	0.0483956	0.063436	0	4.01468	1.35937	2.29978	0.014208	0	0.026534	0.0135807	0.0132781	0	0	0.392074	0.130691	0.226364	0.840527	0	22.7227	7.85442	12.8832
gene120	12.8562	19.7604	0.611162	11.0759	9.69794	13.9609	18.6176	2.36512	11.6479	8.36951	5.05475	2.75633	4.97175	4.26094	1.30369	3.91707	4.92773	8.1282	5.65767	2.19841	1.0759	17.4618	1.00306	6.51357	9.48148
gene1200	33.1137	21.1986	2.9927	19.1017	15.1696	21.1757	16.2762	1.92395	13.1253	10.0052	13.476	1.49264	2.62011	5.86293	6.61721	10.912	4.53682	6.34919	7.266	3.28498	2.93938	24.5569	0.280595	9.25896	13.3149
gene12000	4.6813	2.15971	0.629737	2.49025	2.04591	4.57056	2.68351	0.652176	2.63542	1.95964	2.73085	1.12669	1.88255	1.91337	0.802521	2.33136	2.65441	2.93466	2.64014	0.301901	0.267193	1.99451	0.764832	1.00885	0.889137
gene12001	1.92681	0.059455	0.036952	0.674407	1.08467	1.63264	0.377227	0	0.669957	0.854781	0.48636	0	0.073764	0.186708	0.262114	0.356304	0.077974	0.059007	0.164428	0.16644	0.169529	0.058211	0.069421	0.0990537	0.0612903
gene12002	9.53417	8.65211	5.66785	7.95138	2.02617	10.381	11.1891	6.71992	9.43	2.38152	6.86424	9.5273	8.46818	8.28657	1.34078	9.1252	10.6476	10.5173	10.0967	0.843861	5.58727	8.40137	5.8874	6.62535	1.54539
gene12003	12.623	13.142	0.539532	8.7682	7.13096	14.9802	18.0508	0.908548	11.3132	9.14053	9.97443	3.82374	11.5431	8.44708	4.08002	14.7127	11.7681	14.6821	13.721	1.69131	0.698282	14.2222	0.770529	5.23035	7.78728
gene12004	0.961091	0.619575	0.219699	0.600122	0.371079	1.00648	0.764308	0.40067	0.723819	0.304927	1.00157	0.307395	0.537219	0.615393	0.353627	1.29321	0.903133	0.848971	1.01511	0.242366	0.160639	0.567132	0.066613	0.264795	0.266019
gene12005	3.73529	3.72651	0.510544	2.65745	1.85928	3.20683	2.97437	2.13034	2.77051	0.566456	3.51021	2.65184	3.30702	3.15636	0.448578	4.01679	2.50034	4.1178	3.54498	0.906093	0.7066	2.9817	0.611709	1.43334	1.34176
gene12006	0.082483	0	0.037561	0.0400147	0.0412962	0	0	0	0	0	0	0	0	0	0	0.036039	0.121774	0.027408	0.0617403	0.0521695	0	0	0	0	0
gene12007	235.005	295.899	26.9365	185.947	141.033	250.706	297.598	29.8605	192.722	142.977	45.7985	83.0067	78.0304	68.9452	20.1994	83.1815	121.768	86.738	97.2293	21.3257	27.2581	233.536	34.3995	98.3977	117.087
gene12008	0.364305	0.530194	0	0.298166	0.271214	0.709214	0.243301	0	0.317505	0.360383	0.126267	0	0.044994	0.057087	0.0639962	0	0.113055	0.080177	0.0644107	0.0581532	0	0.087996	0	0.029332	0.0508045
gene12009	8.33581	8.42921	4.4874	7.08414	2.24933	9.17216	9.83072	8.96915	9.32401	0.450412	9.41111	7.64118	7.86597	8.30609	0.963558	6.84258	6.05729	6.54849	6.48279	0.396747	4.32308	8.09206	4.94499	5.78671	2.02056
gene1201	6.441	6.65233	2.50031	5.19788	2.33855	3.26654	4.59351	2.88941	3.58315	0.895081	1.98444	3.33476	2.29933	2.53951	0.706476	0.728613	0.676347	0.815969	0.74031	0.0705421	3.19638	5.71655	3.1082	4.00704	1.48114
gene12010	12.6516	9.78598	1.83507	8.09088	5.60395	9.831	9.65951	5.44971	8.31341	2.48152	3.68376	3.28758	3.90008	3.62381	0.310623	7.18158	5.91037	5.23028	6.10741	0.990459	3.3944	12.2473	1.26947	5.63704	5.82238
gene12011	1.50448	1.59209	0.687267	1.26128	0.499034	0.679975	1.96592	1.18968	1.27852	0.647561	2.60067	3.42998	2.3258	2.78548	0.57482	1.13485	2.96675	2.74229	2.2813	0.999173	0.687542	1.40524	1.23273	1.1085	0.374628
gene12012	22.6007	21.0435	19.9066	21.1836	1.35247	18.9512	21.3093	12.4997	17.5867	4.56059	9.83844	12.4228	9.26598	10.5091	1.68187	12.9955	12.3867	12.1474	12.5099	0.437269	16.6714	17.808	13.1279	15.8691	2.44105
gene12013	3.50264	1.63914	6.32886	3.82355	2.36127	3.09365	1.99753	4.27627	3.12248	1.13964	4.76041	1.87852	3.17174	3.27022	1.44347	2.63403	2.65601	2.55575	2.61526	0.0526986	5.85964	1.67213	11.853	6.46159	5.11706
gene12014	80.609	61.4725	1.40077	47.8274	41.3295	60.9518	53.0979	2.65645	38.9021	31.6343	49.4351	10.2682	19.1311	26.2781	20.5383	25.9435	12.2097	27.4773	21.8769	8.40702	1.22277	59.4218	1.18542	20.61	33.612
gene12015	10.7721	4.82351	15.0702	10.2219	5.14545	9.53506	6.68511	10.9841	9.06808	2.1872	8.67485	8.18103	7.39991	8.08526	0.642843	9.0876	7.80164	6.87227	7.9205	1.11244	14.1626	6.85357	14.3961	11.8041	4.28885
gene12016	35.8482	41.9097	26.8117	34.8566	7.59766	38.7716	36.6547	10.0126	28.4796	16.0279	31.0486	19.6482	18.3371	23.0113	6.99129	31.6643	30.5272	25.5148	29.2354	3.27196	26.2419	47.7098	15.493	29.8149	16.4029
gene12017	14.4607	9.9922	3.87583	9.44291	5.31378	10.5185	9.05099	5.41315	8.32754	2.62843	7.40991	4.35637	5.01759	5.59463	1.60647	7.9942	4.29299	6.42262	6.2366	1.8576	1.95825	6.90409	4.59023	4.48419	2.47462
gene12018	127.824	130.807	19.3678	92.6662	63.4958	109.934	117.802	16.7989	81.5117	56.1808	127.349	58.1925	48.7225	78.088	42.9233	102.501	71.21	103.887	92.5327	18.479	19.7553	162.189	3.37045	61.7715	87.3489
gene12019	0	0.040622	0	0.0135407	0.0234531	0.125001	0.076729	0.045224	0.082318	0.0401811	0	0	0.064721	0.0215737	0.0373667	0	0	0.487262	0.162421	0.281321	0.164814	0.208132	0.088461	0.153802	0.0605907
gene1202	39.5611	42.3596	118.81	66.9102	44.9682	46.8544	44.4362	95.9178	62.4028	29.05	62.517	70.5646	69.4858	67.5225	4.36828	64.6445	67.6642	61.9516	64.7534	2.85786	118.42	42.7601	156.053	105.744	57.7004
gene12020	3.34733	1.24115	0.228746	1.60574	1.59094	1.49581	0.806973	0	0.767594	0.748682	0.549078	0	0.084854	0.211311	0.295576	0.781883	0.193186	0.224401	0.399823	0.331241	0.095252	1.83957	0.047228	0.660683	1.02123
gene16513	0	0.003144	0	0.001048	0.00181519	0.001572	0.118443	0	0.040005	0.0679338	0	0	0	0	0	0.002845	0	0	0.000948333	0.00164256	0	0.005621	0.015025	0.006882	0.00759146
gene12022	59.8864	45.7277	39.8641	48.4927	10.2935	80.0243	49.7963	30.5201	53.4469	24.9532	47.8271	52.3306	41.4644	47.2074	5.45956	30.0409	35.8007	37.3248	34.3888	3.84175	52.9901	41.9954	27.0757	40.6871	13.0066
gene12023	41.44	47.3065	31.0256	39.924	8.24563	39.0717	40.0929	20.3152	33.1599	11.1356	35.6621	25.4631	22.9582	28.0278	6.72906	42.4258	42.2248	31.7494	38.8	6.10682	31.031	51.7336	13.8819	32.2155	18.9536
gene12024	7.42833	6.44933	2.91418	5.59728	2.37463	7.32271	6.04604	4.28035	5.88303	1.52772	5.63322	5.88205	5.39064	5.6353	0.245713	7.15435	6.66277	4.6178	6.14498	1.34521	3.02102	6.1302	1.03784	3.39635	2.56684
gene12025	0.185074	0.285794	0.341044	0.270637	0.0790819	0.532406	0.354846	0.160958	0.349403	0.185784	0.212767	0.60963	0.208033	0.343477	0.230508	0.25569	0.24739	0.199886	0.234322	0.0301098	0.322081	0	0.493777	0.271953	0.250676
gene12026	97.768	125.371	39.2316	87.4567	43.9854	94.4613	92.1565	44.8484	77.1554	28.0024	109.442	119.499	94.6284	107.856	12.5106	72.9933	85.8147	80.7483	79.8521	6.45751	45.6784	117.58	9.08822	57.449	55.1956
gene12027	38.6637	24.7684	7.84071	23.7576	15.4363	28.5788	23.1748	3.67355	18.4757	13.1007	17.7333	11.4808	9.28987	12.8346	4.3815	19.546	17.4509	14.13	17.0423	2.73102	6.97928	25.9229	4.20979	12.3707	11.818
gene12028	4.1057	3.49865	2.47771	3.36069	0.822717	3.56366	3.94694	3.02422	3.51161	0.463558	2.59078	2.15446	2.76441	2.50321	0.314263	3.92713	7.08666	9.62969	6.88116	2.85683	2.23317	5.73254	2.66575	3.54382	1.90778
gene1203	19.4213	24.18	9.45381	17.685	7.51507	32.5237	33.9161	11.1122	25.8507	12.7828	17.0503	11.0197	17.0766	15.0489	3.48937	22.8344	22.4922	23.7072	23.0112	0.626516	7.19349	23.5403	4.64423	11.7927	10.2533
gene12030	130.302	89.9048	13.6609	77.9559	59.2315	123.094	87.8428	29.4841	80.1404	47.2781	63.8854	31.1244	40.1003	45.0367	16.9292	69.9691	46.0184	64.9972	60.3282	12.6395	14.632	87.5116	9.81569	37.3198	43.534
gene12031	0.808785	0	0.188555	0.332447	0.423157	3.39231	0	0	1.13077	1.95855	1.37893	0	0	0.459642	0.796123	0.765328	0	0.3177	0.361009	0.384498	0.210326	0	0	0.0701087	0.121432
gene12032	6.40679	2.85983	1.81558	3.69407	2.40661	6.17387	3.04943	1.49126	3.57152	2.38457	2.01369	1.43945	1.2533	1.56881	0.396355	2.43912	1.77744	2.02174	2.07943	0.334589	2.72698	4.04592	1.42336	2.73209	1.31128
gene12033	58.5382	105.891	184.68	116.37	63.7204	197.517	113.248	171.689	160.818	43.1732	83.3353	174.426	75.9176	111.226	54.858	158.498	110.3	131.77	133.523	24.1468	201.172	114.942	93.5068	136.54	56.9894
gene12036	2.86433	14.2319	0.225874	5.77402	7.44255	16.8685	4.46132	3.07066	8.13348	7.5966	7.76517	9.26097	5.57252	7.53289	1.85517	18.3343	3.55452	11.0818	10.9902	7.39031	0.567857	7.37739	0.444205	2.79648	3.96766
gene12037	9.41628	9.40046	74.8507	31.2225	37.7831	9.74299	4.60392	14.3778	9.57492	4.88913	15.1913	5.78161	4.65761	8.54349	5.7845	11.7669	12.8668	5.08435	9.90603	4.21176	79.718	3.46978	46.1355	43.1078	38.2142
gene12038	1510.64	1233.12	207.966	983.91	686.163	1036.71	818.865	110.845	655.473	484.075	514	353.175	182.977	350.051	165.534	510.123	311.75	385.501	402.458	100.268	199.711	1272.19	102.157	524.686	649.193
gene12039	0.189494	2.07518	1.13535	1.13334	0.942843	2.5131	2.55539	0.285074	1.78452	1.29873	0.89483	0.509655	0.846365	0.750283	0.209794	1.84808	0.743545	1.20804	1.26655	0.554586	0.998989	1.24688	1.196	1.14729	0.130927
gene1204	1.09781	0.512477	0	0.536762	0.549308	0.361804	0.688393	0	0.350066	0.344347	0.289326	0	0.088993	0.126106	0.148191	0.395512	0.573098	1.29134	0.753316	0.474326	0	0.07205	0.112535	0.0615283	0.0570005
gene12040	6.97718	3.26885	15.8936	8.71321	6.48895	3.9667	3.67193	9.74636	5.795	3.42515	8.01304	6.89015	6.06348	6.98889	0.978524	7.0484	5.91774	6.67354	6.54656	0.575927	13.0853	4.66214	11.1524	9.63329	4.41228
gene12041	49.8775	71.3491	5.58195	42.2695	33.5372	54.2186	80.0155	9.06509	47.7664	35.9126	29.9895	19.0175	23.5825	24.1965	5.51176	30.5413	24.4741	31.8194	28.9449	3.92425	4.66082	63.7946	2.88709	23.7808	34.6643
gene12042	193.231	356.266	81.1365	210.211	138.349	195.143	273.679	82.8454	183.889	95.9132	92.8405	78.7008	62.8463	78.1292	15.0053	96.0057	132.743	118.72	115.823	18.539	80.3947	356.392	70.9494	169.245	162.142
gene12043	1.12597	0.981032	16.8227	6.3099	9.10464	1.24502	0.798396	21.2321	7.75849	11.6706	3.77021	3.57292	3.12185	3.48833	0.332357	1.26321	1.5185	0.866661	1.21612	0.328459	20.3054	1.12146	14.3409	11.9226	9.81793
gene12044	9.94769	9.21402	0.440816	6.53418	5.28974	8.91624	5.87732	2.51275	5.76877	3.20313	1.92491	4.21803	2.25357	2.79884	1.23999	2.57876	7.00342	2.65127	4.07782	2.53391	0.393649	9.94548	1.36521	3.90144	5.25678
gene12045	3.64318	4.14221	0.503429	2.76294	1.97264	4.42726	4.92308	1.11151	3.48728	2.07236	3.1085	2.32555	2.2627	2.56558	0.471229	4.59576	3.28143	3.3891	3.75543	0.729734	0.695449	3.74978	0.418891	1.62137	1.84843
gene12046	5.3372	5.55491	4.95014	5.28075	0.30631	3.21032	6.9562	4.21568	4.79407	1.93876	2.88843	6.3985	5.13143	4.80612	1.7775	3.95504	5.14373	4.73221	4.61033	0.603644	3.73735	4.85282	4.98833	4.52617	0.686489
gene12047	31.8656	22.7793	16.0057	23.5502	7.95799	24.9757	29.7001	12.7546	22.4768	8.74477	28.9093	17.0299	24.1994	23.3796	5.98198	26.5259	18.3443	25.484	23.4514	4.45346	16.021	25.1826	18.1888	19.7975	4.78797
gene12048	1.90038	1.193	1.66352	1.58563	0.360065	1.87493	2.36985	1.75904	2.00127	0.324411	1.45944	1.74397	1.39091	1.53144	0.187216	2.35108	1.09056	1.51797	1.65321	0.641052	2.01305	0.78181	0.804376	1.19974	0.704431
gene12049	56.1669	21.8	150.868	76.2784	66.8432	45.77	28.9375	179.788	84.8318	82.6639	59.1306	60.5704	58.4092	59.3701	1.10029	84.0086	81.7615	65.8702	77.2134	9.88759	170.245	24.127	182.724	125.698	88.1845
gene1205	13.048	11.8232	0.818353	8.56317	6.73511	14.8421	9.99713	1.81584	8.88501	6.58395	4.80013	3.71868	6.35815	4.95899	1.32689	7.75675	4.38107	5.16611	5.76798	1.76649	1.1847	8.12658	0.742532	3.35127	4.14144
gene17187	0	0.056284	0.021667	0.0259837	0.0283892	0.664016	0.026747	0.195597	0.295453	0.330161	0.070588	0.01206	0.12034	0.0676627	0.0541992	1.35981	0.278704	0.365562	0.668024	0.600673	0.041321	0	0.022303	0.021208	0.0206823
gene12051	89.9313	92.1633	62.4451	81.5132	16.5512	75.4687	74.0694	88.4913	79.3431	7.95335	73.8806	93.8145	89.9035	85.8662	10.5625	45.2406	56.9544	58.8819	53.6923	7.38257	62.911	92.4791	67.3736	74.2546	15.9398
gene12052	88.2313	88.0031	101.136	92.4569	7.51752	95.1708	89.6488	146.309	110.376	31.2412	68.8981	86.6593	75.5018	77.0197	8.97738	80.7688	85.2253	80.9196	82.3046	2.53056	103.281	77.2759	110.492	97.0165	17.4719
Morus_notabilis_newGene_5132	0	0.150322	0	0.0501073	0.0867884	0	5.75677	0	1.91892	3.32367	0	0	0	0	0	0	0.050078	0	0.0166927	0.0289125	0	0	0	0	0
gene12055	26.8482	20.9563	23.435	23.7465	2.95827	24.2835	22.8318	17.4613	21.5255	3.59379	12.1722	15.0319	10.6514	12.6185	2.22409	19.9567	23.8783	20.0015	21.2788	2.25132	22.2248	21.1475	26.9485	23.4403	3.08556
gene12056	0	0	1.7409	0.580302	1.00511	0	0.039055	1.97561	0.671556	1.12952	0	0	0	0	0	0	0	0	0	0	1.78987	0	0.845893	0.878589	0.895384
gene12058	17.0597	22.7439	6.06707	15.2902	8.47805	37.2879	34.6071	5.56888	25.8213	17.5902	14.7372	15.8475	11.8159	14.1335	2.08247	10.044	15.1038	12.0491	12.399	2.548	6.28529	28.8586	6.44427	13.8627	12.9871
gene12059	20.9018	16.3924	10.131	15.8084	5.40911	18.8652	21.3905	11.4982	17.2513	5.13983	13.1089	16.9361	18.6411	16.2287	2.83316	19.6906	16.3504	19.1458	18.3956	1.79199	9.76654	14.5653	12.0072	12.113	2.40111
gene1206	0.890336	1.3846	0.271384	0.848775	0.557773	1.57494	3.20648	0.691707	1.82437	1.27581	0	0.100107	0.317348	0.139152	0.162237	0.146545	0.115154	0.237079	0.166259	0.0633081	0.102321	0.522836	0.223401	0.282853	0.21647
gene12060	39.0984	44.9592	4.00993	29.3559	22.145	42.4986	35.9767	12.6828	30.386	15.6744	23.4759	16.4631	17.3916	19.1102	3.80919	26.2158	17.3947	29.8891	24.4999	6.42153	5.44337	49.3388	2.87662	19.2196	26.1155
gene12061	23.0461	17.022	16.6262	18.8981	3.59769	28.3593	17.5659	14.3496	20.0916	7.33842	21.7928	20.4878	21.1805	21.1537	0.652915	27.7018	20.1364	15.4891	21.1091	6.16414	19.2077	21.9968	10.1007	17.1017	6.22139
gene12062	0.063935	0	0	0.0213117	0.0369129	0	0	0	0	0	0	0	0	0	0	0	0	0	0	0	0	0	0.02693	0.00897667	0.015548
gene12063	33.2855	35.0899	38.5163	35.6306	2.65699	38.2696	46.7412	40.5522	41.8543	4.38335	46.4932	47.3222	50.171	47.9955	1.92912	55.7382	49.1665	57.4189	54.1079	4.36109	37.4839	32.0448	48.6079	39.3789	8.44262
gene12065	16.8334	25.3979	10.7771	17.6695	7.34616	5.72465	4.22245	5.78993	5.24568	0.886744	15.4103	21.6878	21.0822	19.3934	3.46276	5.40988	46.0397	12.4774	21.309	21.707	44.5746	4.8764	22.0157	23.8222	19.9107
gene12066	60.2312	32.0158	66.6527	52.9666	18.4258	57.1028	45.0923	45.8049	49.3333	6.738	63.1126	81.3955	84.8597	76.4559	11.6848	56.9343	77.2496	79.5599	71.2479	12.4496	43.794	54.3741	37.7238	45.2973	8.42631
gene12067	93.8888	67.6851	99.7789	87.1176	17.0848	80.774	66.6523	92.3572	79.9278	12.8733	96.8436	85.1739	82.3278	88.1151	7.69188	86.8196	96.6694	67.7812	83.7568	14.6856	106.605	63.7438	95.335	88.5612	22.2189
gene1207	1.77532	2.05174	2.52945	2.11883	0.381515	2.0166	2.84517	2.0336	2.29846	0.473544	1.06784	1.09017	0.908486	1.02217	0.0990805	2.02684	3.23168	2.49417	2.58423	0.607449	1.51665	1.99509	1.89479	1.80217	0.252308
gene12070	18.2653	10.8646	0.781074	9.97031	8.77635	16.2107	9.97538	1.60651	9.2642	7.32803	4.60413	3.63962	3.5286	3.92411	0.591519	6.724	5.61455	4.58106	5.63987	1.0717	0.49692	13.8506	0.202118	4.84988	7.79624
gene12071	16.8785	13.659	4.66941	11.7356	6.32771	18.8617	20.5675	9.80154	16.4102	5.78651	22.3957	12.1412	23.3355	19.2908	6.20952	9.22851	9.77373	21.9277	13.6433	7.17968	3.72978	14.5435	8.39303	8.88878	5.4239
gene12072	6.94705	10.9926	1.85371	6.59779	4.57945	4.66062	17.4607	16.5229	12.8814	7.13485	4.27283	31.2034	27.7172	21.0645	14.6461	4.10316	11.6676	9.92324	8.56466	3.96098	2.15147	8.49413	5.19846	5.28135	3.17214
gene12073	9.90934	8.13032	0.72948	6.25638	4.86839	4.02743	6.22115	0.711734	3.65344	2.77368	3.91905	2.12939	2.15031	2.73292	1.02728	2.31898	1.7134	2.28079	2.10439	0.339146	0.713841	6.21258	0.601962	2.50946	3.20748
gene12074	5.89762	1.46536	1.52613	2.96304	2.5416	1.75839	9.53692	1.65592	4.31708	4.52081	4.89378	3.58272	4.58291	4.35313	0.685064	3.74794	2.9509	4.36427	3.6877	0.708605	1.4813	8.6257	1.74346	3.95015	4.05126
gene12075	12.7359	15.8992	28.6693	19.1015	8.43559	17.0475	17.2116	25.5786	19.9459	4.87873	23.693	25.1482	21.4025	23.4146	1.88832	17.4176	19.888	16.83	18.0452	1.62274	28.2259	14.8302	31.1263	24.7275	8.69309
gene12076	2.07542	0.22671	0	0.767375	1.13845	0.230493	0.369929	0	0.200141	0.186823	0.072862	0.129847	0.182193	0.128301	0.0546819	0.025759	0.054298	0.345101	0.141719	0.176711	0	0.15726	0	0.05242	0.0907941
gene12079	5.48092	0.925642	0.021603	2.14272	2.92609	2.34408	1.74005	0.505522	1.52989	0.937124	0.799836	0.08011	0.416552	0.432166	0.360117	0.876722	0.457047	1.25345	0.862408	0.398397	0	0.740111	0	0.246704	0.427303
gene1208	38.5411	53.9262	36.4446	42.9706	9.54553	80.0631	154.168	151.498	128.576	42.0349	66.1076	75.1178	100.343	80.5228	17.7461	56.1626	52.8253	78.5531	62.5137	13.9904	25.3865	128.341	38.2169	63.9816	56.1051
gene12080	14.6121	11.8963	7.92357	11.4773	3.3639	13.172	10.3374	11.7885	11.766	1.41742	10.6865	8.40436	10.0177	9.70284	1.17318	14.1942	13.4169	12.5695	13.3935	0.812571	8.10938	11.193	8.15422	9.15219	1.7675
gene12081	18.0776	15.2316	6.73311	13.3474	5.90228	19.6909	21.4931	7.71572	16.2999	7.48854	13.0055	8.2965	7.14837	9.48347	3.10375	14.4818	17.6963	20.0413	17.4065	2.79104	6.27307	12.236	3.15911	7.22274	4.61238
gene12083	38.2036	58.9457	14.4103	37.1865	22.2851	42.3613	65.572	12.2526	40.0619	26.734	24.9901	19.518	17.7898	20.7659	3.75887	37.0358	51.6801	57.3857	48.7005	10.497	12.5772	57.8159	7.78927	26.0608	27.6047
gene12084	29.4411	32.4251	74.4462	45.4375	25.1665	34.7693	58.3206	52.1096	48.3998	12.2061	51.5056	58.3278	56.1806	55.338	3.48823	77.3145	79.645	102.705	86.5548	14.0348	65.4278	35.6065	76.3136	59.116	21.0748
gene12087	8.4709	6.05863	1.73904	5.42286	3.41066	8.17863	7.48214	1.08484	5.58187	3.91008	6.44359	4.1201	5.89966	5.48778	1.21527	5.48499	3.19165	5.77559	4.81741	1.41543	1.69173	5.99937	1.09113	2.92741	2.67729
gene12089	16.2194	11.1092	0.60561	9.31141	7.96064	11.511	12.4695	1.64784	8.54278	5.9904	7.2577	5.58676	6.94658	6.59701	0.88863	7.41563	5.00931	7.62187	6.68227	1.45249	0.971469	11.3981	0.491697	4.2871	6.163
gene1209	4.03554	29.7317	6.03455	13.2673	14.2936	13.7855	39.079	85.1751	46.0132	36.1964	5.71717	26.8831	16.1801	16.2601	10.5832	14.5025	18.003	20.0059	17.5038	2.78544	6.16867	39.2134	3.51831	16.3001	19.8877
gene12090	19.544	21.1095	24.7502	21.8012	2.67113	23.0596	28.7137	29.7435	27.1723	3.5987	26.9905	31.0709	39.0507	32.3707	6.13427	33.5607	29.4775	34.7711	32.6031	2.77369	24.8793	19.893	30.2703	25.0142	5.18992
gene12093	0.953971	1.03163	0.217093	0.73423	0.449533	1.37659	1.14067	1.18893	1.2354	0.124638	2.78348	7.76738	9.27413	6.60833	3.39701	2.43512	2.04734	9.00723	4.49656	3.91116	0.442514	0.647117	0.505464	0.531698	0.104794
gene12094	5.27709	4.99815	7.8372	6.03748	1.56484	5.18347	9.29086	6.69685	7.05706	2.07725	9.65861	7.12011	15.2482	10.6756	4.15841	11.1995	6.94118	14.9986	11.0464	4.03089	6.10228	5.17594	16.1317	9.13665	6.07559
gene12095	17.4065	8.62595	15.0618	13.6981	4.54635	11.9387	8.8349	5.66703	8.81356	3.1359	12.1284	4.42322	5.35347	7.3017	4.20585	13.1494	6.23213	6.87655	8.75269	3.82126	15.3077	6.91744	6.39282	9.53931	5.00244
gene6347	0	0.000916	0.000488	0.000468	0.000458327	0.001335	0.001488	0.059732	0.0208517	0.0336714	0	0	0.003143	0.00104767	0.00181461	0.045711	0.000685	0.001433	0.015943	0.0257826	0	0.026934	0.000802	0.00924533	0.0153241
gene12097	47.0445	44.2473	43.4913	44.9277	1.87179	42.4998	42.1861	40.2607	41.6489	1.21238	51.7548	46.4563	46.0048	48.0719	3.19739	53.3835	52.7338	44.4025	50.1733	5.00819	40.6579	40.0978	32.4832	37.7463	4.56654
gene7961	0.034991	0	0	0.0116637	0.0202021	0.760972	0	0.875962	0.545645	0.476027	0.193566	0	0.310002	0.167856	0.156592	0.148762	0	0.205554	0.118105	0.106151	0.214456	0	1.45522	0.556559	0.785617
gene12099	25.7786	18.5639	30.7844	25.0423	6.14343	15.6357	21.114	29.4959	22.0819	6.98063	26.2978	20.5594	22.2476	23.035	2.94911	25.082	26.6226	15.7224	22.4757	5.89903	32.9981	22.8267	21.6587	25.8278	6.23706
gene1210	13.4884	16.6339	37.0654	22.3959	12.8012	16.7321	17.3872	27.0612	20.3935	5.7837	28.9399	17.2219	26.5365	24.2328	6.18934	17.5511	17.9335	19.2602	18.2483	0.896965	35.8766	17.8373	32.56	28.758	9.60185
gene12100	7.90711	9.26806	11.4782	9.55111	1.80227	9.29698	12.2968	11.034	10.8759	1.50614	13.3999	10.6179	14.6916	12.9031	2.08177	13.066	11.5584	15.4207	13.3483	1.94658	10.4643	8.23056	14.2151	10.97	3.02417
gene12101	28.3469	33.7306	6.53702	22.8715	14.3999	20.3046	27.5259	4.76164	17.5307	11.6329	18.5449	12.1842	13.6384	14.7892	3.33282	9.13355	12.5035	8.1805	9.93919	2.27133	6.79641	34.5288	5.52692	15.6174	16.39
gene12102	0.334736	0.413679	0.031919	0.260111	0.201524	0	0.941616	0.120177	0.353931	0.512485	0.31639	1.31738	0.281012	0.63826	0.588399	0.904612	0.380066	0.458452	0.581043	0.282946	0.057667	0.416799	0.040503	0.171656	0.212473
gene12103	1.51815	0.498404	0.184358	0.733638	0.697318	0.92238	0.575308	0.127442	0.54171	0.398533	0.60467	0.114435	0.30843	0.342512	0.246888	0.530665	0.245283	0.374372	0.38344	0.142907	0.09482	0.794855	0.013226	0.300967	0.429661
gene12104	56.5352	51.3623	32.414	46.7705	12.6993	62.1061	62.6033	33.7666	52.8253	16.5073	74.011	80.1917	96.0463	83.4163	11.3661	58.4723	55.9405	68.2085	60.8738	6.47698	37.2049	53.0168	45.6996	45.3071	7.91326
gene12105	1.00866	2.12373	2.05009	1.72749	0.623616	1.43457	1.9498	1.53449	1.63962	0.273228	0.878664	2.11588	2.64358	1.87937	0.905914	1.32005	2.29825	1.37213	1.66348	0.550344	1.41511	1.6883	3.45155	2.18499	1.10535
gene12107	7.16529	0.56714	0	2.57748	3.98327	1.33747	2.28261	0.240081	1.28672	1.02221	0	0.437883	0.635516	0.3578	0.325239	0.071807	0	8.11812	2.72998	4.66641	0	1.20196	0.080084	0.427348	0.672027
gene12108	15.1706	18.1231	13.1296	15.4744	2.51057	23.6317	24.7401	13.1665	20.5128	6.38612	16.7587	18.1159	20.9581	18.6109	2.143	24.1952	21.8189	26.3076	24.1072	2.24562	9.797	21.5074	8.76782	13.3574	7.07683
gene12109	40.6059	61.2926	148.453	83.4505	57.2361	52.9268	58.18	227.339	112.815	99.215	210.859	561.792	362.563	378.405	176.002	137.915	324.051	244.457	235.474	93.3926	153.346	52.9512	149.063	118.454	56.7671
gene1211	4.0049	7.66231	4.09021	5.25247	2.08741	6.24963	8.24388	3.04528	5.84626	2.62267	4.20387	3.83346	3.05109	3.69614	0.58853	5.66915	3.05081	4.52261	4.41419	1.31253	5.53354	8.95273	1.91093	5.46573	3.52139
gene12110	1.78604	1.90105	20.7566	8.1479	10.9196	2.53265	1.13214	16.8453	6.83668	8.69592	2.32305	13.766	8.03526	8.04145	5.7215	5.28572	19.9798	4.90551	10.057	8.59547	21.929	1.78187	18.4418	14.0509	10.7674
gene12111	16.6939	8.62051	5.23834	10.1842	5.88569	14.7185	11.6863	3.9966	10.1338	5.52696	9.38609	4.14341	4.16854	5.89935	3.01963	12.4532	8.48906	11.8741	10.9388	2.14118	4.073	11.2189	3.17409	6.15534	4.40816
gene12112	314.86	334.781	141.619	263.753	106.239	141.191	187.646	531.947	286.928	213.46	144.721	1267.03	451.956	621.237	579.991	226.152	232.174	524.047	327.458	170.278	161.477	366.013	170.554	232.681	115.558
gene12113	8.54182	19.8045	0.385429	9.57724	9.75084	14.9778	17.9056	0.143177	11.0088	9.52313	6.28358	5.70282	6.04404	6.01015	0.29186	7.68965	5.36745	2.68704	5.24804	2.50344	0.132608	22.3453	0.493257	7.65706	12.7217
gene12114	0.347233	0	0	0.115744	0.200475	0.897111	1.20861	0	0.701908	0.627507	0	0.192185	0.005354	0.0658463	0.109445	0	0	0	0	0	0	0.401207	0	0.133736	0.231637
gene13710	0.002027	0.004534	0	0.002187	0.00227123	0.005156	0.005017	0.324184	0.111452	0.184231	0.652303	0.022964	0.172558	0.282608	0.328786	0.002441	0.341562	0.00148	0.115161	0.19607	0	0.004555	0	0.00151833	0.00262983
gene10259	0	0	0.00468	0.00156	0.002702	0	0	0.258365	0.0861217	0.149167	0	0	0.070842	0.023614	0.0409006	0.011027	0.045084	0.020584	0.025565	0.0175664	0	0	0.093258	0.031086	0.0538425
gene12120	56.0571	36.9851	1.17404	31.4054	27.8637	44.5183	30.2308	0.537573	25.0955	22.4355	13.2626	0.656219	0.502454	4.80709	7.32309	18.9354	7.74903	20.2196	15.6347	6.85931	1.25009	52.677	0.033503	17.9869	30.0487
gene17165	0.018735	0.016859	0.029702	0.0217653	0.00693706	0	0.13661	3.70035	1.27899	2.09807	0.028207	0.232567	0.190004	0.150259	0.107822	0.044745	0.092877	0.450262	0.195961	0.221542	0	0	0.094593	0.031531	0.0546133
gene12122	16.3176	21.0608	8.54091	15.3064	6.32091	24.4763	28.1254	0.035329	17.5457	15.2738	17.83	17.3036	23.4312	19.5216	3.39604	0.013433	14.7408	24.6058	13.12	12.376	0	20.2353	12.6991	10.9781	10.2268
gene11691	0	0.018465	0	0.006155	0.0106608	0	0	1.11812	0.372707	0.645548	0	2.16583	0.333668	0.833165	1.16612	0	0.727316	0.287346	0.338221	0.366317	0.035354	0	3.15069	1.06201	1.80893
gene12124	0.083103	0.395507	0	0.159537	0.208538	0.279773	0.301183	0.105822	0.228926	0.107147	0.062559	0.136491	0.563254	0.254101	0.270274	0.198024	0.513092	0.392597	0.367904	0.158979	0.214523	0	0.238347	0.150957	0.131274
gene12127	0.110634	0.489978	0	0.200204	0.256976	0.413852	0.576049	0	0.329967	0.297045	0.020821	0.09261	0	0.0378103	0.0485863	0.067559	0.070511	0.065577	0.0678823	0.00248284	0	0.144587	0	0.0481957	0.0834773
gene12128	6.04947	4.73205	0.142153	3.64122	3.10105	6.08786	4.15939	0.107115	3.45145	3.05257	6.58332	1.782	4.11532	4.16021	2.40098	3.86765	3.03211	2.68515	3.19497	0.60784	0.236771	1.06246	0.034577	0.444603	0.544548
gene12129	15.1622	10.3555	0	8.50588	7.74845	3.38442	12.6015	0	5.32862	6.52182	1.36462	0.626744	1.10103	1.0308	0.37392	0.637077	0.272357	0.725972	0.545135	0.240378	0	4.5647	0	1.52157	2.63543
gene12130	0.049188	0.812794	0.812262	0.558081	0.440715	1.56461	1.0864	0.350599	1.00054	0.611544	7.84772	2.09134	5.9935	5.31085	2.93828	5.60809	0.321945	1.10888	2.34631	2.85206	1.06387	0.297216	0.046358	0.469147	0.530096
gene12131	35.5606	35.409	8.72334	26.5643	15.4509	32.8404	37.8472	11.9426	27.5434	13.7407	12.5474	18.946	19.9721	17.1552	4.02333	17.1213	18.2336	15.8959	17.0836	1.16928	9.475	28.8837	9.09529	15.818	11.3168
gene12132	40.5472	35.1408	64.1787	46.6222	15.4428	29.0357	36.2686	54.3666	39.8903	13.048	49.2374	40.4819	42.9605	44.2266	4.51296	41.5209	35.868	45.5343	40.9744	4.85625	60.4897	32.9697	63.845	52.4348	16.9405
gene12134	18.3716	17.3337	17.9313	17.8789	0.520884	21.0951	36.5969	20.1989	25.9637	9.21956	16.8723	24.434	22.8232	21.3765	3.98305	23.0804	19.141	34.508	25.5765	7.9818	17.3963	26.0756	34.7951	26.089	8.69941
gene12135	31.8459	28.405	0.132563	20.1278	17.4017	17.2194	22.2526	1.76035	13.7441	10.679	2.25711	0.401698	1.20067	1.28649	0.93068	1.49644	0.479799	1.98217	1.31947	0.766661	0.132646	20.4108	0.152493	6.89866	11.7019
gene12136	456.813	542.27	436.329	478.47	56.1934	448.21	440.953	420.41	436.524	14.4191	316.834	547.662	413.868	426.121	115.901	238.047	278.678	372.969	296.565	69.2167	443.366	591.398	140.702	391.822	229.726
gene12137	26.0194	12.2061	51.6831	29.9695	20.0328	24.2377	11.6281	31.3412	22.4023	9.98385	14.3172	22.4895	14.8575	17.2214	4.57031	9.12236	15.9255	11.2551	12.101	3.47957	54.3481	13.2655	32.6853	33.433	20.5515
gene12138	12.6805	10.1847	5.00636	9.29054	3.91445	13.0067	9.17163	7.13083	9.76971	2.98323	5.73958	6.25348	6.23404	6.0757	0.291252	13.0612	13.8093	9.81241	12.2276	2.12484	4.74054	10.896	1.89493	5.84382	4.60084
gene12139	298.757	249.779	241.394	263.31	30.9828	247.887	196.207	216.389	220.161	26.0456	156.165	112.172	84.6121	117.65	36.0895	197.047	215.772	148.062	186.96	34.9641	233.772	268.156	97.8877	199.939	90.0353
gene1214	10.8535	11.5881	8.88686	10.4428	1.39665	11.1261	12.2981	7.28148	10.2352	2.62429	14.153	9.78551	9.29094	11.0765	2.67579	13.3788	10.3026	8.75045	10.8106	2.35562	8.67493	10.5225	5.46221	8.21988	2.56065
gene12140	1343.67	1557.64	144.563	1015.29	761.625	913.165	871.844	180.434	655.148	411.633	692.313	521.688	373.245	529.082	159.662	748.25	687.488	636.462	690.734	55.9647	144.365	1586.37	53.7135	594.818	859.909
gene12141	13.3071	22.4087	11.3316	15.6825	5.90823	16.4484	21.1126	15.3604	17.6405	3.05576	15.3887	13.7082	13.5794	14.2254	1.00943	13.5624	14.6542	15.0035	14.4067	0.75176	11.0432	17.9551	14.8275	14.6086	3.46116
gene12143	9.40317	2.6266	1.34973	4.45983	4.3284	11.3383	3.56687	0.669446	5.19153	5.51684	5.22244	1.3117	2.7524	3.09551	1.97782	6.05262	1.10107	2.62583	3.25984	2.53593	1.04598	3.20627	0.196561	1.48294	1.5517
gene12145	18.3967	15.3701	6.01692	13.2613	6.45372	20.8573	14.9732	6.6829	14.1711	7.12116	11.1649	7.83995	7.27426	8.75972	2.1021	14.6075	14.3346	12.0067	13.6496	1.42934	5.59822	11.666	2.93981	6.73469	4.47273
gene12147	18.8696	20.1321	39.548	26.1833	11.5914	16.753	25.779	32.4747	25.0023	7.8896	34.0957	39.2542	50.289	41.213	8.27246	24.7585	24.6669	28.1943	25.8732	2.01063	34.1023	18.5117	49.2548	33.9562	15.372
gene12148	0.605556	2.65554	0.416577	1.22589	1.24171	2.04693	3.78766	1.43169	2.42209	1.22197	1.35828	3.64778	2.31065	2.4389	1.15012	2.20011	1.5133	2.47413	2.06251	0.494971	0.543995	2.73144	0.770027	1.34849	1.20299
gene12149	161.1	125.883	12.0129	99.6652	77.9247	103.621	120.897	20.6728	81.7304	53.5783	52.4159	21.0062	19.0838	30.8353	18.714	46.4433	30.7011	55.4153	44.1866	12.5107	12.8605	122.948	5.18979	46.9993	65.8849
gene12150	15.2058	9.1168	3.1063	9.14298	6.04981	9.44033	7.74212	3.56144	6.91463	3.02554	5.11282	3.62071	1.92216	3.55189	1.59644	5.95804	4.13862	3.35975	4.48547	1.33342	5.44988	7.86691	1.14471	4.8205	3.40501
gene12151	26.7603	26.7749	25.7919	26.4424	0.563398	38.9527	36.6687	28.6196	34.747	5.428	32.8488	33.7383	33.6173	33.4015	0.482446	34.0431	35.0026	34.3867	34.4774	0.486187	26.3907	23.3636	23.1407	24.2983	1.81545
gene12154	5.60881	14.9292	6.58162	9.03989	5.12347	0.726789	0.474858	0.572096	0.591248	0.127053	5.57544	7.21957	4.82937	5.87479	1.2229	7.6643	9.48481	9.03435	8.72782	0.948176	2.42719	0.636431	5.6221	2.89524	2.52558
gene12155	93.0825	79.7945	53.0413	75.3061	20.3945	107.288	79.3045	44.7572	77.1165	31.3226	59.1278	64.1074	44.5177	55.9176	10.1818	91.7145	89.0707	82.6301	87.8051	4.6726	54.1746	102.622	42.5833	66.46	31.8491
gene12157	0.789626	0.499299	0	0.429642	0.399395	1.37507	0.794623	0.052999	0.740898	0.662672	0.114575	0	0	0.0381917	0.0661499	0.324498	0.024951	0.464629	0.271359	0.224604	0.024256	0.549532	0	0.191263	0.310507
gene12158	29.0268	26.2942	25.5523	26.9578	1.82983	28.7307	34.0923	33.0038	31.9423	2.83404	31.6808	28.6784	42.1218	34.1603	7.05638	33.7196	28.8525	40.1849	34.2523	5.68496	23.6512	24.7601	30.4722	26.2945	3.66025
gene1216	75.6885	59.0705	82.2391	72.3327	11.9433	47.4231	30.7908	24.1972	34.137	11.969	44.6552	26.457	60.1146	43.7423	16.8474	44.305	84.315	60.1926	62.9375	20.1458	41.4069	90.8432	33.1777	55.1426	31.1902
gene13656	0.01796	0	0	0.00598667	0.0103692	0.414872	0.118905	0.622408	0.385395	0.253042	0.507985	0.616315	0.093634	0.405978	0.275868	2.44502	0.780395	2.06589	1.76377	0.872467	0	0.041501	0	0.0138337	0.0239606
gene12161	4.84158	2.97788	9.39645	5.73864	3.30198	5.16402	6.07147	12.1063	7.78059	3.77353	8.99452	9.26337	9.15069	9.13619	0.135009	3.77558	3.86917	9.03716	5.56064	3.01113	8.81335	6.04229	24.4996	13.1184	9.95332
gene12162	0.594246	0.697559	1.704	0.9986	0.613071	0.687698	1.22029	1.50857	1.13885	0.416452	0.965044	0.545315	0.764801	0.758387	0.209938	1.18208	0.529435	1.00751	0.906342	0.337881	1.17532	0.868608	1.1537	1.06587	0.17118
gene12163	9.66877	12.8246	7.05469	9.84935	2.88918	9.59998	11.5681	8.06239	9.74348	1.75724	8.82559	8.85175	8.50808	8.72847	0.191312	9.79948	7.82423	10.9802	9.53463	1.59455	8.22934	8.07011	5.13731	7.14559	1.74104
gene13992	0	0	0.213258	0.071086	0.123125	0	0	0.224868	0.074956	0.129828	0	0	0	0	0	0.009078	0	0	0.003026	0.00524119	0.001896	0	0	0.000632	0.00109466
gene12165	28.4251	31.6658	77.0201	45.7037	27.1692	36.5064	32.6806	54.5512	41.246	11.6803	32.9498	61.3277	58.8212	51.0329	15.7105	35.1394	39.8658	32.8747	35.96	3.56706	72.8916	31.6841	68.2598	57.6118	22.5732
gene12166	3.77518	5.60552	0.600894	3.3272	2.53221	4.22913	6.1167	0.762288	3.70271	2.71575	1.86914	3.07236	2.3931	2.44487	0.603279	2.35389	2.85456	5.86452	3.69099	1.8989	0.550619	5.37371	0.373124	2.09915	2.83724
gene12167	5.52482	5.3625	5.89197	5.5931	0.271259	5.02902	5.99944	6.03503	5.68783	0.570827	4.65605	5.5954	5.88559	5.37901	0.642697	5.61387	5.60215	4.72087	5.3123	0.512223	6.56971	5.46036	7.19045	6.40684	0.876468
gene12168	19.2054	27.5053	20.6257	22.4454	4.43915	33.3983	35.6923	34.336	34.4755	1.15336	31.3081	34.3556	37.8319	34.4986	3.26424	40.0647	34.7727	48.2704	41.0359	6.80108	20.0149	28.1439	22.8166	23.6585	4.12935
gene12169	22.3932	19.9365	0.757931	14.3625	11.8458	21.4946	18.9292	3.70223	14.7087	9.61778	8.88454	6.53808	7.99527	7.80596	1.18463	9.9969	13.8503	11.3571	11.7348	1.95425	1.10981	21.5878	0.981736	7.8931	11.8601
gene1217	39.9227	39.1094	54.6783	44.5701	8.76334	34.0154	43.0819	51.2484	42.7819	8.62043	61.0237	58.5397	67.6212	62.3949	4.69348	52.3422	55.1482	61.5183	56.3362	4.70198	47.0047	33.509	68.5433	49.6857	17.6703
gene12170	23.5005	40.2283	54.4005	39.3764	15.4676	43.4743	49.5096	97.722	63.5686	29.7312	32.2132	71.739	47.6539	50.5354	19.9198	66.6538	91.8119	41.2814	66.5824	25.2653	75.6322	47.2999	48.9733	57.3018	15.8966
gene12171	13.3386	13.2855	18.8105	15.1449	3.17465	13.2754	18.0418	21.5028	17.6067	4.13088	25.7111	27.5291	34.3131	29.1845	4.5336	27.2104	21.7379	24.9015	24.6166	2.74735	16.8299	13.1949	18.6334	16.2194	2.77016
gene12172	36.0745	46.7157	13.3657	32.052	17.035	37.178	39.7105	36.3977	37.7621	1.73189	22.489	43.2156	38.384	34.6962	10.8442	25.8953	39.0692	32.2365	32.4003	6.5885	11.3302	41.6687	17.0515	23.3501	16.1202
gene12174	18.2922	39.1333	351.519	136.315	186.663	83.4515	42.6425	428.526	184.873	211.994	70.3307	149.633	94.3094	104.758	40.6707	78.6166	83.2121	59.3967	73.7418	12.6339	403.695	63.0615	222.735	229.83	170.427
gene12175	0.716478	9.10253	14.102	7.97367	6.76379	2.32369	37.4448	26.9385	22.2357	18.0267	22.1735	61.2071	94.1427	59.1745	36.0277	35.6143	43.9846	67.0882	48.8957	16.3016	15.899	7.33948	10.1255	11.1213	4.3658
gene13452	0.07722	0	0	0.02574	0.044583	4.94066	0.015328	0.018314	1.6581	2.84278	0.115486	0	0	0.0384953	0.0666759	0.07859	6.15841	0	2.079	3.53309	0	4.25133	6.99763	3.74965	3.52568
gene12177	15.7764	12.886	8.22523	12.2959	3.81	14.7558	11.1006	10.127	11.9944	2.44042	16.9745	11.2844	11.6333	13.2974	3.18923	12.275	11.4597	9.3802	11.0383	1.49269	8.77349	14.9144	5.23979	9.64254	4.89548
gene12178	27.2818	32.9021	6.53851	22.2408	13.8859	26.8391	30.3312	4.5187	20.563	14.004	16.6927	13.106	12.1379	13.9789	2.39956	23.0786	19.0021	16.8469	19.6425	3.16487	7.01764	28.5062	2.05476	12.5262	14.0598
gene12179	0	0	0.229197	0.076399	0.132327	0	0	0.169724	0.0565747	0.0979902	0	0	0	0	0	0	0	0.07743	0.02581	0.0447042	0	0	0.218977	0.0729923	0.126426
gene1218	43.9805	41.4504	13.5197	32.9835	16.9036	46.5644	35.0631	22.1889	34.6055	12.1942	17.8519	18.9892	19.2389	18.6933	0.739342	29.5617	31.2009	21.7637	27.5088	5.04246	15.3202	48.4911	6.65192	23.4877	22.083
gene12180	17.7626	21.9906	31.2559	23.6697	6.90159	17.1524	21.964	30.2497	23.1221	6.625	36.0755	27.7969	36.8042	33.5589	5.00327	23.6888	19.4475	28.5709	23.9024	4.56545	28.2215	19.7898	52.5977	33.5363	17.0375
gene12181	18.2101	21.245	13.6447	17.6999	3.82573	25.5891	24.8696	15.7282	22.0623	5.49727	19.0178	23.3929	24.1983	22.203	2.7877	26.7012	21.9585	24.2493	24.303	2.37179	12.9913	19.7188	8.82808	13.8461	5.49547
gene12182	3.30871	2.47314	9.32401	5.03529	3.73757	2.96034	5.33174	10.9258	6.40597	4.08996	6.22964	9.43263	9.07598	8.24608	1.75537	7.55056	8.98363	8.88762	8.47394	0.801108	8.83901	2.68861	9.71385	7.08049	3.82855
gene12183	11.0375	10.9783	9.17821	10.398	1.05677	12.0457	8.67522	10.2377	10.3196	1.68674	9.10604	15.4149	17.3363	13.9524	4.30562	14.7215	12.3686	13.47	13.52	1.17726	8.58527	10.5416	7.05081	8.7259	1.74965
gene12184	4.94899	4.56987	0.509801	3.34289	2.46084	9.02537	6.53885	0.784387	5.44953	4.2271	4.37556	3.75547	4.98629	4.37244	0.615417	4.2545	5.17073	4.72177	4.71566	0.458149	0.350634	5.4039	0.52658	2.0937	2.86806
gene12185	0.136081	0.218838	0.019228	0.124716	0.100289	0.645638	0.459154	0.194493	0.433095	0.226699	0.30825	0.083658	0.056955	0.149621	0.138024	0.137614	0.581146	1.94292	0.887227	0.940769	0	0.188271	0.062692	0.0836543	0.09587
gene12186	0.851167	1.92151	0.778662	1.18378	0.639921	1.46536	2.94023	1.26123	1.88894	0.916147	1.87645	2.25438	1.90956	2.01346	0.209293	2.27126	3.78886	1.11419	2.39144	1.34138	0.650992	2.11183	0.558057	1.10696	0.871484
gene12189	2.00388	1.95816	0.083822	1.34862	1.09559	6.44623	0.965717	0	2.47065	3.47665	0.479256	0.136868	0.200524	0.272216	0.182105	0.421488	0.295114	0.61709	0.444564	0.162224	0	0.341424	0	0.113808	0.197121
gene1219	76.7748	127.104	191.279	131.719	57.3914	155.381	190.961	135.046	160.462	28.3021	158.267	152.858	153.911	155.012	2.86749	274.476	247.019	271.836	264.444	15.1479	200.66	129.806	90.7369	140.401	55.7222
gene5403	0	0	0.058886	0.0196287	0.0339978	0	0	4.03272	1.34424	2.32829	0	0.137886	0	0.045962	0.0796085	0.030242	0	0.029158	0.0198	0.0171559	0.063885	0	0.417265	0.160383	0.224748
gene12193	0	0	0.078515	0.0261717	0.0453307	0	0	0.047298	0.015766	0.0273075	0.167767	0.041456	0.050767	0.0866633	0.070392	0.151747	0.021868	0.09299	0.0888683	0.0650375	0.002442	0.043535	0.011565	0.0191807	0.0215791
gene12194	0	0.088344	0.518038	0.202127	0.27713	0	0.059125	0.537252	0.198792	0.294602	1.06301	1.01681	2.2599	1.44657	0.704742	0.159068	0.064016	0.039055	0.0873797	0.0633259	0.084856	0.021576	2.16048	0.755639	1.21704
gene15064	0	0.539384	0	0.179795	0.311413	0	0	0	0	0	0.035331	0	0	0.011777	0.0203984	0	0	0.008842	0.00294733	0.00510493	0	0	0	0	0
gene12198	0.843274	1.76	18.4198	7.0077	9.89382	1.81809	1.71585	20.2592	7.93104	10.6766	5.392	9.73815	7.70277	7.61097	2.17453	3.74372	6.24706	3.64707	4.54595	1.474	17.6112	1.6089	24.5083	14.5761	11.7475
gene12199	122.969	134.048	30.357	95.7913	56.9378	127.4	113.668	22.7667	87.9449	56.862	102.353	40.3883	42.6916	61.8109	35.1293	82.5646	61.5421	73.2878	72.4648	10.5354	25.7609	150.428	18.8711	65.02	74.0457
gene122	11.5514	8.23668	16.3367	12.0416	4.07219	7.30052	9.15475	12.4466	9.63397	2.60632	8.31688	11.7316	8.96479	9.6711	1.81364	10.3456	10.5465	7.70604	9.53272	1.58514	14.8796	8.22871	9.00663	10.705	3.6362
gene12200	0.609754	1.11875	0.808805	0.845768	0.256501	0.931781	1.23319	1.24571	1.13689	0.177744	3.61253	1.67696	2.28167	2.52372	0.990228	1.6883	1.25833	0.996616	1.31442	0.349237	0.721603	0.349699	0.762176	0.611159	0.227338
gene12201	0	6.71085	2.14893	2.95326	3.42697	0.699016	7.2863	0.746945	2.91075	3.78941	3.45293	1.23675	2.4527	2.38079	1.10984	3.77162	2.5096	2.52507	2.93543	0.724202	2.79977	7.49318	1.28853	3.86049	3.23547
gene12202	0.287277	0	0	0.095759	0.165859	0	0.234387	0	0.078129	0.135323	0.030561	0	0	0.010187	0.0176444	0	0	0	0	0	0	0.036555	0	0.012185	0.021105
gene12204	7.93105	5.83997	2.04208	5.27103	2.98542	9.12977	6.97779	3.5378	6.54845	2.8206	8.10477	7.43789	9.53075	8.35781	1.06913	10.9345	8.21002	9.38311	9.5092	1.36659	1.97733	4.71989	3.11657	3.27126	1.37781
gene12205	34.944	21.3334	14.8829	23.7201	10.2413	26.4858	30.1711	15.5637	24.0735	7.59663	23.9636	35.3854	23.8662	27.7384	6.62267	19.6081	19.1659	28.1348	22.3029	5.05536	16.0318	19.9597	21.1468	19.0461	2.67707
gene12206	62.8014	40.7197	4.35364	35.9582	29.5134	53.9109	51.7953	5.52772	37.078	27.3438	21.031	11.3275	15.2698	15.8761	4.88006	19.8612	9.65643	15.1613	14.893	5.10767	3.88239	43.0639	2.7148	16.5537	22.966
gene12207	16.1426	18.6734	12.255	15.6903	3.23303	22.1822	14.4114	13.4732	16.6889	4.78041	17.8891	14.1118	14.3965	15.4658	2.10345	14.0781	20.64	11.6442	15.4541	4.65307	13.5709	17.2108	11.219	14.0002	3.01886
gene12208	0.273084	0	0	0.091028	0.157665	0.070736	0.065212	0.156537	0.097495	0.0512064	0	0	0	0	0	0	0	0.046283	0.0154277	0.0267215	0	0	0	0	0
gene12209	0.117996	0	0.07383	0.063942	0.0596162	0.086724	0.114335	0.067164	0.0894077	0.0236997	0	0.059461	0.058489	0.0393167	0.0340527	0	0.166732	0.150083	0.105605	0.0918347	0	0.041491	0.014894	0.018795	0.0210188
gene1221	7.28828	102.611	23.9156	44.605	50.9181	32.43	112.496	615.821	253.582	316.252	106.014	376.073	426.503	302.864	172.331	216.517	129.846	222.508	189.624	51.8554	46.0876	80.9043	38.4654	55.1524	22.625
gene12210	16.122	12.9442	17.8853	15.6505	2.50406	14.6469	18.4209	14.6615	15.9097	2.17471	20.1005	15.4084	18.1001	17.8697	2.35455	20.5366	16.2219	21.1646	19.3077	2.69073	15.0448	10.2018	30.931	18.7259	10.8437
gene12211	39.4077	28.6106	4.76933	24.2625	17.7238	35.5266	27.2535	6.60529	23.1285	14.8954	23.2959	12.8614	11.2851	15.8141	6.52713	21.4115	19.5916	15.3326	18.7785	3.11994	4.29093	29.4174	2.39017	12.0328	15.0854
gene12212	0	0	0.124414	0.0414713	0.0718305	0	0	0.073616	0.0245387	0.0425022	0	0	0	0	0	0.126512	0.13815	0.103785	0.122816	0.0174781	0	0	0	0	0
gene12213	3.84765	4.38567	9.18384	5.80572	2.93788	6.93005	4.33374	27.5912	12.9517	12.7445	1.83024	4.09957	1.64489	2.5249	1.36685	3.09619	3.84502	2.96922	3.30348	0.473268	11.0916	6.72305	9.30697	9.04053	2.19641
gene12214	3.3579	5.11109	7.2263	5.23176	1.93702	4.73114	7.82747	7.86638	6.80833	1.799	9.04335	15.1183	13.4156	12.5257	3.13371	17.0305	18.6951	12.0226	15.9161	3.47304	5.90189	5.36376	4.6597	5.30845	0.62294
gene12216	28.6883	10.7658	16.0139	18.4893	9.21413	31.9725	8.44117	5.67147	15.3617	14.4518	15.6612	1.65949	4.3929	7.23787	7.42176	22.8131	6.19084	7.51682	12.1736	9.23793	18.5558	12.3135	5.93246	12.2673	6.31179
gene12218	0.163127	0.058401	0	0.0738427	0.0826525	0	0.158314	0	0.0527713	0.0914026	0	0	0	0	0	0	0	0	0	0	0	0	0	0	0
gene12219	15.5903	11.2506	0.447553	9.09616	7.79789	17.3259	13.7747	1.18348	10.7614	8.48262	5.92676	5.28704	6.60027	5.93802	0.656688	6.79631	5.34601	7.70758	6.61663	1.191	0.653591	12.7065	0.332829	4.56431	7.05317
gene1222	7.9176	4.07784	4.56534	5.52026	2.09042	6.43504	5.30584	4.30413	5.34834	1.06609	3.58295	1.457	3.70621	2.91539	1.2645	7.18641	5.22904	4.04982	5.48843	1.5843	2.83091	5.43407	3.56592	3.94363	1.34205
gene12220	3.29621	4.6837	1.7881	3.256	1.44822	6.40375	6.83856	2.91161	5.38464	2.15271	5.89733	4.84797	5.56309	5.43613	0.536073	5.93011	3.94924	6.03905	5.30613	1.17637	1.3616	5.47025	1.55227	2.79471	2.31905
gene12221	1.59761	1.82285	10.1798	4.53343	4.89121	1.98949	2.06566	10.0688	4.708	4.64278	1.7208	6.4759	2.78507	3.66059	2.49552	1.5646	4.95678	1.9436	2.82166	1.85875	11.8736	1.96116	34.5472	16.1273	16.7043
gene12222	607.157	802.592	798.494	736.081	111.67	495.597	476.304	300.514	424.138	107.495	420.58	495.455	321.649	412.561	87.1804	496.693	534.283	378.867	469.948	81.0864	782.178	913.925	585.745	760.616	165.149
[truncated: 18,930 more rows]

## Sheet: EvsD DEG
#ID	T4-1	T4-2	T4-3	4 mean	T5-1	T5-2	T5-3	5 mean	LOG2 E/D
[truncated: 217 more rows]

[truncated: 4 more sheets: BvsA DEG, CvsA DEG, DvsA DEG, EvsA DEG]
