# Supplementary material for: Morus alba L. Leaves – Integration of Their Transcriptome and Metabolomics Dataset: Investigating Potential Genes Involved in Flavonoid Biosynthesis at Different Harvest Times
Source: Front Plant Sci. 2021 Nov 16;12:736332. doi: 10.3389/fpls.2021.736332 (PMC8637763; doi:10.3389/fpls.2021.736332)
Supplement: Supplementary file 3 [file Data_Sheet_2.XLSX]

## Sheet: Sheet1
#GeneID	T1-1	T1-2	T1-3	T1-Mean ± SD	T2-1	T2-2	T2-3	T2-Mean ± SD	T3-1	T3-2	T3-3	T3-Mean ± SD	T4-1	T4-2	T4-3	T4-Mean ± SD	T5-1	T5-2	T5-3	T5-Mean ± SD	Sequence	COG_class	COG_class_annotation	GO_annotation	KEGG_annotation	KEGG_pathway_annotation	KOG_class	KOG_class_annotation	Pfam_annotation	Swiss-Prot_annotation	eggNOG_class	eggNOG_class_annotation	NR_annotation
gene18738	5.86098	7.62257	15.0887	9.52±4.90	39.6885	9.80735	65.959	38.48±28.10	14.5535	56.4772	78.7016	49.91±32.57	16.8494	5.02966	35.8641	19.25±15.56	14.6698	12.7717	23.2055	16.88±5.56	CCCCAAAAGCCATAGAGCCATCATCTTTGACAACCCCCAACACTCTCTCCTCCTTATTTAAACCCCCACCATTCTCCTTCCACTTCCCAGGAAATCCTTACTACCCATAAAGACCTTTGATTTCCTCTCtctaaactctctctctctctctagctccaacatctccatattatatatacacacacaactCTTAAAGCACTTCCCACACAAATGGAGACGGTTGTGAGCAAGCAAAACGGGCACGTGCAAAACGGCGTGTCGCTGGAGGGAATCTGCACGAGCAGCGGCAACAATGGGGGCGTCGTTTCCGGCGACGCACTGAACTGGGGAGCGGCGGCGGAGGCGATGAAGGGGAGCCACTTGGAGGAGGTGAAGAGGATGGTGGAGGAGTACCGTAAG…	[E]	Amino acid transport and metabolism	Cellular Component: cytoplasm (GO:0005737);; Biological Process: L-phenylalanine catabolic process (GO:0006559);; Biological Process: cinnamic acid biosynthetic process (GO:0009800);; Molecular Function: phenylalanine ammonia-lyase activity (GO:0045548);;	K10775|0|jcu:105642230|K10775 phenylalanine ammonia-lyase [EC:4.3.1.24] | (RefSeq) phenylalanine ammonia-lyase	Phenylalanine metabolism (ko00360);; Phenylpropanoid biosynthesis (ko00940)	[Q]	Secondary metabolites biosynthesis, transport and catabolism	Aromatic amino acid lyase	Phenylalanine ammonia-lyase OS=Populus trichocarpa OX=3694 GN=PAL PE=2 SV=1	E	Amino acid transport and metabolism	phenylalanine ammonia-lyase 1 isoform X2 [Morus notabilis]
gene823	6.67252	20.4601	52.5366	26.56±23.53	20.2964	20.2665	136.354	58.97±67.01	17.3137	47.4705	52.8592	39.21±19.16	52.3013	25.8053	59.9647	46.02±17.92	60.3612	15.277	28.4784	34.71±23.18	GCGAGGTAGAGACTCATTAATTATAACTCATGCCCAATACAATCACAATTCCTAACtagttctttcttcttcttccttttctttttccttcccactATAGTCTTAAACCGACCTCCAATTTGGACCCCACCTGCCACATCTACCCCCTCGCCCTTCTTCTGCCCTCAGACGCCACCATTCTAACCCACCTACCACCCCCACCTCTCCTTAATAACTCTCTTTCACATCACCTTCCCTTCCAATTTTCTCGtgccttctctctctctctctcatttttttttattgctttttccTAGACTAGATATAAAGagatatatataacaattattgCATTTTATCTGTATCGATTGCTATTTCATTCTATCCCAAAATCTCATCTTGTTTGTAAGccattttgaa…	[IQ]	Lipid transport and metabolism;; Secondary metabolites biosynthesis, transport and catabolism	Biological Process: metabolic process (GO:0008152);; Molecular Function: 4-coumarate-CoA ligase activity (GO:0016207);;	K01904|0|tcc:TCM_025459|K01904 4-coumarate--CoA ligase [EC:6.2.1.12] | (RefSeq) 4-coumarate:CoA ligase 3	Ubiquinone and other terpenoid-quinone biosynthesis (ko00130);; Phenylalanine metabolism (ko00360);; Phenylpropanoid biosynthesis (ko00940)	[I]	Lipid transport and metabolism	AMP-binding enzyme;; AMP-binding enzyme C-terminal domain	4-coumarate--CoA ligase 2 OS=Glycine max OX=3847 PE=2 SV=2	IQ	Lipid transport and metabolism;; Secondary metabolites biosynthesis, transport and catabolism	4-coumarate--CoA ligase 2 [Morus notabilis]
gene11910	13.186	37.7961	67.9385	39.64±27.42	40.6751	51.3217	28.1051	40.03±11.62	30.8595	52.0951	53.8524	45.60±12.80	82.7904	105.208	105.539	97.85±13.04	68.0568	35.3146	109.234	70.87±37.04	ACGAGTATATTACTTGAACGAAAATCTTAAACTAAAGCAGGGAAGGTATTCGGAAAACCAACCCAATTCCTACCTTCTCATCTTtccatcaaaattttctttccattttcccAAACtttccctccaaccaaacaccACCAAAATGGACGTCccccaccaccaccaaaaagatcatgatcatcaagAGGAATACATTTTCCGGTCCAAACTTCCCGACATCTACATCCCCAACCATCTTCCTCTCCACTCCTACTGCTTTGAGAACATCTCCAACTACCAAGACAAACCTTGTCTTATCAACGGATCCACAGGTGAGACCCACTCTTACGCCGATGTCGAGCTCACCGCGCGTAAAGTGGCGGCGGGGCTCGATGAGATGGGTATCAAACAAGGCGACGT…	[IQ]	Lipid transport and metabolism;; Secondary metabolites biosynthesis, transport and catabolism	Molecular Function: acetate-CoA ligase activity (GO:0003987);; Biological Process: metabolic process (GO:0008152);; Molecular Function: 4-coumarate-CoA ligase activity (GO:0016207);;	K01904|0|fve:101313178|K01904 4-coumarate--CoA ligase [EC:6.2.1.12] | (RefSeq) 4-coumarate--CoA ligase 2-like	Ubiquinone and other terpenoid-quinone biosynthesis (ko00130);; Phenylalanine metabolism (ko00360);; Phenylpropanoid biosynthesis (ko00940)	[I]	Lipid transport and metabolism	AMP-binding enzyme;; AMP-binding enzyme C-terminal domain	4-coumarate--CoA ligase 1 OS=Nicotiana tabacum OX=4097 GN=4CL1 PE=2 SV=1	IQ	Lipid transport and metabolism;; Secondary metabolites biosynthesis, transport and catabolism	4-coumarate--CoA ligase 2 [Morus notabilis]
gene7350	0	0.352987	16.3509	5.57±9.34	0	0	108.038	36.01±62.38	4.20152	0.087199	6.1642	3.48±3.10	3.84662	0	0.362782	1.40±2.12	28.3666	0.244452	15.3603	14.66±14.07	ATCCTACAGATCCTACATCTATTCCTTCTCTTCTCAACCTTTTAATAACTCAGTGTTCCCTTTAAGCAGCGAACTATGGCGCCGAATAACGTGTCCGTGGAGGGAAGCCAGCCAGTGATCCGACGAGGTGGACCTGGTGTAGCCTCAATTTTAGCGATTGGCACAGCTAATCCCGATAATTTCTTCAATCAAGCTGACTACCctgattattattttagagtCACAAATTCAGAGGACAAGACGGAATTGAAAGAGAAGTTCAAGCGCATTTGTAAGTAAATCAATGAGAAACCAATCTtttatcataatatatttcaagccatcattgttttttgttgttaaaatTTGTGGGATAATCTATAAGTACTTTGATCTTACAATATGGTTCATAAGCACTGT…	[Q]	Secondary metabolites biosynthesis, transport and catabolism	Biological Process: biosynthetic process (GO:0009058);; Molecular Function: transferase activity, transferring acyl groups other than amino-acyl groups (GO:0016747);;	K00660|2.33126e-176|sbi:SORBI_05g020160|K00660 chalcone synthase [EC:2.3.1.74] | (RefSeq) SORBIDRAFT_05g020160, Sb05g020160; hypothetical protein	Flavonoid biosynthesis (ko00941);; Circadian rhythm - plant (ko04712)	--	--	Chalcone and stilbene synthases, N-terminal domain;; Chalcone and stilbene synthases, C-terminal domain;; 3-Oxoacyl-[acyl-carrier-protein (ACP)] synthase III C terminal;; FAE1/Type III polyketide synthase-like protein;; 3-Oxoacyl-[acyl-carrier-protein (ACP)] synthase III	Chalcone synthase 1 OS=Ruta graveolens OX=37565 GN=CHS1 PE=2 SV=1	Q	Secondary metabolites biosynthesis, transport and catabolism	chalcone synthase 2 [Morus notabilis]
gene7351	0	0.037674	3.90924	1.32±2.25	0.562306	0	4.69728	1.75±2.57	0.685733	0.505724	1.19166	0.79±0.36	2.18081	0.377889	1.52251	1.36±0.91	3.66304	0.141585	1.78248	1.86±1.76	TCATATCCTACATCTATTCCTTCTCTTCTCAACCTTTTCATAACTCAGCGTTCCCTTTAAGCAGCGAACTATGGCGCCGAATAACGTGTCCGTGGAGGGAAGCCAGCCAGTGATCCGACGAGGTGGACCTGGTGTAGCCTCAATTTTAGCAATTGGCACAGCTAATCCCGATAACTTCTTCAATCAAGCTGATTATCCTGATTACTACTTTAGAGTCACAAATTCAGACGACAAGACGGAATTGAAGGAGAAGTTCAAACGTATTTGTAAGCAAATCAATGAGAAAccaatttttatcataatatatttcaagcgatcattattttttgttgttgaagtTTGTGGGATAATCTATAAGTAGTTTGATCTTACAATATAGTTCGTAAACACTGTTTCGTT…	[Q]	Secondary metabolites biosynthesis, transport and catabolism	Biological Process: biosynthetic process (GO:0009058);; Molecular Function: transferase activity, transferring acyl groups other than amino-acyl groups (GO:0016747);;	K00660|2.9929e-176|sita:101760249|K00660 chalcone synthase [EC:2.3.1.74] | (RefSeq) chalcone synthase C2	Flavonoid biosynthesis (ko00941);; Circadian rhythm - plant (ko04712)	--	--	Chalcone and stilbene synthases, N-terminal domain;; Chalcone and stilbene synthases, C-terminal domain;; 3-Oxoacyl-[acyl-carrier-protein (ACP)] synthase III C terminal;; FAE1/Type III polyketide synthase-like protein;; 3-Oxoacyl-[acyl-carrier-protein (ACP)] synthase III	Chalcone synthase 1 OS=Ruta graveolens OX=37565 GN=CHS1 PE=2 SV=1	Q	Secondary metabolites biosynthesis, transport and catabolism	chalcone synthase 2 [Morus notabilis]
gene7353	3.31352	5.19472	61.8381	23.45±33.26	5.63225	1.93066	281.206	96.26±160.18	19.9386	16.7052	39.6672	25.44±12.43	31.7702	6.94472	25.3091	21.34±12.88	63.6142	5.42163	67.049	45.36±34.63	TCTATTCCTTCTCTTATCAACCTTTTAATAACTCAGCGTTCCCTTTAAGCAGCGAACTATGGCGCCTAATAACGTGTCCGAGGAGGGAAGCCAGCCAGTGATCCGACGAGGTGGACCTGGTGTAGCCTCAATTTTAGCAATCGGCACAGCTAATCCCGATAACTTCTTCAATCAAGTTGACTATCCTGATTACTACTTCAGAGTTACAAATTCAGAGGACAAGACAGAATTAAAAGAGAAGTTCAAGCGCATTTGTAAGCAAATCAATGAGAAACCAATCTtttatcataatatatttcaagctatcattcttttttattcttgaaatTTGTGAGATAATCTATAAGTAGTTTGATCTTACAATATGGTTCGTAAGCACTATTTTGTTGAAATCATATA…	[Q]	Secondary metabolites biosynthesis, transport and catabolism	Biological Process: biosynthetic process (GO:0009058);; Molecular Function: transferase activity, transferring acyl groups other than amino-acyl groups (GO:0016747);;	K00660|0|cit:102607309|K00660 chalcone synthase [EC:2.3.1.74] | (RefSeq) CHS2; chalcone synthase 2-like	Flavonoid biosynthesis (ko00941);; Circadian rhythm - plant (ko04712)	--	--	Chalcone and stilbene synthases, N-terminal domain;; Chalcone and stilbene synthases, C-terminal domain;; 3-Oxoacyl-[acyl-carrier-protein (ACP)] synthase III C terminal;; FAE1/Type III polyketide synthase-like protein;; 3-Oxoacyl-[acyl-carrier-protein (ACP)] synthase III	Chalcone synthase 2 OS=Citrus sinensis OX=2711 GN=CHS2 PE=2 SV=1	Q	Secondary metabolites biosynthesis, transport and catabolism	chalcone synthase 2 isoform X1 [Morus notabilis]
gene13727	12.3792	168.776	401.663	194.27±195.89	38.2313	180.439	2346.5	855.06±1,293.58	394.155	883.211	1271.31	849.56±439.54	585.022	208.479	851.854	548.45±323.24	521.762	141.745	486.222	383.24±209.90	AAGTGCAAATCCATCATATCCTCATctattcttctcttcttctcaacCTTTAAACTCGGTGTTCGATCCCTTAAAGCAGCAAGCAATGGCGCCGACTAACGGGTTCGTAGAGGAAAGCCAGACAGTGATCCCACGAGCTGGCCCTGCTGTAGCCTCAATTCTAGCAATTGGCACATCCAATCCTAGCAACTACTTCAATCAAGCTGAATATGCTGATTATTACTTCAGAGTCACTAATTCTGAGCACATGACGGAATTAAAAGAGAAGTTCAAGCGTATTTGTAAGCAAATCCATAAGAAACCAAATCtttatcataaatatttcaagtctatcttttcattgttttgctttttaaatttaaggaatAACCTAAGTAGTTTGATGTTGCTCTAGAAACC…	[Q]	Secondary metabolites biosynthesis, transport and catabolism	Biological Process: biosynthetic process (GO:0009058);; Molecular Function: transferase activity, transferring acyl groups other than amino-acyl groups (GO:0016747);;	K00660|3.15922e-180|nnu:104591893|K00660 chalcone synthase [EC:2.3.1.74] | (RefSeq) chalcone synthase	Flavonoid biosynthesis (ko00941);; Circadian rhythm - plant (ko04712)	--	--	Chalcone and stilbene synthases, N-terminal domain;; Chalcone and stilbene synthases, C-terminal domain;; 3-Oxoacyl-[acyl-carrier-protein (ACP)] synthase III C terminal;; FAE1/Type III polyketide synthase-like protein	Chalcone synthase 2 OS=Citrus sinensis OX=2711 GN=CHS2 PE=2 SV=1	Q	Secondary metabolites biosynthesis, transport and catabolism	chalcone synthase 2 [Morus notabilis]
gene16836	3.82698	8.99926	211.442	74.76±118.40	7.5504	4.20846	1053.54	355.10±604.87	44.1575	54.0568	88.8877	62.37±23.49	80.7163	20.3595	80.6361	60.57±34.82	234.091	7.21453	201.557	147.62±122.68	ATTCCTTCTCTTCTCAACCTTTTAAACTCAGTGTTCCCTTTAAGCAGCGAACTATGGCGCCGAATAACGTGTCCGTGGAGGGAAGCCAGCCAGTGATCCGACGAGGTGGACCTGCTGTAGCCTCAATTTTAGCAATTGGCACAGCTAATCCTGATAACTTCTTCAATCAAGCTGACTATCCTGATTACTACTTCAGAGTCACCAATTCAGAGGACAAGACAGAATTGAAAGAAAAGTTCAAGCGCATTTGTAAGCAAATCAATGAGAAACCAATCTtttatcataatatatttcaaGCGATCATTGTTTTTCGTTGTTAAAATTTGTAGGATAATCTAAGTAGTTTGATCTTACAATATGGTCCGTAAACACTGTTTCGTTGAAATCATATAGTTACAG…	[Q]	Secondary metabolites biosynthesis, transport and catabolism	Biological Process: biosynthetic process (GO:0009058);; Molecular Function: transferase activity, transferring acyl groups other than amino-acyl groups (GO:0016747);;	K00660|0|sbi:SORBI_05g020160|K00660 chalcone synthase [EC:2.3.1.74] | (RefSeq) SORBIDRAFT_05g020160, Sb05g020160; hypothetical protein	Flavonoid biosynthesis (ko00941);; Circadian rhythm - plant (ko04712)	--	--	Chalcone and stilbene synthases, N-terminal domain;; Chalcone and stilbene synthases, C-terminal domain;; 3-Oxoacyl-[acyl-carrier-protein (ACP)] synthase III C terminal;; FAE1/Type III polyketide synthase-like protein	Chalcone synthase 4 OS=Sorghum bicolor OX=4558 GN=CHS4 PE=3 SV=1	Q	Secondary metabolites biosynthesis, transport and catabolism	chalcone synthase 2 [Morus notabilis]
gene3951	885.455	549.53	193.406	542.80±346.07	1846.37	552.132	146.913	848.47±887.64	30.4062	22.853	8.33755	20.53±11.22	186.571	298.297	310.317	265.06±68.24	146.168	525.257	112.782	261.40±229.11	ATATCTAAGGCTCAAagctatatacatatatatataagtatcatttttatatataatccCTGAATTACGCATCTAGCAAAGTCcaattacataaattattaattataataattaatgagcATGACGCCCTCCGTCCATGAAATCCGAAAGGCGCAGCGGTCTGAGGGTCCGGCCACTGTGCTCTCCATCGGCACCGCCACTCCGACCAACTTCGTCTCACAGGCTGATTATCCTGACTACTACTTCCGCATCACCAACAGCGATCACATGACTGACCTCAAGGACAAGTTCAAACGCATGTGTATGTATGCACTTATTATTCATCTCATTATGTGCATTCATCTAATTCGTAGCATGTTGTTTATGATAATTCATGCTTTTTCGAtcgtaatatatata…	[Q]	Secondary metabolites biosynthesis, transport and catabolism	Biological Process: flavonoid biosynthetic process (GO:0009813);; Cellular Component: integral component of membrane (GO:0016021);; Molecular Function: naringenin-chalcone synthase activity (GO:0016210);;	K00660|0|nnu:104591893|K00660 chalcone synthase [EC:2.3.1.74] | (RefSeq) chalcone synthase	Flavonoid biosynthesis (ko00941);; Circadian rhythm - plant (ko04712)	--	--	Chalcone and stilbene synthases, N-terminal domain;; Chalcone and stilbene synthases, C-terminal domain;; 3-Oxoacyl-[acyl-carrier-protein (ACP)] synthase III C terminal;; 3-Oxoacyl-[acyl-carrier-protein (ACP)] synthase III;; FAE1/Type III polyketide synthase-like protein	Chalcone synthase OS=Vitis vinifera OX=29760 GN=CHS PE=2 SV=1	Q	Secondary metabolites biosynthesis, transport and catabolism	chalcone synthase [Morus notabilis]
gene23701	1.02275	15.8086	3.5525	6.79±7.91	2.63188	12.4688	15.6817	10.26±6.80	14.3248	106.223	94.8665	71.80±50.10	39.0234	44.6567	36.4494	40.04±4.20	9.04294	10.622	8.00186	9.22±1.32	GGGGCCAGCCCAAGTCAAAGATCACCCACCTCATCGTCTGCACCACCTCCGGCGTCGACATGCCCGGCGCCGACTACCAGCTCCTAAAGCTCCTCGGCCTCCGGCCCTCCGTCAGGCGCTTCATGATGTACCAACAAGGCTGCTTCGCCGGCGGCGCCGTCCTCCGTCTCGCCAAGGACATGGCCGAGAACAACAAGGGCGCTCGCGTTCTTGTCGTCTGCTCTGAGATCACTGCTGTCACGTTCCGCGGGCCCTCCGAACTCCACCTGGACTCCATGGTGGGCCAGGCCTTGTTCGGCGATGGCGCCGCCGCAGTCATTGTCGGCGCGGAACCGGACTTGGCTATCGAAAGGCCGCTCTTCGAGCTGGTGTCGGCGGCCCAGACGATCCTTCCGGACT…	[Q]	Secondary metabolites biosynthesis, transport and catabolism	Molecular Function: 8-amino-7-oxononanoate synthase activity (GO:0008710);; Biological Process: flavonoid biosynthetic process (GO:0009813);; Molecular Function: naringenin-chalcone synthase activity (GO:0016210);;	K00660|7.86447e-175|egu:105060373|K00660 chalcone synthase [EC:2.3.1.74] | (RefSeq) chalcone synthase 1-like	Flavonoid biosynthesis (ko00941);; Circadian rhythm - plant (ko04712)	--	--	Chalcone and stilbene synthases, C-terminal domain;; Chalcone and stilbene synthases, N-terminal domain;; 3-Oxoacyl-[acyl-carrier-protein (ACP)] synthase III C terminal;; 3-Oxoacyl-[acyl-carrier-protein (ACP)] synthase III;; FAE1/Type III polyketide synthase-like protein	Chalcone synthase 2 OS=Ruta graveolens OX=37565 GN=CHS2 PE=2 SV=1	Q	Secondary metabolites biosynthesis, transport and catabolism	chalcone synthase 2-like [Morus notabilis]
gene7356	1.81273	5.97933	34.2467	14.01±17.65	1.17736	1.42017	245.886	82.83±141.21	6.34063	16.4777	42.2134	21.68±18.49	14.4851	3.77366	27.2248	15.16±11.74	50.0622	1.83892	21.3589	24.42±24.26	CACCACTTCTTCTCAAACTTTAAACGCAGTGTTCCCTTAAAGCAGCTATGGCGCCGAATAACGTGTCCGTGGAGCAAAGCCAGACAGTGATCCCACGAGGTGGTCATGCCGTAGCTTCAATTCTAGCAATTGGCACAGCCAATCCCGATAATTTCTTCAATCAAGCTGATTATCCCGATTATTACTTTAGAGTCACTAATTCCGAACACAAGACAGAATTGAAAGAGAAGTTCAAGCGCATTTGTAAGCAAACTAATGAGAAACCCAGActtttatcatatatatttcaagtgaatcttttttgttttttaaattaatgggATAACCATTAACCTGAGTAGGTTTATGTTGCTTGAGAAACCATGCGCCCATTTAATATGGGGCTGGATATGCTGATCA…	[Q]	Secondary metabolites biosynthesis, transport and catabolism	Biological Process: biosynthetic process (GO:0009058);; Molecular Function: transferase activity, transferring acyl groups other than amino-acyl groups (GO:0016747);;	K00660|0|nnu:104591893|K00660 chalcone synthase [EC:2.3.1.74] | (RefSeq) chalcone synthase	Flavonoid biosynthesis (ko00941);; Circadian rhythm - plant (ko04712)	--	--	Chalcone and stilbene synthases, N-terminal domain;; Chalcone and stilbene synthases, C-terminal domain;; 3-Oxoacyl-[acyl-carrier-protein (ACP)] synthase III C terminal;; FAE1/Type III polyketide synthase-like protein;; 3-Oxoacyl-[acyl-carrier-protein (ACP)] synthase III	Chalcone synthase 2 OS=Citrus sinensis OX=2711 GN=CHS2 PE=2 SV=1	Q	Secondary metabolites biosynthesis, transport and catabolism	chalcone synthase 2 [Morus notabilis]
gene13729	0.55315	1.01704	5.22012	2.26±2.57	0.817381	0.451137	29.7049	10.32±16.78	5.94339	8.14623	10.2474	8.11±2.15	13.2161	1.01112	9.73167	7.99±6.29	5.63828	0.309745	23.4918	9.81±12.14	GTGCAAATCCTTCATATCCTACATCTATTCCTTCTCTTCTCAACCTTTTAATAACTCAGTGTTCCCTTTAAGCAGCGAACTATGGCGCCGAATAACGTGTCCGTGGAGGGAAGCCAGCCAGTGATCCGACGAGGTGGACCTGGTGTAGCCTCAATTTTAGCAATTGGTACAGCTAATCCcgataacttttttaatcaagCTGACTACCCTGATTACTATTTCAGAGTCACAAATTCAGAGGACAAGACGGAATTGAAAGAGAAGTTCAAGCGCATTTGTAAGTAAATCAATGAGAAACCAACCTtttatcataatatatttcaagctatcattcttttttgttgttgaaatcTGTGAGATAATCTATAAGTAGTTTGATCTTACAATATGGTTCGTAAG…	[Q]	Secondary metabolites biosynthesis, transport and catabolism	Biological Process: biosynthetic process (GO:0009058);; Molecular Function: transferase activity, transferring acyl groups other than amino-acyl groups (GO:0016747);;	K00660|7.16679e-176|sbi:SORBI_05g020160|K00660 chalcone synthase [EC:2.3.1.74] | (RefSeq) SORBIDRAFT_05g020160, Sb05g020160; hypothetical protein	Flavonoid biosynthesis (ko00941);; Circadian rhythm - plant (ko04712)	--	--	Chalcone and stilbene synthases, N-terminal domain;; Chalcone and stilbene synthases, C-terminal domain;; 3-Oxoacyl-[acyl-carrier-protein (ACP)] synthase III C terminal;; FAE1/Type III polyketide synthase-like protein;; 3-Oxoacyl-[acyl-carrier-protein (ACP)] synthase III	Chalcone synthase 1 OS=Ruta graveolens OX=37565 GN=CHS1 PE=2 SV=1	Q	Secondary metabolites biosynthesis, transport and catabolism	chalcone synthase 2 [Morus notabilis]
gene14554	6.83786	67.9836	120.176	65.00±56.73	15.8601	48.4206	508.999	191.09±275.80	83.6336	200.709	221.371	168.57±74.28	134.176	78.774	166.173	126.37±44.22	159.404	55.7742	108.815	108.00±51.82	CAAATCCATCATATCCTAATTCCTCCATCTATTCTTCTCTTCTCAACCCTTAAACTCAGTTGTTCCCTTAAAGCAGCTAGTTATGGCACCGAACAACGTGCCCGTGGAGGAAAGCCAGTCAGTGATCCGACGAGGTGGTCATGAAGTAGCCTCAATTCTAGCAATTGGCACCGCCAATCCCAGCAATTTCTTTAATCAAGTTGACTATCctgattattattttagagtCACCAACTCAGAGGACAAGacagaattaaaagaaaagttcaaGCGCATATGTAAGCAAATGATCGAGAAATCGAACCttttatcataaatatttcaagtttatcttttgtttattttttatttatttatttaagtttacggGACAACCTAAATAGTTTGATGTTGCTCCAG…	[Q]	Secondary metabolites biosynthesis, transport and catabolism	Biological Process: biosynthetic process (GO:0009058);; Molecular Function: transferase activity, transferring acyl groups other than amino-acyl groups (GO:0016747);;	K00660|4.08391e-177|nnu:104591893|K00660 chalcone synthase [EC:2.3.1.74] | (RefSeq) chalcone synthase	Flavonoid biosynthesis (ko00941);; Circadian rhythm - plant (ko04712)	--	--	Chalcone and stilbene synthases, N-terminal domain;; Chalcone and stilbene synthases, C-terminal domain;; 3-Oxoacyl-[acyl-carrier-protein (ACP)] synthase III C terminal;; FAE1/Type III polyketide synthase-like protein;; 3-Oxoacyl-[acyl-carrier-protein (ACP)] synthase III	Chalcone synthase 4 OS=Sorghum bicolor OX=4558 GN=CHS4 PE=3 SV=1	Q	Secondary metabolites biosynthesis, transport and catabolism	chalcone synthase 2 [Morus notabilis]
gene7355	0.615973	8.05691	31.4725	13.38±16.10	5.70482	6.62265	188.646	66.99±105.36	52.1135	22.0638	92.4773	55.55±35.33	59.3162	16.4197	80.7054	52.15±32.74	26.76	4.69295	35.7163	22.39±15.97	ACATCTATTCTTCTAAACCTTTAAACTCATTGTTGCCTTAAAGCAGGTATGGCGCCAAATAACGTGTCCGTGGAGGGAAGCCAGACAGTGATCCAACGAGGGGGTCATGGTGTAGCCTCAATTCTAGCAATTGGCACAGCCAATCCTAGCAACTTCTTCATTCAAGCCGATTATCCTGATTATTACTTTCGAGTCACTAATTCGGAGGACAAAACCGAATTAAAAGAGAAGTTCAAGCGTATTTGTAAGTAAATCAATTAAGAAACCCAACCCTTATTATCATAATATGGTGCCGGATATGGTTATCATAGAATTTCTTTATACACATACAATATGATTCATAAGCACTGTTTAACATCATATATAGTTATTTCCTTATTCATGCCTGCCGTATATGCA…	[Q]	Secondary metabolites biosynthesis, transport and catabolism	Biological Process: biosynthetic process (GO:0009058);; Molecular Function: transferase activity, transferring acyl groups other than amino-acyl groups (GO:0016747);;	K00660|1.18094e-172|nnu:104591893|K00660 chalcone synthase [EC:2.3.1.74] | (RefSeq) chalcone synthase	Flavonoid biosynthesis (ko00941);; Circadian rhythm - plant (ko04712)	--	--	Chalcone and stilbene synthases, N-terminal domain;; Chalcone and stilbene synthases, C-terminal domain;; 3-Oxoacyl-[acyl-carrier-protein (ACP)] synthase III C terminal;; FAE1/Type III polyketide synthase-like protein	Chalcone synthase 1 OS=Ruta graveolens OX=37565 GN=CHS1 PE=2 SV=1	Q	Secondary metabolites biosynthesis, transport and catabolism	chalcone synthase 2-like [Morus notabilis]
gene13728	0.709103	3.70174	44.514	16.31±24.47	2.31141	1.16829	178.211	60.56±101.89	9.51972	10.0706	20.7444	13.44±6.33	18.5264	5.41907	16.3993	13.45±7.03	48.5285	2.58947	35.3522	28.82±23.66	TCTATTCCTTCTCTTCTCAACCTTTTCATAACTCAGTGTTCCCTTTAAGCAGCGAACTATGGCGCCGAATAACGTGTCCGTGGAGGGAAGCCAGCCAGTGATCCGACGAGGTGGACCTGGTGTAGCCTCAATTTTAGCAATTGGCACAGCTAATCCTGATAACTTTTTCAATCAAGCTGACTACCCTGATTACTATTTCAGAGTCACAAATTCAGAGGACAAGACGGAATTGAAAGAGAAGTTCAAGCGCATTTGTAAGTAAATCAATGAGAAACCAACCTtttatcataatatatttcaagctatcattcttttttgttgttgaaatcTGTGAGATAATCTATAAGTAGTTTGATCTTACAATATGGTTCGTAAGCATTGTTTCGTTGAAATCATATA…	[Q]	Secondary metabolites biosynthesis, transport and catabolism	Biological Process: biosynthetic process (GO:0009058);; Molecular Function: transferase activity, transferring acyl groups other than amino-acyl groups (GO:0016747);;	K00660|0|sbi:SORBI_05g020160|K00660 chalcone synthase [EC:2.3.1.74] | (RefSeq) SORBIDRAFT_05g020160, Sb05g020160; hypothetical protein	Flavonoid biosynthesis (ko00941);; Circadian rhythm - plant (ko04712)	--	--	Chalcone and stilbene synthases, N-terminal domain;; Chalcone and stilbene synthases, C-terminal domain;; 3-Oxoacyl-[acyl-carrier-protein (ACP)] synthase III C terminal;; FAE1/Type III polyketide synthase-like protein	Chalcone synthase 1 OS=Ruta graveolens OX=37565 GN=CHS1 PE=2 SV=1	Q	Secondary metabolites biosynthesis, transport and catabolism	chalcone synthase 2 [Morus notabilis]
gene20948	0.267016	1.39748	2.01291	1.23±0.89	0.763931	17.8495	10.6794	9.76±8.58	3.95476	30.8293	28.2823	21.02±14.84	11.4218	16.9485	26.2312	18.20±7.48	2.52048	7.02936	4.1662	4.57±2.28	GTTGTAGAGTTTCCAACCGTGAGTAACCAAATTCTGTCTTTCAAAAAATTAGCAGCAACATGGGATCGGTGAGTGAGACTGTTTGCGTGACCGGCGCGTCGGGTTACATCGGATCATGGCTCGTCATGCGGCTCCTAGAGCGCGGTTACACGGTCCGAGCCACCGTGCGCGACCCTGGTACGGCATGGTTCTTATGATCATGACTTACATACGGAACTTCAAAATTGATGGTTCTTCATGATACatttcatttgtttgtttgtttgtaaatgttctgattttatatttatttgttttgtgacGTAAATTAATAACAGCGAACTTGAAGAAGGTAAAGCATTTGTTAGAGTTGCCTAAGGCGAAGAGTAACCTGACACTGTGGAAGGCCGACCTCGCTGA…	[M]	Cell wall/membrane/envelope biogenesis	Molecular Function: nucleotide binding (GO:0000166);; Molecular Function: 3-beta-hydroxy-delta5-steroid dehydrogenase activity (GO:0003854);; Biological Process: steroid biosynthetic process (GO:0006694);; Biological Process: anthocyanin-containing compound biosynthetic process (GO:0009718);; Molecular Function: dihydrokaempferol 4-reductase activity (GO:0045552);; Molecular Function: coenzyme bi…	K13082|2.91227e-55|vvi:100233141|K13082 bifunctional dihydroflavonol 4-reductase/flavanone 4-reductase [EC:1.1.1.219 1.1.1.234] | (RefSeq) DFR, FNR, dfr1; dihydroflavonol reductase	Flavonoid biosynthesis (ko00941)	[V]	Defense mechanisms	NAD(P)H-binding;; NmrA-like family;; GDP-mannose 4,6 dehydratase;; NAD dependent epimerase/dehydratase family;; 3-beta hydroxysteroid dehydrogenase/isomerase family;; short chain dehydrogenase;; Male sterility protein	Bifunctional dihydroflavonol 4-reductase/flavanone 4-reductase OS=Malus domestica OX=3750 GN=DFR PE=1 SV=1	M	Cell wall/membrane/envelope biogenesis	dihydroflavonol 4-reductase [Morus notabilis]
gene24308	15.0359	11.1359	41.9476	22.71±16.78	42.9175	11.8228	114.855	56.53±52.85	14.0155	19.7036	34.5946	22.77±10.63	62.5451	37.4091	51.3883	50.45±12.59	41.2669	8.45706	48.2173	32.65±21.24	TTTTTTCACTTTGGCCAAAACCGTTTTAGCATCATTCATTTCATACACATACAATAAAAGGAGCACATAGAAAGAACCAAATAATGGCTCCCAAAACTCTCACGGCTCttgttgaagaaaaaacactTCACGGCAGCTTCGTCCGAGACGAAGATGAGCGTCCAAAAGTGGCCTACAACGAATTCAGCACCGAGATTCCGGTCATTTCCCTAGCCGGGATCGACGAGGTCGAAGGCCGCCGTGCTGAGATTTGCAAGAAGATAGTGGAGGCCTGTGAGGACTGGGGTATCTTCCAGGTTGTTGATCATGGCGTTGATGCCGCACTCATCTCTAATATGTCTCGTCTTGCTCGCGAGTTCTTCGCCTTGCCTCCCGAGGAGAAGCTCCGATTCGACATGT…	[Q]	Secondary metabolites biosynthesis, transport and catabolism	Biological Process: response to light stimulus (GO:0009416);; Biological Process: flavonoid biosynthetic process (GO:0009813);; Molecular Function: L-ascorbic acid binding (GO:0031418);; Molecular Function: naringenin 3-dioxygenase activity (GO:0045486);; Molecular Function: metal ion binding (GO:0046872);; Biological Process: oxidation-reduction process (GO:0055114);;	K00475|0|vvi:100233079|K00475 naringenin 3-dioxygenase [EC:1.14.11.9] | (RefSeq) F3H, FHT; flavanone 3-hydroxylase	Flavonoid biosynthesis (ko00941)	[QR]	Secondary metabolites biosynthesis, transport and catabolism;; General function prediction only	2OG-Fe(II) oxygenase superfamily;; non-haem dioxygenase in morphine synthesis N-terminal	Naringenin,2-oxoglutarate 3-dioxygenase (Fragment) OS=Petunia hybrida OX=4102 GN=AN3 PE=1 SV=1	S	Function unknown	naringenin,2-oxoglutarate 3-dioxygenase [Morus notabilis]
gene7013	97.8679	180.976	382.24	220.36±146.22	144.19	109.002	780.021	344.40±377.67	658.337	1257.7	978.011	964.68±299.91	278.316	289.35	325.984	297.88±24.95	374.115	151.36	445.337	323.60±153.36	atatatatataatttaatatgacaCACAACCGCTTATAAAAACCCGTCACCTATAACCCATCCAccagggaaggaaaaaaactcaaacttcTGTTTTGCTCTGTCtcttcactttctctctcctcattcGTTCGTAGGCAGCCATGGATCTCCTCCTGCTGGAGAAGACCCTTCTGGGCCTTTTTGCAGCAGTAATAGTCGCCATCGTGATCTCCAAGCTCCGCGGGAAGCGGTTCAAGCTCCCGCCTGGGCCCATCCCCGTGCCGGTATTCGGAAACTGGCTCCAAGTCGGCGACGACCTTAACCACCGGAACCTGACCGATCTGGCGAAGAAATTCGGCGACATCTTCCTCCTCCGAATGGGGCAGCGAAACCTCGTGATCGTATCATCGCCGGAGC…	[QV]	Secondary metabolites biosynthesis, transport and catabolism;; Defense mechanisms	Molecular Function: iron ion binding (GO:0005506);; Molecular Function: trans-cinnamate 4-monooxygenase activity (GO:0016710);; Molecular Function: heme binding (GO:0020037);; Biological Process: oxidation-reduction process (GO:0055114);;	K00487|0|mdm:103447265|K00487 trans-cinnamate 4-monooxygenase [EC:1.14.13.11] | (RefSeq) trans-cinnamate 4-monooxygenase	Ubiquinone and other terpenoid-quinone biosynthesis (ko00130);; Phenylalanine metabolism (ko00360);; Phenylpropanoid biosynthesis (ko00940);; Flavonoid biosynthesis (ko00941);; Stilbenoid, diarylheptanoid and gingerol biosynthesis (ko00945)	[Q]	Secondary metabolites biosynthesis, transport and catabolism	Cytochrome P450	Trans-cinnamate 4-monooxygenase OS=Catharanthus roseus OX=4058 GN=CYP73A4 PE=2 SV=1	Q	Secondary metabolites biosynthesis, transport and catabolism	trans-cinnamate 4-monooxygenase [Morus notabilis]
gene24174	14.249	23.1466	98.3556	45.25±46.21	51.6038	61.968	71.3805	61.65±9.89	101.737	110.332	124.623	112.23±11.56	153.433	193.743	264.524	203.90±56.24	57.2571	29.0129	30.1999	38.82±15.98	TAAATAGTCTGTGGAGATAGACGAGCTGTAGTACTACTAGAAACTTTTGTTTCCACAGAAGAGAAGTGCAAGTccgtttatttttctatttgtcGTTTTAACTCGATCAAATAATGAAGATCATTGTGAAGAAGAGGACGATCGTGAAACCGGCGGAGGAGACGCCGAGGCGGTCGATTTGGAACTCGAACTTGGACTTGGTGGTGTCCAACATGCACACCCCAAGCGTCTACTTCTACAGACCTGCCGGTTCAAACTCCGACCACTTCTTCAACGCCGAGGTTCTCAAGGAAGCCCTGGCGAGGGTCCTCGTCACCTTCTACCCCGTCGCGGGCCGCCTCAGCCGTGACGCCTCCGGCAGGATTGAGATCGACTGCAACGCCGAGGGCGTCCTCTTCG…	--	--	Molecular Function: shikimate O-hydroxycinnamoyltransferase activity (GO:0047172);;	K13065|0|adu:107463770|K13065 shikimate O-hydroxycinnamoyltransferase [EC:2.3.1.133] | (RefSeq) shikimate O-hydroxycinnamoyltransferase	Phenylpropanoid biosynthesis (ko00940);; Flavonoid biosynthesis (ko00941);; Stilbenoid, diarylheptanoid and gingerol biosynthesis (ko00945)	--	--	Transferase family	Shikimate O-hydroxycinnamoyltransferase OS=Nicotiana tabacum OX=4097 GN=HST PE=1 SV=1	S	Function unknown	shikimate O-hydroxycinnamoyltransferase [Morus notabilis]
Morus_notabilis_newGene_8028	14.3734	24.6779	14.4196	17.82±5.94	44.2212	53.0143	57.7169	51.65±6.85	72.6401	82.2601	83.3081	79.40±5.88	123.798	163.303	189.133	158.74±32.91	50.6004	26.6138	3.3793	26.86±23.61	CAATAATTGGGAAAACGTGATATTGACTGTTGTGTTTGTCCACAAAATCAAGGATAAATAGTCTGTGGAGATAGACGAGCTGTAGTACTACTAGAAACTTTTGTTTCCACAGAAGAGAAGTGCAAGTccgtttatttttctatttgtcGTTTTAACTCGATCAAATAATGAAGATCATTGTGAAGAAGAGGACGATCGTGAAACCGGCGGAGGAGACGCCGAGGCGGTCGATTTGGAACTCGAACTTGGACTTGGTGGTGTCCAACATGCACACCCCAAGCGTCTACTTCTACAGACCTGCCGGTTCAAACTCCGACCACTTCTTCAACGCCGAGGTTCTCAAGGAAGCCCTGGCGAGGGTCCTCGTCACCTTCTACCCCGTCGCCCAGCCGTGACGCC…	--	--	Cellular Component: cytosol (GO:0005829);; Biological Process: lignin biosynthetic process (GO:0009809);; Biological Process: positive regulation of flavonoid biosynthetic process (GO:0009963);; Biological Process: auxin homeostasis (GO:0010252);; Cellular Component: membrane (GO:0016020);; Molecular Function: shikimate O-hydroxycinnamoyltransferase activity (GO:0047172);; Molecular Function: qui…	K13065|0|adu:107463770|K13065 shikimate O-hydroxycinnamoyltransferase [EC:2.3.1.133] | (RefSeq) shikimate O-hydroxycinnamoyltransferase	Phenylpropanoid biosynthesis (ko00940);; Flavonoid biosynthesis (ko00941);; Stilbenoid, diarylheptanoid and gingerol biosynthesis (ko00945)	--	--	Transferase family;; Transferase family	Shikimate O-hydroxycinnamoyltransferase OS=Arabidopsis thaliana OX=3702 GN=HST PE=1 SV=1	S	Function unknown	Hydroxycinnamoyl-Coenzyme A shikimate/quinate hydroxycinnamoyltransferase [Morus notabilis]
gene13204	0.430388	1.45114	4.30434	2.06±2.01	0.820907	2.75361	0.866549	1.48±1.10	11.9861	5.22484	11.2125	9.47±3.70	15.3999	41.1088	35.4227	30.64±13.50	3.38919	1.99322	4.96435	3.45±1.49	atgattaaaattgaGGTGAAGGAGGCGACGGTAGTGAGGCCAGCGGAGGAGACGCCACGGCGGGTGTTGTGGAGCTCGAGCCTGGACCTGCTGGTCGGCAGCAATCACGTGCCCACCGTCTACTTCTACCGCCGTCCGACCGACGGCGCCGCCGACTTCTTCGACGTCGCTGTCCTTAAGGCCACCCTCGGCAAGGCCCTTGTCCCCTTCTACCCGTTGGCCGGCCGCCTCCGCCAAAACAACGACGACAACCGCATTGAGATCGATTGCAACGCGGAAGGAGTCCTCTTCGTGGAGGCTGAGACTGACTCCGCCCTCGACGATTTCGGAGATTTTGCTCCCTCTCCCGAGTTTCACGGCCTCATCCCTGCCGTCGACTACTCTGGTGGCATTTCTTCC…	--	--	Cellular Component: cytosol (GO:0005829);; Biological Process: lignin biosynthetic process (GO:0009809);; Biological Process: positive regulation of flavonoid biosynthetic process (GO:0009963);; Biological Process: auxin homeostasis (GO:0010252);; Cellular Component: membrane (GO:0016020);; Molecular Function: shikimate O-hydroxycinnamoyltransferase activity (GO:0047172);; Molecular Function: qui…	K13065|0|egr:104423238|K13065 shikimate O-hydroxycinnamoyltransferase [EC:2.3.1.133] | (RefSeq) shikimate O-hydroxycinnamoyltransferase	Phenylpropanoid biosynthesis (ko00940);; Flavonoid biosynthesis (ko00941);; Stilbenoid, diarylheptanoid and gingerol biosynthesis (ko00945)	--	--	Transferase family	Shikimate O-hydroxycinnamoyltransferase OS=Nicotiana tabacum OX=4097 GN=HST PE=1 SV=1	S	Function unknown	shikimate O-hydroxycinnamoyltransferase [Morus notabilis]
gene6709	1.37579	0.954557	0.215234	0.85±0.59	0.934101	0.772643	0.829624	0.85±0.08	0.063152	0	0.040131	0.03±0.03	0.11953	0	1.151	0.42±0.63	0.236385	0.3144	1.33665	0.63±0.61	AAGCCACAAAGATTCTCTTCTCTCCCATCCCAAGTTTATTCTTCTCCATTTTCCTCTGCATTTTggtaattcttcttcttcttcttctttcaattcttttttcctgTATATATTACTCCCGTGATCATTTCCCACGTACGAGACGTGCACAACATGCTTCATTAGCGTTTTGTGTATTCATGAGTTTTGGGATTCTTGTCCAATTTCCAACATTATTTTCACGAACACAATTCCGGTATTCccgaaaattatttttattttaagagttaagaatgttgattttaataCATTGGATTTGTAAAGATTCCCGTTATTTCTGTACTCGTTATCTGGTTtcttaagaatttaaatttaagtctTCAAAAATGCGGGAACGTAACTTTCTGTAACAACGGTTAG…	--	--	Cellular Component: cytosol (GO:0005829);; Biological Process: lignin biosynthetic process (GO:0009809);; Biological Process: positive regulation of flavonoid biosynthetic process (GO:0009963);; Biological Process: auxin homeostasis (GO:0010252);; Cellular Component: membrane (GO:0016020);; Molecular Function: shikimate O-hydroxycinnamoyltransferase activity (GO:0047172);; Molecular Function: qui…	K13065|0|pmum:103328216|K13065 shikimate O-hydroxycinnamoyltransferase [EC:2.3.1.133] | (RefSeq) Pm94, pPmAAT; shikimate O-hydroxycinnamoyltransferase-like	Phenylpropanoid biosynthesis (ko00940);; Flavonoid biosynthesis (ko00941);; Stilbenoid, diarylheptanoid and gingerol biosynthesis (ko00945)	--	--	Transferase family	Shikimate O-hydroxycinnamoyltransferase OS=Nicotiana tabacum OX=4097 GN=HST PE=1 SV=1	S	Function unknown	Hydroxycinnamoyl-Coenzyme A shikimate/quinate hydroxycinnamoyltransferase [Morus notabilis]
gene12550	0.279035	1.01305	5.16282	2.15±2.63	1.76467	12.5229	142.355	52.21±78.25	6.30433	10.7041	14.381	10.46±4.04	12.3484	9.8754	27.2025	16.48±9.37	8.89068	1.94276	20.8269	10.55±9.55	TCATACAGTCTCAGCATcccaaaacacaaaatatcaaaatatatgtAGTTTAATTACCTAGAGAAATTCCAATGGAAAACAATCCAAACGTCCTCAACGATGTGTACagaagagaagaggaagaaaactaCTCGTTTGCCATGCAGCTTGCGACTGCCCCCGCACTGTCCATGTCTTTACACGCTGCCATTGAGCTCGGAGTTTTCGACATCATAGCGAAAGCCGGAGAAGGCGCTAAGCTTTCGCCGGCGGAGATCGTGGAGCAGCTGGCCGCCAACAACCCTGAAGCACCCATTATGCTTGATCGCATACTCAGGATGTTGGCAAGCCACTCTATTCTTAGTTGCTCTGTGGTGGGTGATGGCAGTAGTGAGCCTAAATTTCGAAGGCTTTACGGTC…	[K]	Transcription	Molecular Function: O-methyltransferase activity (GO:0008171);; Biological Process: methylation (GO:0032259);; Molecular Function: protein dimerization activity (GO:0046983);;	K13066|4.8876e-156|fve:101294295|K13066 caffeic acid 3-O-methyltransferase [EC:2.1.1.68] | (RefSeq) caffeic acid 3-O-methyltransferase-like	Phenylpropanoid biosynthesis (ko00940)	[R]	General function prediction only	O-methyltransferase;; Dimerisation domain	Caffeic acid 3-O-methyltransferase OS=Medicago sativa OX=3879 PE=1 SV=1	S	Function unknown	caffeic acid 3-O-methyltransferase [Morus notabilis]
gene17263	0.201142	0.066547	2.74296	1.00±1.51	0.878578	0.030108	6.77528	2.56±3.67	1.19549	1.36968	2.41258	1.66±0.66	1.67913	0.507064	1.06469	1.08±0.59	3.11367	0	2.96433	2.03±1.76	TTcgagaataaaaaatacaaaatccaattttttgCTTCATTTAATTGTCTAAATTGTACAGCCTTAACTATATCTGCTCAATTCAAACATGGGTTTTGGTTGATTCCACCATATTCTATTAACAAAGatttacgaaaaaaaaaaaaagaaaaatccttgGATATCTCCCAAGTCTATATATAAGGCTCTACACACACTTTCCTCACTGAAAATCTTTTCAATAAATtgcaaacaaaagaaaaaacaaaaacaaaaaaacaaaacatagaCAGCACACAAAAGCAGTTAACCATGCCCTCTATCTTCACCATTCTTGGTTCAATACTCTTGGCGGTGTTGTTGTTCTGTCTGTTTAACCAGCTGCGAAGCAGGCGATCGGTACCCGGCCGCCGGCTGCCT…	[QV]	Secondary metabolites biosynthesis, transport and catabolism;; Defense mechanisms	Molecular Function: iron ion binding (GO:0005506);; Cellular Component: integral component of membrane (GO:0016021);; Molecular Function: flavonoid 3'-monooxygenase activity (GO:0016711);; Molecular Function: heme binding (GO:0020037);; Biological Process: secondary metabolite biosynthetic process (GO:0044550);; Biological Process: oxidation-reduction process (GO:0055114);;	K05280|0|pmum:103338591|K05280 flavonoid 3'-monooxygenase [EC:1.14.13.21] | (RefSeq) flavonoid 3'-monooxygenase	Flavonoid biosynthesis (ko00941);; Flavone and flavonol biosynthesis (ko00944)	[Q]	Secondary metabolites biosynthesis, transport and catabolism	Cytochrome P450	Flavonoid 3&apos;-monooxygenase OS=Petunia hybrida OX=4102 GN=CYP75B2 PE=2 SV=1	Q	Secondary metabolites biosynthesis, transport and catabolism	flavonoid 3&apos;-monooxygenase [Morus notabilis]
gene8766	639.168	353.819	489.178	494.06±142.74	1552.97	426.943	205.553	728.49±722.55	49.2591	14.6872	6.03447	23.33±22.87	185.875	311.087	340.848	279.27±82.24	448.025	314.071	204.477	322.19±121.98	CACTCTCAAACCAATCTCCTCAACGTCTCTATTTGTATAAATAACGCTGGATTTCTCATTAAacacaacaaataaattaaagatatCTAGCTAGCTAAGTAGACAACGTAGCTATGGAGGTTGAGAGAGTTCAAGCCATTGCTTCCTTGTCTTTGAGCTCCAATACAATCCCCGCGGAGTTCATCATGCCCGAGACCGAGCAGCCAGCGGCCACCACATTCCGCGGCCCCATTCCCGAGATACCCACCGTCGATTTCAGCGATCCCGACGAGCAAAACCTAGTCCGCCGCGTGGTGGAGGCGAGCAAAGAGTGGGGTTTCTTTCAGGCGTTGAACCACGGCATCCCTGCCGAGGTCATACGAAGGCTGCAGGAGGTGGGGACGGAGTTTTTCCGGCTGC…	[Q]	Secondary metabolites biosynthesis, transport and catabolism	Molecular Function: iron ion binding (GO:0005506);; Cellular Component: cytoplasm (GO:0005737);; Molecular Function: L-ascorbic acid binding (GO:0031418);; Molecular Function: flavonol synthase activity (GO:0045431);; Molecular Function: naringenin 3-dioxygenase activity (GO:0045486);; Biological Process: flavonol biosynthetic process (GO:0051555);; Biological Process: oxidation-reduction process…	K05278|0|cic:CICLE_v10026028mg|K05278 flavonol synthase [EC:1.14.11.23] | (RefSeq) hypothetical protein	Flavonoid biosynthesis (ko00941)	[QR]	Secondary metabolites biosynthesis, transport and catabolism;; General function prediction only	non-haem dioxygenase in morphine synthesis N-terminal;; 2OG-Fe(II) oxygenase superfamily	Flavonol synthase/flavanone 3-hydroxylase OS=Citrus unshiu OX=55188 GN=FLS PE=1 SV=1	S	Function unknown	flavonol synthase/flavanone 3-hydroxylase [Morus notabilis]
gene5235	0	0.101023	0.766811	0.29±0.42	0	0	21.1847	7.06±12.23	0	6.40331	1.27192	2.56±3.39	0.091406	0.400578	0.550522	0.35±0.23	2.22708	0	5.04301	2.42±2.53	CGTTAGCATTCTACAAATATACAACAAATAACTAGCTTTAACTTATTGGTAGCCATGGAGGTTGAGAGAGTCCAAGTCATTGCTTCCTTAAGCTCCCACACAATCCCCGCGGAGTTCGTAATGCCCGAGACCGAGCAGCCCGTTGCCACCACATTCCGCGGCCCAATCCCCGAGATCCCCGTCATCGATCTCAGTGATCCAGACGAGGAAAACCTAGTCTGCCGCATTGCGGAGGCGAGCAGAGAGTGGGGTTTCTTTCAGGCGGTGAACCATGGCATCCCTACCGAGGTCATACGGAGGCTGCAGGAGGCGGGGACCGAGTTTTTCGGGCTCCCGCAGGAGGAGAAGGAGGTTTACGCCAAGCCGGAGGATGCCAAGTCCATAGAAGGCTACGGCACC…	[Q]	Secondary metabolites biosynthesis, transport and catabolism	Molecular Function: iron ion binding (GO:0005506);; Cellular Component: cytoplasm (GO:0005737);; Molecular Function: L-ascorbic acid binding (GO:0031418);; Molecular Function: flavonol synthase activity (GO:0045431);; Molecular Function: naringenin 3-dioxygenase activity (GO:0045486);; Biological Process: flavonol biosynthetic process (GO:0051555);; Biological Process: oxidation-reduction process…	K05278|2.98021e-168|cic:CICLE_v10026028mg|K05278 flavonol synthase [EC:1.14.11.23] | (RefSeq) hypothetical protein	Flavonoid biosynthesis (ko00941)	[QR]	Secondary metabolites biosynthesis, transport and catabolism;; General function prediction only	non-haem dioxygenase in morphine synthesis N-terminal;; 2OG-Fe(II) oxygenase superfamily	Flavonol synthase/flavanone 3-hydroxylase OS=Citrus unshiu OX=55188 GN=FLS PE=1 SV=1	S	Function unknown	flavonol synthase/flavanone 3-hydroxylase [Morus notabilis]
